# Supplementary material for: QTL Detection for Kernel Size and Weight in Bread Wheat (Triticum aestivum L.) Using a High-Density SNP and SSR-Based Linkage Map
Source: Front Plant Sci. 2018 Oct 11;9:1484. doi: 10.3389/fpls.2018.01484 (PMC6193082; doi:10.3389/fpls.2018.01484)
Supplement: Supplementary file 6 [file Table_2.XLSX]

## Sheet: Legend
Table S2 Information of high-density genetic map based on SK-RIL population.

## Sheet: Table S2
Marker Name	Sequence	Chromosome	Genetic position
Ex_c34070_464	AGTTTTTCAAGAAGTGCGGTATGTCATGCCTGCTGAGAATGTAGAGATGC[A/G]CTATGATCAGTGGGAGTGCAATATATTTTGTTGCTTATACACAAGTGACT	1A	0
BS00023102_51	TATACTTGTCACAGTTTGAGCTTGTTCTGCAATCTCATTAGTCATTTCTT[T/C]GTCAGTGTTTTAGGCGCATTTGATGGATGTTAGGTTACAAATATTGTATG	1A	0
BS00062942_51	GAACCTTGTCTGGAACGTAGGACTTCGGTAGCAAGTTTGCAGCATTTGGT[A/G]TCTTATAGGATTTCTTTGAGCAAATATATCGGAATAAGATGCTGCAGCAA	1A	0
Excalibur_c64533_980	AATGCCGTCTCCAGCCATTACAGACCAACCATCATCATTGAAGCCACTTA[T/C]agcatcattaaatcctctactcagcctctgactaaatgtccgcagaacag	1A	0
Excalibur_rep_c66306_499	ATGCTGCATCAGACAAGATCCATGGTCTTGCTGCCACTGCCTTAGACCCT[A/G]CTGCCAGCCTGTCTCTTTCCACTCTAAAACAAACTATTTTGGCGATTCAA	1A	0
Kukri_c11580_339	TCTTTTCCCTTAAGTTGGTCAAAGTCCATACTGTGATAGTGAAAGCAGAA[T/C]AAGAACTGGCACACACACTGCAGCCAGCATAATCACCAACACATATGAGG	1A	0
Kukri_c11580_451	GGACTCAGAGACACAGGCACGACAGGCCGGGTCAGGATACCCTGGGTCAA[T/C]GCACAGACGATTGGAATCCAGACCATCAGGTAAGGGGACGTAGCACGGGG	1A	0
Kukri_c11580_818	AGGAGGCCAATGTCATCACGCCACATAGATCGCAGCTGCTGGAGACGGTA[T/C]GGGTGGAAGTACAAATCCACGTCCGGGTTCTTGTCCCCACCATCGAAGCA	1A	0
Ra_c3837_797	GAGCTTGCGAGAAATTCTTAGCAGTTCTCTTAGTTCTCAAATGCAGCAGC[T/G]AGAAAATAAGTAAAAATACAATTATAAAAAAGTACATTATGTAGTTGCCA	1A	0
RAC875_c16677_56	TGTCTGATACTAGGAATATGCAAGATCAGAAGTATGAGGTTATTTTAGAG[A/G]TGAGGGACCTCACACGCAAAGGAATGGCTTCCAAAGTTGTGGATGAAATA	1A	0
RAC875_c25708_503	TCCTCCGCCCCATAGTAACACCCTAAAAGGCAAGCATATCACTTTCAAAT[A/C]tttcctctctcctctcctttcctccaccccatagtaryaccactttgccg	1A	0
RAC875_c79971_61	TGTGCTACCAGAGTTCCCTACCATCAGCTTGGTTAAGCCTGATGTTGTTT[A/C]CTTCCGGTTGAATGGTGGTAATAAACTTTTCTGGCTGATTGAGATTGACA	1A	0
RAC875_rep_c101933_656	ATTCATCCCAACCCCCCATATGTGGCATCCAGATCGTACATAGCACTAGA[T/C]GGATCCACATCTAGGTCCCCTGTGTAGTTGTAGTCATCACCATTGCTCTC	1A	0
TA005766-0499	AGT[A/G]TACCCACACATcTTTATATCAAACCCATCTCCAGGCACTTCCAAAAAGTT	1A	0
Tdurum_contig19102_84	CCTTGGATATGATACTCACTTTGCTGGGTCTCATGTACGAATATTATTTC[T/C]ACAGGAACACATTTTCTTGTCCTCTGTGCACATTGATACATTGTCGGTCC	1A	0
wsnp_RFL_Contig2794_2564017	TCCCATGATGGACCAAACACTCTTAAGATAATCTATGACAGAGGGCTCAT[A/G]GGCTCTACACACGACTGGTGTGAGGCATTCTCTACTTATCCTCGAACATA	1A	0
wsnp_RFL_Contig373_3974834	TCTTCAGGAGCTCCGCACAGAGAAGTTATTTCGAGAATATTTGGAGTACC[A/G]TGAGGATTCATTCAATTGGGCGGCAGAAGAACTGGTTGCATCATGCAATT	1A	0
RAC875_c2972_225	AAATCTCTCTCAAGATGGTGCTTCTTGATCGAATCCATCTGTTCTACCTC[A/G]AGGCGATTTCCTGCATACCAAAGAATGACTTGTGCTCACGCCACCACCGT	1A	0.283
Excalibur_c5052_151	CCACGCCGAGCGAAATCTTCCGCCGTCGCCTGATGATCGATGGTGTCGAC[T/C]GGAAAGACGCCAAAGACAACCAGTCCGCGGCGCTGGATCACCTCCACGAT	1A	0.283
RAC875_c11749_97	ATGGTGAAGGTGTGGATGTCACGATCTTCGTGGATGAGACGCACAGCGAC[A/G]AGAAGGTCGGCTTCTGACAAACGCAGGTAGCGGAGGGCATCACAGGTGGT	1A	0.283
RAC875_c16352_326	GAGGTGGAGGTCCCCTTCCTCTGTGACCACCTGCAGGAGGAGCACTGCTT[T/C]gacatgaggaatgctgtgtgcccgatctgcgccgacaacctcggggccga	1A	0.283
RAC875_c18282_1390	CTCTATGAAGATTTGGGTTGTTAGTGATGTTCAAGTCCAATGGTATCCTG[T/C]ATAAATGCACTGCTATGTTGGTTTCCTCAATCCAGATAGTTGCATGGGTG	1A	0.283
RAC875_c63421_83	CTGCACTCGTAGAATTTGCAATGACACTGATGCCACAGGTAGGGAAAACC[A/C]TTCAGTCAACACTTGAGATTAAGCAGGTCCTCTCTTCCAGTGATGTTTGT	1A	0.283
Tdurum_contig14650_689	aaaacataacggagcaccaaatttatgaaggctaattggctaattaatca[A/G]AAGGAGAGAAGAAAGTGAAATAATATTTTGTTTGTAAAATATTGCAGCAT	1A	0.283
Kukri_c13156_129	TTCCAGAGTGGGTTGATTTCGACGCTGAAGCTAGGCACTTCACCGCGCGC[A/G]TCTTGGGGGAGAATGTGGAGGAGATTGCAGAGGCCACTCCCCCATCCTCC	1A	3.316
BobWhite_c6558_234	CAAGGAGACCTAAGAAGTCAGATTGCAGATTCATGTAGACCATACTGCTG[T/C]ATCAGCGGCTTGCACCACGACCATGAGTGCTCAGTGCCTCAGTCCACCAC	1A	3.95
Jagger_c8952_378	ATGGACTTTCCCACTACCTCCGGCCATGACGTCTTCTTCTCCTCTCCGGC[T/G]ggggcttttggggcggcgcagctcatccttgattcggtgagtctgarctw	1A	4.101
Excalibur_c15885_1145	GCTCTTCCCCTAACTTTCCTCTCATTCTTACAAGTTATTTTCTCGATTTC[A/G]CCAAATTCATCCGTGACAGCACGATCAGCATCCTTGCTCTTTCTCCTGGC	1A	4.101
Excalibur_c95327_126	TCGTAGGGGCAGACATAAGGGCGCTCACTGGAAAAGCTTGGTGGTGTGGG[T/C]GCAGAAGGCTTTGGGGTTGCTTGTATGGAAGGCTTTATGGTGCTTTGTGG	1A	4.101
Ku_c3893_771	gtatcactcaacccgtggcggtccatcctttcttcatctaatgcagaacc[A/C]TCCAGGCCAACCATCCTCTTTTGCCACCCCTCCGAATCGTCTCCGAGTCG	1A	4.101
Kukri_c10308_342	CCGTACACTTCCATGTGGCAACTGCGGATCATGTGGCCCGTGTCATGGCT[A/G]TCCATGGTACTGACGTGGGCATACGGTTCTTGGTTCACAGTTGAGAGGAA	1A	4.101
Kukri_c29655_155	AACCCGAAAAGGAGCAAGACAAACCAAGGGCACAGGGCCCCTCCATCTAA[T/C]GCCTACAATGTCAAGGTTTCCAGCAGGATGGGTGTTGACACCAGTGGTGC	1A	4.101
Kukri_c62848_106	GAGAAGGGCGCCGTCCTGCAGGAGGCCCGCGTCTTCCACGACCCGCAGCT[T/C]gacgcgcggcgatgctgccaggtgatcaccaagcttctatatctgctcaa	1A	4.101
Kukri_c78742_122	GCGGGGATTTGACCCGAGAAGGAGTTGTTGGAGAGGTCCATGAACTGCAG[A/C]GCCTGCAGATTCCACCAGCAGTCGGGGAGCTCGCCCGTGAGCTGGTTGTT	1A	4.101
Kukri_rep_c68693_86	AGCTGGCACATGCTCTGCGGTTCTTGGCATCAGTGGTGTCACAAAGCTTC[A/G]TAGCCTTCGGTGACATTCTTGAGTTGCATAAGAAATTCCTTGAACTTTCT	1A	4.101
RAC875_rep_c69640_88	GTAGCCTTCGGTGACATTCTTGAGTTACATAAGAAATTCCTTGAACTTTC[T/G]GGTGGGATTAACCGGATCTTTGAACTCGAGGAGATTTTGCGTGTAGCTCA	1A	4.101
RFL_Contig4140_1183	TCATCAAAGGACAGTGCCTCCCACAGTGGGGTAACAGATAAGCTACAACA[T/G]ATGCTTAACAAAGTTAAAAGCACATCCAGAGGTGGTATGTATGATGACCT	1A	4.101
Tdurum_contig42289_936	ctgtcatggaattaccgcagctacccttgcttcacatcctttggtccata[T/C]GGCACTCTCTTCGTTGAACACAGATCAATTTCTGGAGGCAGCTGTAAATG	1A	4.101
tplb0034h06_391	ctaggcacaggttacagagacaagttcttcgtcaaggtatacgccgcagc[A/G]TTCTATGTGGATATCTCCATCGGACTCGATACCGAGCAATGGAGAAAAAA	1A	4.101
wsnp_Ex_rep_c69266_68192766	tctctgctgccagctcagcttgtgatcacatccgtgactgggttctgggaacccctgagggaacatttgtttccatgggtgtgtactctgatggttcata[T/C]GGTGTGCCTGCTGGTCTTATCTACTCCTTCCCAGTAACGTGCAGTGGTGGTGAATGGACAATTGTTCAAGGTCTCCCGATCGATGAGTTCTCGAGGAAGA	1A	4.101
BS00065430_51	ATCGCCCTCCACCAGGACATCAAAGCCAGCAACATCCCTACTGGACAGAT[A/G]CTTGGAGTCGTGCGTGTCTGGTTCTGGCCTCGCAAGGCTGGTGGTGGACA	1A	13.726
RAC875_c7031_488	tgaagccgcgtatagcagaaggtgatcatgatgacgatttgtgtaaggac[A/G]TGGTGATGAACTGATTTCTGACGCAAAGCGACTCACATTATATCAGATGT	1A	20.071
wsnp_Ex_c7252_12452995	TATATGTTCAGTACCTTGCTGCCCAAGTTGCAGCCAGTTATGATGATCCTTTCATGGCCGGTGGACATCTAGGAAATTCTTACATGGATTTACTTGGTCC[T/C]CAGAAGGGTTGCCTTAGCCCACTGCTTCAGTCACAGAAGAACTATGGCTGCTRTGGAAATCTTGGATTTGGCCTTGGTTATGGMGGTAGCCCTTTGACGA	1A	20.071
BS00081680_51	CCAGTGTTCAAGAGCGACGACGTCGACAAGTTCTACGTCGCCGAGGACCC[T/C]GGCGCGGAGGAGGTGATTGTAGCGACCAAGCGGCAGTCGAGGAGGACCAC	1A	22.195
BS00064349_51	TGAACATGGAGCTCAGCCAGTCCAGAGACTCAGCAACCTTGCCGCCATGA[T/C]CGGAGCTCACGTGCGAGCAGCCGCTGATCTTCAGCACCCACACCGAGAAG	1A	23.757
Kukri_c19247_53	ATGGGACACAGAACACACAGCGTGCTATTGTTCCTGTTATTACCAATCCA[A/G]TCGTTAACCTTGAATCATCTTGGAGTTCATCCGAAAACTCATTAGCATTG	1A	23.757
Kukri_c19247_711	GGAGCATAAACAACTGGAGGCCGAGCAGAGCACGAAAACTGGTTCTCCTC[A/G]CCGTCCGATGCCCGGAGGGACTACCAGTGGCATCACTTCGCCAAGGGGCC	1A	23.757
RAC875_c78619_523	tccctttcatggctttctgccgttgaagtttctcctgaaggtgcagtgat[A/C]AACAGGGCCATCACCAAGACGAGCATCGCCAGTTTAGCCATTCTATTTGA	1A	23.757
Tdurum_contig10362_328	AAAATTTCTGTACCCATTGAGTTGTACTGAATGCTATGTGCACGTTTGAT[A/G]GGAACTCAAAACAAATAGAACTCGGAAGTTGGAAATGCTATGTGTACTGA	1A	23.757
Tdurum_contig15015_883	ccataacagtctagataatcatcctgaacttggaagtaagttcccatctc[A/G]ACAAGTATGTTCTCTACAGCACCGTAGTTCTCCAAACTCTCACCAGAGAG	1A	23.757
wsnp_Ku_c56140_59771244	ttcagaaccttctgaacagcgtcgctcggctgggcttcgataycagcaatcagcttcttgtagctctcgctctcgtactcatgaaataccgcctcaaggt[T/C]AAGTTCTTTGTAGAGATCCTTCACTTTTGCCACGCATGCTGGATCTTTCTTTCCATAGTTTTCAAATAGAATGCTCTTTTGGCTCTCATCAGCACGCTCA	1A	23.757
BS00098484_51	ATGAAGCCAGGGTTTGATCCTAGCAAAGGGGGTCGGCCCGAGTTTTACTT[T/C]gaggaagggtctgatcctgagcaggtggattggataggccaaaagaacca	1A	24.573
RFL_Contig1118_1073	GCGAGGCTGATGCCGGTGTGGGCGACGACGATCTTGTTCTGGACCATCTA[T/C]GCGCAGATGATCACCTTCTCGGTGGAGCAGGCGACCACCATGGACCGGCG	1A	25.235
BS00077492_51	CGTGTCCTCCCTCTACCTCTTGAATACCACCTCATGTTGTTGATGCCGCC[A/C]TCCATCGGCACCGGAGAGCATCAGCACCTGATGGTGCCATTGCTGGCTCC	1A	25.235
RFL_Contig1118_65	ATGGAGATTGAGAGGTCATCGTGGAGCGAGGACGGCAACCTGGTTCAGGA[T/C]GCGGTCGACTACCGGGGTTGCCCGGCCAACAGGTCCAACACCGGCAGCTG	1A	25.235
Excalibur_c48152_818	CACATTGCTTCTTTCCCATCCATATAATGGTACGCTGGACAGACTCCACG[T/C]ACAAATCAGTTTCCATGCCGGGGACATAGGAAGGCCCCATGACCCGGACC	1A	25.499
wsnp_Ex_c2868_5293485	AGGGGCTGTCTGGCACACTCTTATCCCGGAAAATGTTGAGGAACTCGGTTTCGTTTTCTTTTTCTCCCAGATCACTTGAAAATGGGATGTAACTTGCAGG[A/G]ATAGTTTGTTAGCGGCAACACTGTAAATGGCGGTTGTAATTGCTGAGCTGAGAGATAGAAACGAATATATCGACAGTGGAACATAACACTAAACAAATTT	1A	29.007
BS00056550_51	AATCTGAATGGTGTTGATTTGGTGTTGACTTTTTACATACGTAACGAACA[A/G]TATGTATATTGTGTTCTTTTGAACTTTCTTGCTTCGAATTCTTAGATCAA	1A	29.007
tplb0062i18_102	CATCCCCAATCCTGCACGCGACGGCGGCAATTCGACCCTCGCAAGCGATC[T/C]AGTCCAGTCGGAGCATCCCCATCATCAACCTCGAGAGAGAGGCGGTTCGA	1A	29.961
TA001286-0611-w	GTGCACCATTTGGTGGCATCACTGCCTACAACNGTGGACAATGAAATCACAAGAGTTGTACTACTATATAGATGGAACTTCATTGTTTACTCGATTGGAC[T/C]ATCGATGTAGCAATGGAAAAATNAAAATGTCG	1A	31.099
CAP11_c3464_68	gagagtggtacctttacggccggggcgagcgcctgcgccgacccgcagaa[T/C]TACCTCATCTGGGACGGCATCCACCTCACGGAGGCGGCGTACCGTTCGAT	1A	31.518
BobWhite_c20902_177	gcgccggagaagaggaaggggaggggagagggaggatgtcggactggggg[T/C]CGGTGGTGATCGCGGTGGTGCTGTTCGTGCTGCTGTCGCCGGGGCTGCTG	1A	32.445
BS00059422_51	TGTACAATTCTTCTTTGTGCATCATTTCAGCTACTATTTAATCTATATTC[T/C]GTAACTCAAATGGAAGATGTAGACCAGACCTCAGCCAAAGATCTGATAAA	1A	32.445
BS00082567_51	TCCCCAAGCAGTCAAGATGTGAGGCCATCCACAACGTCGTGCACGCCATC[A/G]TTTTGCAACAGCAACAACAATTGGTACAAGGTATTTCCACCCAACCTCAG	1A	32.445
CAP12_c3074_192	TCCTCGTCCACGCCATCATCTACTTCGCCCTCATCGCGCTCTTCGTCATC[A/G]TCATCGGCGTGCACATCACCACTGACTAGAGACCGGCTGAGCTCCATCAC	1A	32.467
tplb0025b13_150	acggatcggtggcgtaggcagtttaggggctgaggaggtgaagagacaag[A/G]AAAGAAGAAAGAAGGTGACACCATGGTGATAGCTTCCGGAGTGATTGACA	1A	33.228
BS00026456_51	CTATGAACACAGCCTAGCCAATTTACAGGTGTGTACAATTTACAAATGAA[T/C]GAAGGAATGCAAATGTGAATAAATTAATGGATCAGAACTACAATTAAGCT	1A	33.228
Excalibur_c58555_110	CCAGCATGATGCAAGCCTCATCCTCCGGACAGAAGGTAGAAAGCATGACA[A/G]CAGCAGGCGCGATCCGGAGAGACCAGGGAAACAACCACGCGCAAAGGGTC	1A	33.228
tplb0025b13_2054	CACATGCATGGTTATCCTGGTGTTGTGCCGCCTCACACACTGAATAATGG[T/C]GCTTATCCTATGGATCAACATCACATGGGTTCAGCTCCAAACAATGGAGG	1A	33.228
wsnp_Ex_c12254_19574891	GACACCAGAGGAGACGCGAGCCTGTCGACCTCGCCTAACCAGGAGAACTCYAGCCGCAGGGCTAACGCGGCCGAGGGCGATGACTCGATCTTCGCTCACT[A/C]ACTGGAGGACGAAGAAGCTGCAATAAATTATCCCCAGTTTTGCTATTTATTTTTCTCCCCGGCAAGGCTGGGGTATGTAGCGAGTTCGAACGGTCTGCTG	1A	33.228
wsnp_Ku_c1818_3557408	GCTTCATCTGCGAGGGAGATGAAGCTCTAGGGTCCATGAAGGAAGTTGAAGCTCAAACTATTGGAGATCTTCTACCAACCGATGATGATTTGATATCGGG[T/C]GTTATCGATGGCTTTGAACTCTCTGGCCTGTCTATCAACCAGGATGACGCCGATGAAGATATATTTGGCACTGRCGGAGGGTTGGAGCTTGAGAATGATG	1A	33.228
RAC875_c29540_413	TTGGCTTGCAGGACTGGATCTTGATCTGTTCGGGAAGTAAAGCTCCATGT[T/G]GGTTGTGAACGTATGGTGAAGGGGACTCGAGGCAGGTCAGTTTCCCATGT	1A	33.557
wsnp_Ex_rep_c108951_91954190	AGCATCTGCAGGAGCTAAGAATTACCAACTAAGGCAAAGAAAGTAATCTCTAGGAAGTTCAATAATCAAGGGAGGACAAAAGGTCAGATATGTTTGGGCC[A/G]CAGAAAGAACCGCCATGCTGAGGAAACATAGGTTCACCCGCTAAGCCATATATGTCCAATTTCTGGAGAACCAGCAACAAATCTAAATCAGAATTGTCGG	1A	33.557
wsnp_Ex_c10657_17376448	TTTGGATGCGGTCGTAGCGCGATTATTATTATTCTTGGTTGTAGAAAGAAAGAGAATGAAGGAGGATTAGGTATGTAGTAGTACTAGTAGGTGGCTAACT[A/C]GCTATATAGTATCTGGGTTCTCATTCCTGTGAATGATGTATTATATTTATGTTGTTGCATTTATATGTACTAYATCTATCTATCTATCTATCAATCATAT	1A	34.525
Xgwm136	-	1A	37.265
Kukri_c93273_605	GCATCTCTCAAATTACCATTTCCTAATGTCGCATCAATGTGTTTCTTCAA[T/C]tgtacgcccttattaccagatggtgcattcttcttgggcctaaatgtcct	1A	38.956
wsnp_Ku_c11896_19337444	ASCAGTGGCAGTTCAGCTCAGATGTGTTCGTATGGCTGGAAAACAAGTACAGCAAGCTGCTCCTGTGGTCGAAATCAGACAGGAAGCTTCTTTTCGATCT[T/C]GTTAACTCAATCTTAGCTGATATGACGGCTCCCGGCAGCAGCCTATGTTCAAAAATCATGATGAACTCCTGGCCTCAAATGGATTGGAGAAAGTTAGCTG	1A	39.803
BS00009885_51	TAACAATGGCAGTCCCAGTCCTACCAGAGACAACAGGGCCAGTCCAAGCC[T/C]GAGGGGCAACAACGGTAGCCCTAGTCCTAAGGGCAATGGCAACGGTGGCA	1A	40.675
TA006139-0953	[A/G]GTTTCATGCTCCTTGaAAACCTGtATTgTTtAAagaTCAaCAgGGGTTAT	1A	41.836
Excalibur_rep_c106065_511	ATCTTTCTCGAAGGCACTGGACTAAGTTACGAAAAATATACTGCTCCATC[T/C]GAAAATCTCGTTTGCATCTCAATTCATGACCTTCTAGAACTTCTCGCACG	1A	42.83
Kukri_c7436_2259	CTCTGCTGGTCTTAACTTTTAACCTTGAACCCGGCTATTTGCTGTCCTGC[T/G]CATGTCGTATTAGCAATGTACTTCCAGACTCTGGTCATATTCATACTTGC	1A	44.213
Excalibur_c11941_675	GTTCAGGGAATAATCATCAGAATGACGGCTATCAGAGAGGCGTTGAAGCC[T/G]AACTAAAACAGGCTCCTCTTCTTTCTTCTTCCGAATATCCTCTCCCTGGT	1A	44.495
wsnp_Ex_c5323_9408829	ACTTGGTCTTTCACCTGCTTCATCTAATTTGCCACACGCTTTGGTGCCATCATCTAGGTCTCCTCTTCGCCAGTCATCTAATGCGGAACATTCGAAGCCC[A/G]TCCTGGGATCAATACGCTCTCCGTCCAAGGTCTCATCTATAGCAGAAAGAAGAGGAGGATTTTCATGTCTGAAGCTGCCATCACTCCCAAAGGAGCTAGT	1A	44.608
BS00078982_51	AATCTCAATCTGGGCGGCAAGACGAAGCGGAGCAACTACGCGGTGGACGC[A/C]GACATTGTCCAGGACGTCAAGAGATTTCAGGGCAACGTCTTCTTGGCCAA	1A	44.752
BS00105601_51	CCCCTAAAGATACAAGTGCTCAGCTGGGGCAACTACAAACAAGACTCTTC[T/C]CTGTCTCACAAAGACTTGTTGAATGTCCACAGGAACTACGATTTCCGCGC	1A	44.752
wsnp_Ex_c5323_9409407	gtgttgaaagtattgattggcagcaagttgctggtgattttcttaatcagaaggggttcagcaatactcttcctgttaaggttttcaaggagcatgaaac[T/C]GAGAATCTTTTGGAGGTGCTGGATGCTCGTTAACAGTAGGTCAGGGTATTCTACTAGCTTAACAAACAGCCGCAAACTATCAATTCAATGAAGGCATTTC	1A	44.959
RAC875_c8245_272	TGAAGGCTGCCAGGGGGATCGCGAATCCGAACATGGGGTTTGCCTGCCAG[T/C]TGCTTCAGTGCCAGAAGCGGGTGCATGCCATTCCTCTGTCCCCAAACTCA	1A	45.037
Kukri_rep_c101218_200	CCGAGCTAGAACTCGAGGATGGGCATAAAACAGGCATGGGCTGTACCACA[T/C]CATACATTTACACTGCTATGGTATCAACTCTTCGATACGGGCACAAACCG	1A	45.901
wsnp_Ex_c18196_27006489	CTCCCACCAGTTACTTTCCTCGTTCAGTAAGTCAATTTTCTTGGACTGCTGATCAGTCCTACTCTTCTGTTTCCCTCCATTTGGCAGTTGAATTTCAATA[T/C]TATGATTATCGTCACTAGAACTCTCATCCGTCAGAAAGTTCTCAACAGCATCTTCTCGGCGCAGACTTCCTCTCTGCTCTTTAGCCATCTGGAGAAGGCC	1A	45.901
Excalibur_c65227_444	atgtcagatctagttcaccgctggccagcatcgctcgagccacctccaac[A/G]GGCACGTGTTGTTCTCCTTGTACTCCAGATGCACGAGACATCCATTGGAG	1A	46.144
BS00096054_51	gcaaccaacaacccaaataaacggaagtctagtacagacctgtctgcgtc[T/C]CAGCCACCTCTGAAGAAGATGGCGTCGGACGTATCAATGAGTCCCATGGG	1A	46.692
Excalibur_c7026_2635	CTGAAGGAAAGGGATCCATGGGTAATACACCGTGTACATTCTAGGGGGTC[A/G]TGTGACAGCAGAATCAACTTAATTTTTGACGAGCAACCAAATACCGACTG	1A	46.926
Kukri_c13136_1363	AAAGCTCATAGGAAAAACAAGGACACTGGTTCTTCAGGTGATGCGAAGCG[T/C]GGTGGTAAAAAGGCACCAGAGAAACCAAAAGAGGAGAACACAAATATCTT	1A	47.016
RAC875_c14926_589	CGCTGGCATATTACACGATCATCTGCTAAGAACTATGGGTACTCCAGTAG[T/C]cgacaagattttatttagtctggataaggacaacaaattgaagaatggaa	1A	47.118
wsnp_Ex_rep_c68857_67737959	gtacccttccaattactgcgaggacactggaaacaataattcgtctatctactgcccatgcaaagatgaaactgagacatgaggttcttaaaactgatgt[T/C]GAGGCTGCACTGCAAGTTCTGAATTTTGCAATATTCCATAAGGAATTGACTGACATGGAAGACCGTGAGCAGAGGGAGACTGAAAAACAACAAACTGAAC	1A	47.739
wsnp_Ex_rep_c67665_66326492	ttatatccatcttatcaaattcatcaatacaacagatgccattatcagctaacatgagtgcacctgcctcaatacaaaattcaccggtctcaggttcttt[T/C]GCAACAGTTGCTGTCAATCCAGCAGCAGACGAGGACTTCCCTGATGTGTAAACAGATCGCGGAACAATACCAGCAGTGTATTTTAAAAACTGAGACTTTG	1A	47.994
BobWhite_c44224_71	GACTTCAACAAAGAGCAAAATAGGTGGAGAATGGTACGAAGGATGCTTGT[T/C]gaagctgtttccgatcttcttcaggtcaatggaaagatctatttacagtc	1A	48.265
wsnp_CAP12_c2438_1180601	CCTTACGGCCGGGGGAGGCGCGCAGAATGAGAAGTGGACGGCAATCCGGGAGAGAGTCCTTGGGGTGCCTGTTTGGAAGGCAGAGCAGACAGAGGCGGCG[T/C]ACGGAGCTGCATTGCTAGCACTCAGGGGTGCTACCACGGGCTCATGAAAACACACTCAGGGGTGCCATTTTCTTTTCAATCCCAGTAGAATCATTGAGTT	1A	48.932
Tdurum_contig8382_300	CATAGATAAATAACTACTTCCGGCACCTAGAGCCAAACCAAAGCCACATT[T/C]ATATGCTAGGACACGGCATGTCACGGTAATGTGGCCAGTACGGGAGAAGA	1A	49.21
Excalibur_rep_c85213_146	aacaggttattygcactcctcctttgagaagcaccggctgagcaggaatg[A/G]CACCTGCCACGCCTTGGCCTTACAGGCGAGGTTGACTTGACGAAGCTGTG	1A	49.582
Kukri_c82555_88	TTGCTGCCGTCCTCGGGCTTCTTGTGGGCATGGTCCAGCTCCTTGGCCTT[T/G]CCCATCAGGCCCTGCATGTAGTTCTTGATGTTGGGAACGTCGTAGTTCTG	1A	49.886
Kukri_c46010_146	TCAAGAGAAGTTCTTGTACACGGAGTCAGCAGTTGCTGAAGCTAACAAGG[T/C]TGTTCAGGAGGTAAAGGCTGAGAAAGAGGGCCTTCAAGAGCAGCTAGCAC	1A	50.246
IACX1465	ATGTTGGGAACGTCGTAGTTCTGGGCGATGTAGATGCCGCCCGCGGCGCCGACCAGCAGC[A/G]AGAAGGTGCTCTGGATGAAGCCCATTGGGAGCAAGTAA	1A	50.246
Tdurum_contig13946_241	ATGTAAAGAGTCCCAAGTTCTCTTGTATCAAACCTCATTGTTTCTCAGGT[T/C]GTATGTGTAGTATGCACTGGATTGATGTACATTTATATGTGTAGTGTGTG	1A	50.246
Tdurum_contig77289_179	attcagagcaaaacgacacatgaccagcatcagaacagggtaagcatagc[A/G]CCACACAGAATTCAGGTACTTATTAGCAAGTCATATCTTGTCACAGACGC	1A	50.246
wsnp_BE586140A_Ta_2_1	ATTGCCAGAATAGCCCGAGGAGTCTCAGGTATGGATTTATAAATTTGTTAACCTCCATCG[T/C]GATACTCTAAATGGCCTGAAATGTTCTTCTATCTCAGTACATGAGAGTTCTTATTTAATC	1A	50.246
wsnp_Ex_c31983_40709607	AGATTGGCGATCTCAAGATGTCCCTAAATAGTACCAAAGAGAACTATGAGGTAATGATTGAGGAGGCACACTATGACATCACTTGTTTAAGGAATACCGT[T/C]GGAAGATTGGAGGCTGAGGTGAGCAAGTATAGAGAAGAATGCGAAGCTAAGGAGCTTGAGATTGTCAGATCAAACAAGCAGTCGGAGGAAGAAATTGCCG	1A	50.246
Tdurum_contig43360_1592	ATGTTTTTGTCCTTTTTGTTCAAATTTCAGGTTGTGAAAGCAATTGAGAA[A/G]gcaatacccattccgcgagggctatctgttgctgagaatcaccccgcaag	1A	50.657
Kukri_c23382_1431	CCTTGGCCTGTCCATGAATCTGTCAAGAGGGGACTTTCTTGGATCAGGAT[A/G]TAACATTTTGTGGTCATGACTGCCACAATTTTCCTTGTGCTCATCCCTTT	1A	50.687
Tdurum_contig61515_522	gtctattacccattgcaagcatttactcctccgtgtcttgtgcaatttcc[A/G]TAACTGATAAGATGTCGTCGCGGGGATGAACCATTTCCACAACGACACTC	1A	50.992
Excalibur_c7237_1208	TGCAGCCGGGAAAGTGGGAGATGAAGCGAGTGTCGTTGTGGAAATGGTTC[A/G]TCCCCGCGACGACATCTTATCAGTTATGGAGATTGCACAAGACATGGAGG	1A	51.048
Excalibur_c7237_1084	TGCTGGAGTACTTAAGGAGGCAGCCAAAGGGGAGGAAGTATAGAGCACTC[A/G]TACTTAAGTTCATCAAGGATCGCATGGCAACATTGCTTTTGGTGGATGTC	1A	51.048
BobWhite_c4499_153	cgccccgctgctcccgaggagatgcctcgttatgatgatcgttatggaaa[T/C]GCACGCTTGTATGTTGGTAGATTGTCCTCCCGTACTCGTTCGCGCGACCT	1A	51.291
Tdurum_contig61515_259	CCAAGGAAATTCAACCAAACCAGACCTGTGCTTTCATCAGAACTGCCTCA[T/G]cctcaaaaatggattagcgagacggttgtatcctgctcgaacgttcacag	1A	51.577
IAAV5252	CGTAACAAGGTATTCCAGCCAAACATACGGNGACGAACTGGAGTTCCTCAACAGCTGCAAGGACGCCGGCGTCGTGCACATCCTCGGCAACACCATTGTG[T/C]GNGCGCGCAGGGATTCAGGGATCATCAAGAGGATTGTTGTGGATCACCTGTATGCNTTCCTCAGGAAGGTCTGTAGAGAACACAGCGTGATATTCAATGT	1A	51.732
RAC875_c89908_105	TTGTGCAGGGTGACGCCTCTGTACTTGGAGCTGCCCCGCGAGAAGCCGGT[A/G]CTCTGCCGCCGCAGCACGTGCACGAACTCCTCCTTGGACAGGCCCTTCAT	1A	52.019
BS00029346_51	AATACAAGTGCTTGTTCAGACAAATTTCTTTTGTGTAACACACACAGTTG[A/G]TGCTTAAACTGATTCTAACCTGACAAACTTCATTGAATTTGCAGAATTCA	1A	52.019
Tdurum_contig47183_205	CCACTTCCCCAACGCCCGGCATGCGGCTCTCCTGGCCCATTGGTCGGCTC[A/G]GCTTAACGTTCGCTGCAACGGCGCGTTAGCTCGTCGACAAACTCATCGAA	1A	52.202
Tdurum_contig11004_613	AAAGAGGCCGCCGATAAGGAACTGGAAGAATTTGTCCACCTACTCAAGTC[T/C]GCTAAAGCATTGCCTCTAGGCTCTAAGCCTCCAAAAAATTCATGGTTGAT	1A	52.713
IAAV8824	TTCATTGCTTCATTCCCCAGAGCTACACCGATCTTTGCCACTTAGCCAAGAGAATCACAACCTCGGCCATTGCTCCTCAAGTCAGAGCTGAGAAAGATAT[A/G]TTGCATAGCAGGTAGCTTGTGTGTCTTCAAATAATTTCTGTGGCCCAGCCTGCTAAGGTAAGCGGCTGCTTTGTTGAGAAGAGCTGCCGTTCGTCGATCC	1A	54.429
wsnp_Ex_c49829_54319220	CCACCTCTGGGTGCGTGTACACCACGCCAGGTACAGTGTCATAGTCAACATGGCCCTCCTTCCCCGCGATAAATTCAACACATGCAACACCATCCTCCTC[A/G]GCCTTGTGTGCAAGCATCGGTCCAGGTATCGCATCTCCAATCGCGTATACGCCCTTAACATTTGTCATAAAGCGATTGTCGACAAGGATCCTTCCGCCCT	1A	54.429
wsnp_Ex_rep_c103087_88124573	AAGACAGACTGATAGTGAACAAGCAGCTGAGGCTTCTAGTAAGTGGTGGGACTATGAGCGGGAAAGGAGACGCTGCGTACGGCGGACGTCTGGAGGCTAC[A/G]TTGAGAGACAAAGACTACCCGATTGGGCGCATGCTTTCTACCCTCGCTATCTCCGTCGTGGACTGGCACGGGGATCTCGCCGTCGGGTGCAATGCCCAGT	1A	55.112
Ex_c17168_1216	ACTTACTTTGTTTGCCAAGTTATATTGAAACATTAATGTTCTGAATTCGA[T/C]GTACTTAATGTCCCTCTTCAATTCATAAGTCACTCTTACTCCGTACATTT	1A	55.588
Ra_c10580_1629	atatgcttctttaattatttttgcagcctcttcgaaaggtgattggactt[T/C]TTTTGGCGGGGACCCTTTTTCAGAATATACAGCAGCTTGCCCAAGAGCCA	1A	56.069
GENE-0053_224	CTAGATTGTCTGTGGCAATGTGTTGGTCGTGTCAAAATGTTCTGATGGGA[A/C]TCTCGTGGCTTGGCAGGCAGACATCAGAGTTTGCTGATTTGGATTGGGAG	1A	56.751
Ex_c2389_1834	TTAAGGACCGTTTCGTGAATGGCACGTCCCTAATCATGCCAAAAGAAACT[T/C]CCTACAACACTATACACCTTGCTAATGCTGATATTATTCTCTCTCAACTG	1A	57.287
IAAV8664	CTTATTGATGGTCTGTGCAAAGTGAAAAGATTGGATAGGGCTATAGATTTACTAGACAAGATGAAGAAGCAGGGGATAGAACCAACAACTTGTACATTTA[A/G]CATTCTGATCAAGCAAATGCTTTGGGACAAGAAGCATGCAGATGCTGCCAAGATGTATGAGCAAATGATATCTTCTGGTTGCAAACCTGACAAACAGACA	1A	57.287
wsnp_Ex_c14733_22819625	CAGCCCATTGTCCATGCCAACAGCAATAATGCCGGCATTACGAGCACGGTCACGGCCCGTCCAGGCCAATGCTGTGACACTCTCACGGAACTGAGGCAAT[A/G]TGGCGAGCAGCTTGACAGAAGATGCATCTTGAACACACCATATCTTGACAGTTTTGTCCCTTGAACCAGTTGCAAATTCGTACCCAAATGGGTTCCACGA	1A	57.379
wsnp_Ex_c6826_11775106	cgtgcgagatgaactgctctttcattccaagcaggacagactccacgtccgactgtaaatagatctttccattgacctgaagaagatcggaaacagcttc[A/G]ACAAGCATCCTTCGTACCATTCTCCACCTATTTTGCTCTTTGTTGAAGTCAGGATTTGGGCACTGTATTGAGACAAGTGTCAACAGTCCAGGATAACTTG	1A	57.379
Excalibur_c2389_90	CAAAACCTAGTCCTCTTTGATGGTTGTTCATATGGAGGCTTGTCACGGCT[A/G]GTTGTAGGGCGCCCAGCCGGCCGCTTCTTTGATGCAGCTGGGAACACATC	1A	58.697
BS00068036_51	CGAAGCTCTTCTTACCGCCGTATGCTCGGCTGCCTAATCCAACTGCGCAG[A/C]GAGCTTCCGTGCTGGCGAGCCGAATTCCAAGCCCGCTTCGTGGGACTGGA	1A	58.834
wsnp_JD_c722_1080592	AGATATATAACTTTGTCCACACGCCTTCATCCAATTTGCTTGATATATAACTTTGTCCACACTCATTTGATTAATTGATTTGCTTGCATGTTGTGACGCA[T/C]GGATTTGCTTGATATATAACTTTGTCCACACTCCTTCATTTGATTTGCTTGCATGTTGCGACACACGGATCGGCTGACATCCACATAGAGTGGAGGTAGA	1A	59.142
Excalibur_c7692_139	ccagtgctcaaagatcaraagagaggttaatagataagaatgggcaaact[A/G]GTTGCAGCAATAGGCAAGTTGCTTTGCTGTGTACAAGTGGACCAGTCAAC	1A	59.421
Ra_c7062_430	AGACTGATGTCATATTGTTTAGTTAACAAAAAACTACCAATCCATCTTCA[T/C]AGGTCATAGTGGCTAGCACACGAAACTTAAATCCTCTTACTCTAACAACA	1A	59.421
wsnp_Ex_rep_c67763_66441222	CATCTTTGTTGTCCGCCCTAGATTGATCATATATCTCAATCACTGCAATTTCAAATCTGTGAGCTCGGAGGTTGAAATAATGATAGACAACCCAGTTCTC[A/G]CTGACAACGGCATGTACAGGGCCTTGTGCACCATGATGGGTCACACGGTGTAGTATGCGTCCGCTGACAGCATCAATGAGATATGCCATGAGTGAAGCTT	1A	59.421
IAAV742	ATGCTCGAAGTTGGATTTGAATCTGGAAGCTGATTTGTTATTCTCCGAGTCGATCTCCTTCTGGTCGTAGGGCTCGGGCAACTGCTCGGAAATGCAACTG[A/G]CTTGGGAGGTCACACTATGCGTATCGGAGTGAGGCAGATCCACGCTCTCCTGATCGGCCATGATCTCCTTCTCAGCGACCCTCCGCACTGCATAAAACTT	1A	59.506
IACX7695	NNNNNNNNNNNNNNNNNNNNNNNNTGTAATATTTCCTTCTTTGCTGCAACTGCAAAGAGGGATCACTGATATGGAGGACAAGAAGCAGAAGGCCGTGTGT[A/C]TGGAGAGGTACAGAAGGAGAGATGAAGACGAAACAAGCAGCTTATCTGATGTTGATGCTGAGAGGGAGGAGGAATGTGGGATCTGCATGGAGATGAACAG	1A	59.725
Kukri_rep_c101022_1595	ACCAGTCTCCTCATCCCTCCGACCACCGTCCTTGTGATTAACCTGGTGGG[T/C]ATGGTGGCAGGCATATCATATGCCATCAACAGCGGTTACCAGTCTTGGGG	1A	60.322
wsnp_Ex_c50235_54588957	TTCTGTCCCATATACAAGTACATGTTAAAGATCGTTGATAACGAGGAATTCTATGAGCAGGAGAAACCTCTTTCACTTAAAGATTTGAAGGCCCTGGTCC[T/G]CATTTTAAAGCAGGCTTTATGGCAACTTCTTTGGATTATTCCTTCACATACATCTCCTAGCCAGAAAGCATTGCCCAATCCTTTAGGCCTTAAGAAAATG	1A	60.434
BobWhite_c24113_529	TGTCAAGATATGGTGTGTTCAAGATGCATCTTCTGTCAAGCTGCTCGCCA[T/C]ATTGCCTCAGTTCCGTGAGAGTGTCACAGCATTGGCCTGGACGGGCCGTG	1A	60.434
BobWhite_c45409_389	GATGCTTTACTTAGGAGTGCCGGATATTAGAATTGCTTCACTTTTTCCGC[A/G]TGACCCTGGCCGCCTGGTTCCCTGATTAATTGTATTATAATTCCTTTAGT	1A	60.434
BS00003813_51	CCCGATCTTGGTCTAGATCCAATGATGATGCTTGGTGATGAGAGGGATGG[T/C]CAACACATGGATTCTCCGTACTTGTGATAATACCCTGATCAAAAGTGGAA	1A	60.434
BS00010004_51	TCTGCTGCAGGAGCCATCTCAAGCACTGCCACATTTCCTCTCGAGGTTGC[T/C]CGCAAGCACATGCAAGTCGGAGCTGTTGGCGGCCGGAAGGTATACAAGAA	1A	60.434
BS00010287_51	GCTTAAATTTTGTTTGCTGATCCTATGATGGATCTGAATCTGATCCTGGG[T/G]CCTTCCTCCCAAGATACCAGAGCTCGGTTTCGCGACGGACAGCGGGGAAA	1A	60.434
BS00026917_51	ATCGTGGGTCAGGGTGCTCCGCTGAGGCGCCTCTACACCAGGATGCTGGA[T/G]CCACCTTGCTCAGACGATCACTCCCGCCAGCCGCCTCCATGGCTACTCGT	1A	60.434
BS00028874_51	GAGCGGCCGCAGGTGCTGGGAATGTAGCGGAGAAGATGAGCAAGCACTTC[T/C]AGCTTCGTAAGTTGGCTGGATGCAAAATCTTCAATTTGTTTGACTTGTAG	1A	60.434
BS00033760_51	AGGCTCAGGTGCACCAGGTACACCACAATCCTAGGTGCACAAGACACACT[A/G]TTGTATATACATGACTGTTTGTAGGTCTTTATACAACCTGTCCTTGCTAT	1A	60.434
BS00037007_51	CAGATTCTACGCGTCACATTGCGTAAAAGAAAGTTGTATCTTTAGTGGCT[T/C]ACCTGTGGTCTCTCCTAGGCGTATCTGTTATGTAACTTACCAGGTGTAAT	1A	60.434
BS00066308_51	GGTGCTTCTTTGTCATGTTGCACCTTCGGTGTGATGGTTCTACTGGACAG[A/G]GGTTAACGACTTCCCGGTCGCGAAGAATCCGTCCGCACTCTACAAGGTAA	1A	60.434
BS00067277_51	ATACGGCCACAAATATATGGATTGCAGCCACACAATTGAAGCCAAAACTT[T/C]CATATATTAGCTTCAGACCACATTAACAAAACTTAAATCAAAAGATGAGC	1A	60.434
BS00067330_51	AAACTAGTGGGCCACAACTTAGGAGCATAATATGCAACAATTACAAATGG[T/C]AGCGTGAAAGCAAATAACAATCATAATGCCATCAGCCTTTGCATAGCACG	1A	60.434
BS00076538_51	CACACTAAGCAACTGCATTATGATAGGATGCAACTCTTCTAGCAAATCCA[A/G]GCGACTGTTTTGTCTTCATAATCCACATAATTGCCTATCTATTGACTGCA	1A	60.434
BS00077504_51	CACCATCAGCCAGATGAAAATTTTATGCTTGAACCTGCTAGAGGAAGACC[A/G]GATCATTTTGAAGAATGGATGTCCTTCCTCATCTCCCATCAGATTATTGT	1A	60.434
CAP11_c2984_419	TTTTAAAGTAAGACCCGGCCAAAGTAAGTTCGTGGTTCAATCGTTGATTG[A/G]TGAGCATCAAGACACAGATGATGGCTTCTTGGAGCCACCATTGAGCAAGC	1A	60.434
Ex_c2389_1828	AGTGTTTTAAGGACCGTTTCGTGAATGGCACGTCCCTAATCATGCCAAAA[A/G]AAACTCCCTACAACACTATACACCTTGCTAATGCTGATATTATTCTCTCT	1A	60.434
Ex_c27351_850	aatgccataaagtgttggcggaccgagtgaagaggggtgatactgcattc[T/C]ATGTTTTACTCATCATATTGAGCTTCAATGGGCAAGAGATAAAGCACATT	1A	60.434
Excalibur_c35312_109	TCCTCTCCCTCAGATTGAGCTCCGCCCCGAAGTGGAGGAAAGGTACACGA[T/C]CATCGATCTGTGCGCGTCTAGCCATCGAGGGCTCCCCCTCTCGCGCTCCT	1A	60.434
Excalibur_c44731_1000	GACTGCCACTGTTTGCAGGTAGCCCCTGCTCTACATAAATCCTTCTGGCA[T/C]aagaaggagaatatcaggtgcaagagatcatcagataggtccattcttat	1A	60.434
Excalibur_c62832_446	TTGCAGTTGTGCCGCGAGGTGGGTGGTGGAAGGGCATGTGATTTTTTCCC[A/G]TTGCAACGCACGGGCATTTTTGCTAGTAATAATAAAGCACGGATTGACTC	1A	60.434
GENE-0561_311	TRGTGTCCCGGAATGCTGGCTTTGTAGATCAGGTGTGTCTGTGCTT[T/C]GCTGAATCTCAGTGTTCGATGGGGCATATGCTATAAAAATTATGAGAATA	1A	60.434
IAAV2342	CCAAGGACTATTTTGTGGTTGCTCTCGAGCACGAGATACATGTTTACAGTTTTAAGACTCTGAAGCTCATCCATCTTATTGATACCACGTCCAACCCGAA[A/C]GGATTGTGCTGCCTCTCGCATCATGCAGACATTTCAGTGATGGCCTGCCCTTGGACGCGCCAAGGAATTGTCCGGGTTGAGCATTTTGGGTCGAAGGAGA	1A	60.434
IAAV3998	TGCTTCACTCTTGTTCTTCGTCTGGCTATGGTTCACTCTATAGCATCTGAAGCTACCATGAACACAGATGATAGAACCTATAGTGTCCAGTTGTAATTCT[A/G]TTGGATCCAAAGATTTGTTATATTGTAATCTTTCTTTACTATTGTTCAAATTCTACTTAATGCAATTGTGTGTTACTGAAAGCTCGTGTGATGTTTAGTG	1A	60.434
IAAV5581	GATGGACCTAGGGCTGTTAAACGGTTCCAATTGAAGTTGTGAAGTCTTGAGTGTAGTAACCCTGTTAGTTATTGTTTCTTGTAACATTATGAAGATTAGA[T/G]GCCTGTTTGGGCAGTTGCATCTTTTGTGATAATTGGAGATTTCTTCATTTTCTTTGTAGCAGTATACGAGAATGCTGGATTTTTTTTCCATGCCATATAA	1A	60.434
IAAV7414	ATGCATGCTCCGGTTTGATCCTCTGTTGTGTCATGTGTCAACGGTGCAGCGTTTGCGGTGGCAGAAACCCGACTCGGCTGATGAGAAAGCAGCAATTGAG[T/C]TGGCTTCTTGTGGATCTGATCACTGCGTCAGGGTGTTTGCAGTCCGTGATACTTGAGGTATTTATGCAACATCGTGACTCTGAAATTTTGAGCAGATGCA	1A	60.434
Ku_c2449_578	TCATTGGTTTAGTACTCTATATTCTGTCCGAGCCCTGGAAAAAATCTTAT[A/G]TGATGTCATGTATGGCTTACATGTGACTT	1A	60.434
Ku_c2898_1247	CAATTGTCGCTAGCCTTGTAGCATGTGGGCTAGTGGTGTCAGCACTTCAT[T/G]TTTCCTCGCAAGCAACACAAGACGTGAAGACAGGTTACATGACACTAACC	1A	60.434
Ku_c2898_1284	GTCAGCACTTCATGTTTCCTCGCAAGCAACACAAGACGTGAAGACAGGTT[A/C]CATGACACTAACCTCACAACGAGCCCTGGTCATCATGCAAATTTTGGGTA	1A	60.434
Ku_c2898_221	TTTTCCCTCTTCTAGGTGGATGTGCCTTGTACATCGTATCAATGACCTCT[A/G]TTGTGGCAAAGTCACTTGGTGAAGAGTCAGATCCGAGAGACATTGTTGAT	1A	60.434
Kukri_c24402_564	ATTTCCCCACCAATTGAACATTTAAAGAATTCCATCAAGTTTCTTGTAAG[T/C]gttccagttttgtcagaaaatatatactcaacctgcccaagctcctcatt	1A	60.434
Kukri_c26669_515	TCGTCTCATGAAAAGCTCTGAGGTCGTCAATCTAGGTACACATAACTCCT[A/C]TGACCTTGTTTTTCAGACTAGTGGAACTTATTGTTTTTGTTGTAGATCAA	1A	60.434
Kukri_c46608_277	CGGTGCTCCGTTTGTTGGTTACATGTATATTAGTCCAATATTCCTACCAT[A/G]AAAAGCTACTACGGGAAGATGCCACAATCTCCGCAGGCAAGTGGTGGTGG	1A	60.434
RAC875_c2021_1417	CTGTGGACTCGGAACTGGGAAAAAAGTGGTGGTTTAGATGCTAACTGAAG[T/C]GTCCACCCCCTTAGCTTTGGAATATCGTTTGCTTATGAGTTACTAGTACG	1A	60.434
RAC875_c2202_1097	AACCTGTTATTTTGTCAAGAGATGAAAGAAAAATACTTGTTTATAACCTC[A/G]CCACATGCACAGAATATTCCTTCAGAATCATATCATTCTCAGATGCTGAT	1A	60.434
RAC875_c2313_410	ACCAAGCGCCAGAGCTTTGACCACATACCTCGCTGGCTGGAGGAACTCCG[A/G]GGTCATGCAGACAAAAACATTGTCATCATGCTGGTTGGCAATAAGAGCGA	1A	60.434
RAC875_c25442_231	CTGGACTATCGAAACAAAGAGGACATGTCAGTGGATAAATAACAAGCCAG[A/C]CAGACAGCACAACCATTTTCATCGCTGGACGTTGCTCGCCTCAGCTACAA	1A	60.434
RAC875_c7305_75	GTTTCCAGCTTGTGTTCCCACATGATAGCAACGAAGATCGGTGACAACAT[A/C]TTGATTTCTCCACGCCATTTTCTCCCCCACCCCCACATCACAAGTTCCAC	1A	60.434
RAC875_c7891_426	AGTGGACCCGTTCGCTGCCGCTTTATATTCGGCTCCTCACAGGTCACAAG[T/C]GTCGCTGCTCGTGGGTTGTCCAAATGATACACGGGCCATCAAAAAACTGT	1A	60.434
tplb0032d09_1393	TTGCCAGTCTGAATGTACATAGAATGAATGGATGGATCTGAACATTGTCG[T/C]GCGGTTAATTTGAGTTGTAGTGCAAAGCAAAAGAACCCACGGAAATTGAA	1A	60.434
wsnp_BF478737A_Ta_2_1	CAACCATACTGAATGTTGGGATGATGC[A/C]ACTACTATCATCATCATGTTGGGTGCGTCAATCCACAACAGTGTTTAACAGTATCAGACA	1A	60.434
wsnp_CAP11_c3968_1874257	CACTAAACATCACACGAGCTTTCAGTAACACACAATTGCATTAAGTAGAATTTGAACAATAGTAAAGAAAGATTACAATATAACAAATCTTTGGATCCAA[T/C]AGAATTACAACTGGACACTATAGGTTCTATCATCTGTGTTCATGGTAGCTTCAGATGCTATAGAGTGAACCATAGCCAGACGAAGAACAAGAGTGAAGCA	1A	60.434
wsnp_CAP12_c2645_1267978	GCAATATATGTTTTTCATTGTTTCTTTAGCCCTGTTTACTGCACTTTGTAGCAGGAACTTGGCTAGACCTATAATATCACCTCCGCCATCCTGCTTGTTG[A/G]CATTAGTTGTTGCCTTTTATTTTTCTCTCGCCTGCCACTAGTAGTTTTGGACCACATTATGTAAATACTTCTGTATATGTATATCCCACCATTTTTGGTG	1A	60.434
wsnp_Ex_c11697_18821490	AATAGCATCATTTTGTGCAGACGCAATTTAATCCATTGAGCTGGTTGGCAGTAAATGTGCACATTTTGTGATGTGTGTTTTGGCTGCTTGGAGAAGGCGC[T/C]GTCTATGTAGAAGGTTGCTTCGTTTGAGTCTAATTCGGTTTCGTACTGAATTTGCTGGTTGAAAACCTCAAAAAGCGAGGATGGAACTTGAATAGCCTGG	1A	60.434
wsnp_Ex_c13724_21535046	CTACAGGCCCAGGCCCATCTGAGAAGACAGGCGATGGTGGTGACGTCATAGACGCTGATTTTACCGACAGCAATTGAATAGAACAGTAGGTTAGGACATG[A/C]TGCAACAAGTGAGTATGAATTTGTTCCACAGGATTGCCTAGCAGTATACGGGTGACCGTTTTCTTTGGATTGAGACCTTGTTTGCTGTCAGGGTGTTGGC	1A	60.434
wsnp_Ex_c13783_21613564	AGATTCACTCATCGTGATATCAGAGTTTGAAGGTGAACAACCAATTGCGAGGGGCAGCAAAACTTCGGCATGACATTTTCAGCTTGCCATTCTTCTGAAA[T/C]TTTGACAGTTTTTGCTACCCAAGGAGATGAAATATAGCCTGTTACTTATCTGTTCAAAGAGATAAAAAATGTCATTTGATCAAATATAACTTGTCTCCWT	1A	60.434
wsnp_Ex_c14733_22819350	TGCATCTGCTCAAAATTTCAGAGTCACGATGTTGCATAAATACCTCAAGTATCACGGACTGCAAACACCCTGACGCAGTGATCAGATCCACAAGAAGCCA[A/G]CTCAATTGCTGCTTTCTCATCAGCCGAGTCGGGTTTCTGCCACCGCAAACGCTGCACCGTTGACACATGACACAACAGAGGATCAAACCGGAGCATGCAT	1A	60.434
wsnp_Ex_c15722_24074399	atgaaatgacagactgaaacttgttaaaaacaactcttatagcatcatattcaacatttttcaagatatcatctgccagcacagcaacctgtgtgtaatt[A/G]ATAGGGTTTTTCTGCAACTCAGATACTGTCATTTCAATATGCTTCCTGGAGTCACGGATGAGTTGAACTTTCCCCTTTTCTCCTAATATGACATACTTGC	1A	60.434
wsnp_Ex_c17684_26426672	TCACAGCTCTCCTGCGCCATTTGATTCCACACGGATAAACAAATCAAGCAAACTGAGACAAACCCCGAGCTTGAACAATCAGATCAGGAAGAACCGAGGG[T/C]AGAAAGAGCAAGAAATGAAGAGAAAATTCAGCAGAGAAACGGGAAATGGTTGATAATTTCTGACCTATTGGGTGAAGACCTTAGACACGAAACCCAAAAA	1A	60.434
wsnp_Ex_c19730_28728245	TGCAAAGATGATGGCAGTAAACATGGAAATCCCAAGAGCTTAAAAACAAAAGGCGGCTCAGAAATATATTCTGAGAAGGAGAAGCAAAAAGACGGTGAGG[A/G]CTCCAAAGGGAAGCAAGTCCAGATGATGAAGGATATTGAACTTGACGAAATATCAACCTACTATCCAGCATACGGGACAGAAGCTTCATCGTACCCAGTT	1A	60.434
wsnp_Ex_c2389_4477096	TGCAGCTGGGAACACATCCAATCCCTGTGAAATGGTGTGCTCAGACTCAGGTCGACCAAAGTGCTGCTTGTTACCAACGCCGGAACCCGCTGAATCTGCG[T/G]CCAGCTCCTTATCAGACAACCCAAGTCCATCCCTCACAGCAGCAACTGGCTCCAGCTGCACTTTGACATGTCGCAGTTTTTCCTCAGCAAGAGCATATGC	1A	60.434
wsnp_Ex_c2389_4477621	AAATTTGATGTGCCTAGCAATATACTCCAAGYGTGGCTTGACTTCTATTAGGTCATAAGATCCACATCCATACAATACTTCACCAAATTTCTCAAACATT[A/G]TCCTGGTGTACACCTCCGACGCATGTACCTCAATTGGGATATTTTGCTTCAGGACAACCCCACCCAGTTTTGTCCTTTTCTCTTGGTAACTTTCTTCGGA	1A	60.434
wsnp_Ex_c2389_4478587	GCTCAATGCCTCTACCAGTYKCCCACATCAGTGTCTTAATTCTGCCCTCGGTGTCCACCTGGACACTGTATTTAAATTCTAGGTCCTCTGCCTGCATGTC[A/G]TTGAACACATCTATGGTTTTTGTTGCATCATTTAGCGACTGTTCCCGGTTCAGTTTTCCACATAGTGTTTTAAGGACCGTTTCGTGAATGGCACGTCCCT	1A	60.434
wsnp_Ex_c2389_4479352	TTTGACACTGCGACGCCCTCTTCGACTGTATCGTTATCCTTGGCGCCAGATGCAACTTCTGTATCGCCTATCTCGCAGGAGTCGCCCACACCTTCGCCGC[T/C]AAGATCAGACGAGCCGCGCCCCCTCCCAGTGAGCATTGTTTCACCTGTATCCTCGCGCCCTTTGTAATCCTTCAGTCCTCCAACTAGCCCCATCGGCAGA	1A	60.434
wsnp_Ex_c25220_34487119	CAACATCAACTCATAAATTACCTTCTTCTAGTGCCAGAACCCTAACAAGAAAGCATGGCGTTGGTGCAAGAAGGGCTTTGTTTGCCAGCAAGCGAAAAGA[T/C]ACCAATGCTTAGATGCCAAGGGATCAATTAGCAACAGCACAAGTTCTATTAGTTCGTGTAGTATATGCTGGAGCTCTTGGTTGTACGCTTTTGAGTAGCC	1A	60.434
wsnp_Ex_c26800_36025663	GACAACGAAGGACTGCTCTACTGATTTCTGTGTTGTACCTGAAGATCACTTCTAACAGCCTTGCAAGAATCTTTAGATCACTGCTATCATCATTAGAGCC[A/C]GCTGTTGCTCCCTACTAATATAGTTATCTATAGCCATATGTAATATATATCCTATCGCACCATGGCACAGTCGGTTCTTCCAAATCTATCTGCTGAGCCT	1A	60.434
wsnp_Ex_c28165_37310070	TAAAGAGGGAGCTTGAGGCATTGGTGAAACAATCACAGGTGGAATCTGAAGCTAGAAGAGCTCTTCAAGCAGACTTGGATGAGGCCACTCTTTCACTAAA[T/C]GAGGTGAATGAGAGTACATTATTTCTGTCTAATAAGCTTGATAGCACTGTTTCCAGGATTTCTGCTATTAAAGAAGAGAAAGAGGTTCTTTCAGCGGCTC	1A	60.434
wsnp_Ex_c3142_5808220	AAGGCCAACCCTGGTGGTGGTGATGATGAGGATGACGATGATTGTGTGGTTCTAGATGGTGACCCTGAGAAGGCAATTACCATCGGGGAGGACAAGGGGA[A/G]TGTGGGAGATAGCAGCTCCGATGAATTGCAGATAGTCGGGGAGAAAGGACCGGTAGCGTGCAGGGACTTCCCTCATTCACGCCATCTATGTTCTAACTTG	1A	60.434
wsnp_Ex_c3142_5808330	TAGCAGCTCCGATGAATTGCAGATAGTCGGGGAGAAAGGACCGGTAGCGTGCAGGGACTTCCCTCATTCACGCCATCTATGTTCTAACTTGCCCTTCAGC[A/G]CTACTTCTCACGTGAAGCATTGTAGCATGTGTCACTGTTTTGTATGCGATGCCCCAGCTCCATGTAATTATTGGGGTAAAGGTATCCAGCTTAATGATCA	1A	60.434
wsnp_Ex_c3365_6183009	cgctcatgtccctcacttactaattttctgcggagataaaattcattctcaaaacctgccttcattgtcacattgaattcatccagcagaacttttgtga[T/C]TTTCCTTAAGGCATATCTAGGACAGTATTCCCAGGCTTCTCCAGGCCTAATTTGCATGTCAGCTATCACCATTTCCTCACGTGTTGACCATGGGAGTCTC	1A	60.434
wsnp_Ex_c39661_46902650	ACAAGTACATGACTAAGCATGCAGGAAAGGATGCCTTCCACCTCAGGGTCAGGGTTCACCCGTTCCATGTGCTCCGTATCAACAAGATGCTTTCGTGTGC[T/C]GGGGCTGATAGGCTCCAGACTGGTATGAGGGGTGCTTTYGGGAAGCCGCAGGGAGTCTGTGCCCGTGTTGCCATTGGGCAGGTCCTCCTTTCTGTGCGGT	1A	60.434
wsnp_Ex_c41237_48104282	TTCTAGATTTGATGGTGAACTTTCTAAAAATGCTCAAGGATTTACTCCCGAAAGGGATGAGCACAAGGAAAATTGTGGCAGTCATGACCACAAAATGTTA[T/C]ATCCTGATCCAAGAAAGTCCCCTCTTGACAGATTCATGGACAGGCCAAGGCAGAGCATAGAATGTGTTTTTCCATCCCAAGTTGGATCAAATAAGGCTGA	1A	60.434
wsnp_Ex_c43586_49862663	ATCTTTTTGTAGCCTCTTGCTGCCGGAGGACACGTGCAGAAGATACCACAAGACCAGCGGGGTATTTGAGTGCATACCACCAATTGATCGTGCAAACAAC[A/G]TCCGCGTTAGGTTCAGGTATATTCACAAGTGGGGATACTTATTTATAGTTGATGTTCACCGATGTACATACACCACTGTGATATGTTGCTATGTCCTGTT	1A	60.434
wsnp_Ex_c44498_50537128	CAATAATCAGTTCTCTGGTTACGTGCCCCTGAATCCTGTTCCTACTCGTGAAACTTGCCCTCCACAAATAAGTTCAAATATGGGTTCCAGCCACTGGAAC[A/G]ATCATCAGTTTCTTAATCATGAAGGATCTCAGAGGAATGTGAGGGGACGCCATGATCATAGTTCTATCCATTCGGAATATAATTCATCTACAGCTTGCCC	1A	60.434
wsnp_Ex_c48375_53299028	CAAAGAAGATCAGCTTGTGATATCCCGTTTTCATGTGATTTTGGCTTATATACCAAGTAGGTCGATTTTGATTGGAGTGACACTATGATGGAATACAGCG[T/C]ACTAATTAGCCCTAGGTAAATTTACACTTTCTCCTGTACTAAAGAGCATACTTTCTTCTTCTCTTGTACCCTGGTGTGGCCTAGAGGTTCGAAGCATGTC	1A	60.434
wsnp_Ex_c6075_10637792	CGGGAAAGACACATGAGGTTATTTTAAGTGTTGAGGCTGTCAACTCATATATTGCATGGGATTTCTCGTTGCAACAAGGGGCCCTCAGCACACTGCTGGA[T/C]ATTGGCTTTCATGTGGAGTACATAAGCCCGTCACGGGAGAAAACGTTGATTCTTCCCTACCGACGTTATGAAGCTGACCAAGGTAACTTTTGCACTGTTT	1A	60.434
wsnp_Ex_c6278_10941843	ATATGCATGTGCAAGCCTCATTATACCGTAAATTTGCACGTATATATATATATGGCTTCCTTGCAATTTGGGATGTAACGCACAGTTATTTGAGGGATAT[T/C]GGGACTACACATGTAAATTGGTTGTCACCTGCATCACATAATAATTGTAGATAGCATGGTGCAGGGAAAACATTGATTAGGAACTAGGCAGATCACTCGA	1A	60.434
wsnp_Ex_c645_1273901	GGATCCTGTGTCTCGGATGGAGGAAGTGATTCAGCTGGACACTGGAACAGATGACCCAGAAAACGGCAACGCAGATGGACAGAGCGATTGCAAACCTGGA[T/G]ACACCGATGTGTCTAGCTCCCCTCCTGAGCCTTCCTCTGGCATCGAGCAGCGCTGCAGATCCCTCGACGAGAGCAGAGACCTTCAACAGAAGCACCAAGC	1A	60.434
wsnp_Ex_c8162_13799067	AGATGAAACAGATGGATGGCCACCTTAGTCAGCTTCAACTTGAGCATGCCAAGATATCAGCAGAGTCCGCTATTGTGCATGAGTCCCTGTCGGAGCTGCG[T/G]GCTCGGGTTTCTGAGCTCGAGGAACTTGTGGAGAAGCAGAACCTCGCGATCTCTGAGGGCGCCGAGGGGAAGCGTGAGGCGATTAGGCAGCTGTGCTTCA	1A	60.434
wsnp_Ex_c8374_14111734	GTATCATGGAACCCCTTTGTTTACATGTTTGTTATGGCTTACCTCAGTTGTGCATAGCTGTACAATAGATGCTTAGTTGTAAAGTAACTAGATGTGATGG[T/C]AGGAGTATGTACCTGCTATATAAGGGTGTCTAGCTATTATCATCAGATCCAGAGTCTTGATTAATTGTTTCGCGTGTACAAGGCGATGTTTGGACCCGAC	1A	60.434
wsnp_Ex_c8666_14522816	GTTTGGGCATGTTGAGCCGGATAACTACTGGTCACGTGTGTGCGAGGGTGAAACGGAGGCCATGATCAAACGGCCATGGCATTTCTTGTGGAAGTCGCGT[T/C]GCTTGATGGAGATTGTGTCTGCCATTGCCTCTCGAATGAGTTGGGATTTCGACTCGATGCACGTTGTGAGAGGAGAGAAAGCCCAGAACACACAGCTGTG	1A	60.434
wsnp_Ex_rep_c105244_89727546	gtgcattataagtcatcaacaaaaagacatccaagcatgcagccatggaatttgggcggggatgaaactagctggtggttattcccaactggactcgtgt[T/C]GTGTAAATTGATCCAAGCAAGGCTTGTTGATTGGCACGTCTCCATCTTAGAGATCCAGGATCGTGCGGTATACAGCAACGACCCAACTATATTCTGGCAG	1A	60.434
wsnp_Ex_rep_c105244_89727666	AGGCTTGTTGATTGGCACGTCTCCATCTTAGAGATCCAGGATCGTGCGGTATACAGCAACGACCCAACTATATTCTGGCAGTGATGGCATTCGGATCACC[A/G]AAGTGGTCATGGGAGCTTTTTGCAACTCGAGTTTTTGGGAGTTGATAAAACGAAGGCTAGAAAGCTAGCCCATTCTTTGTCGGCCAGATAGAGGAAGCAA	1A	60.434
wsnp_Ex_rep_c105244_89727820	AGGCTAGAAAGCTAGCCCATTCTTTGTCGGCCAGATAGAGGAAGCAAGCACAAAGTAGAATTCCTACATATGCATGCTTATAGTTTGCTGTTAATCTTGC[A/G]CAGCCATAACATTTTCCTTGTAGATAAGAAGGTTTAACACATCCATTCATTATAGGATTTAGACACCATAGGCTTACAACTTTACCAGAGCTAATCACCG	1A	60.434
wsnp_Ex_rep_c66382_64577768	GCTGCAGCAAGGGCATCGGAGCACAGAATCCTGGCTGTTAACCCGAACTACGTCATTGATTGATTAACCAGCTGAGGACACAGCTAACTAGATCCATCAT[A/G]TGTGGTTGACCAATAGAGCAGACATTCAAACGGAAGACATCCTGTTGTCATATGCTCTAGAAATGATATGTTGTACCTGCCATCCCCWTCCCAGGAAGCA	1A	60.434
wsnp_Ex_rep_c66875_65276404	CGTCAGTACAATCAGATCGTCAGATGCGCTCTGTTGGGTGGTTCAGATTACAGTAGAAAAAGGCTGCCCCAGGTCCTCAGTGTTCTGCAATTGTGCAGGA[A/C]ACATTTGGTCTGTTGATATAACCAGACTTCAACAAGGCTGCAGCTGGATGGTTTCTTTCTGGGATTGCAATACTTGCTTTAGTGTGCTTAACAGGCTACC	1A	60.434
wsnp_Ku_rep_c104517_90964418	GTTTACAAGCCAGCCTAGTGAATCTGCATCTGATACAGCCGATATGGATTCATCAGCAGAACCGAATGGAAGTGACACACACATGCGCACTGTTTCGTCT[A/G]CCGATCATATGATGCAATAAGCAGCCCTGCTGCCACTGAAATCCCCGTCCCCGCACCAGCATGATTCGCCTTCAGTGATGTGGCTTCACCCAAAGCGATC	1A	60.434
wsnp_Ku_rep_c68419_67400635	TATTGGAGGGTATGATGGGGACAGCATGGTTTCCAGTGTTGAGATCTTTGATCCTCGCCTCAACGCCTGG[A/G]GGATGGGTGATCCCATGAGCAACCCAAGAGGATACGCCTCTGCGGTTACTTTTGATGATAGCTTGTTTGTCCTCGGCGGTCTGCGGTCCAACGAACAGAT	1A	60.434
wsnp_Ra_c26956_36503468	CGGGCAGCGGCAAGTGCTTGAGATGTATTTGTACTTCAAGTGAATCTTTATAATGTATCAGATCCTTTTCGCCATAAAAAATAATCACAATCTGTGT[T/C]ATATTGCGAATTAAAATAATCACAGCAGCATGTTCACTTTCAAGTWCCAGAAAAGCACTCCAGCTTGGACGTAAGGTCTTCCTGGGGGCATACATGCATC	1A	60.434
RAC875_c9965_354	tatgtgaaggaataatccaaagaagttgccataaagcctgctttaaaatg[A/C]GGACCAGGGCCTTCAAATCTTTAAGTGAAAGAGGTTTCTCCTGCTCATAG	1A	60.463
Excalibur_c6141_1337	TCATAATTGAAGTTGGAGGTCCTGCTGGTACTTTCTTTTCTGTATCCACC[A/G]CTGCACATTCAAATCTCAGAACATGGCCAATATCATCTGCAGTCGGTGTA	1A	60.463
GENE-0379_108	ACTTGAGTAGAGCTTAGTTTGGAGTATGAACTGCTAAAATCTAGCATCAA[T/C]GCAGGTGTTCCATGTATGTATTGCTAACAAACCTTAGGAGTAGTTCACGT	1A	60.463
GENE-0561_101	TAGATCAGGTGTGTCTGTGCTTTGCTGAATCTCAGTGTTTGATGGGGCAT[A/G]TGCTATAAAAATTATGAGGATACAGTTTAATGCCTGCGCTTTGTGTTTTA	1A	60.463
IAAV5756	GTTTTGGAAGGCACGGAAGATGCATGGGGTAAGAATTGAACCAGTGATTATACCCAAAATTTGCATGATGACCAGGGCTCGTTGTGAGGTTAGTGTCATG[T/G]AACCTGTCTTCACGTCTTGTGTTGCTTGCGAGGAAANATGAAGTGCTGACACCACTAGCCCACATGCTACAAGGCTAGCGACAATTGCACCAGGTTTGGC	1A	60.463
RAC875_c18355_804	TCCTCTGGGTCGATATCCACAGCCTCGTCATCATCGGTGAATGTTTCTTC[A/G]tgttcccagtcatcacctttctcaatgtcatcatccaaatcaaaatctag	1A	60.463
wsnp_Ex_c26098_35349418	TTTGTCAACTTCCTCTTGAGTCCAAGGACCTTTGATGAGTTCARTGTTAAAGAACCTTCGTAAACATTGCATCTCTGTCCTATCCGAAAATAATTCATCT[A/G]TGTAGGTAGATACTGACACAATATGTGAGCTCATCACACTTGCATATGCAGAACAACGTCCAAAGAAGTATGGCATTACTATATTACTAGCTAAAACATT	1A	60.463
wsnp_Ex_c3142_5808713	ATGTTATGAGCCAAAACCAACAAAGACACACTTCAGTTAGAGTCTCACTGAATGTAGGACGGACTATCAGTACACCAAGAGCATCCCTTGCGACAAAAGC[T/G]GGGAGAAGTACAAACAATGTCCACACTGCTCAAAACATTCATTCACGTGGAAACTTCAAAAGAGTAGGGACAGCTTCTCCAGGTCACACAATCCGAAATG	1A	60.463
wsnp_Ex_rep_c69775_68731015	cttggtcattctttagcttgaccaggagatcaaaatagtgagatgacatactagcaccaccagcaccatggcgctcaaattcaacatactcgatctcctc[A/G]TGCAGAATGAGTGTCGGGGGCTTTGGCAAAAAGAAAAAGCCTTTTTCAAGAGGATACAGCAATCCATCTTCAGCTTTAAGTGATGATTTCACGGCATATC	1A	60.463
wsnp_Ra_c20163_29413615	agaagaggcaggatgaagtagtagcaaggatagaggagaggattgctgcttggactttccttccgtcggagaatggcgagtccattcaaatattacacta[T/C]AAGAATGGTGAGAAGTATGAGCCACACTATGATTACTTCCATGACAAAAATAACCAAGCTCTCGGTGGTCACCGAATAGCAACAGTGCTCATGTAYCTGT	1A	60.463
Excalibur_c8495_140	tcatcaccctcctcggcagccagttctcgcacgaatgaacattctgcagt[A/G]TTTTAGGCACGCTCATCGCCGGAGTCGTCGAGTATGTGCAGCCGTCCTTG	1A	60.548
BS00021730_51	CATGTCCCGGTTTATCCTTGATACATTGTTGGTAACTCATCTCCCAGTCT[A/G]GATCCATAACATTTTGCCCTTCACAGCCCCTTTATAGTCTTGACGTACTG	1A	60.548
BS00022217_51	GCTTCTCCTCTATTGGTGATGCCTTCTAGGCGTTCTGCTCGCTCAAATTC[T/C]GGTGAGGGCCGGTGTGATTGCCAAGAGAGGGAAAGGCGTTAAGCACTGCG	1A	60.548
BS00048887_51	GAAGTGGAGGTAGGAAACCTGTCACTCGGAGTGATCTGTTCAGATGTTGG[T/C]TTCAAACGTGGTGTGAGCTGGTACGTGGAAAGGGCCTTCTATGGCTATAC	1A	60.548
BS00069117_51	CACGGCAAATGGCGGCGTGCGGACCGAGGAGGCAACAACCTGCGTCTTCA[T/C]CATGGGAACGAGAGGCCGATCGGCACGTTAGATCCAGCAAGACACGGCGA	1A	60.548
BS00090408_51	CTGTCGTGACCTGGAAGATCTAAATGGGCAGAAGGCTTATGAGTTGCACC[A/G]CATGGTGGCAAGATTTCGCTGATCATTGCGTGGCGGTGCTCCTGTGGGAG	1A	60.548
BS00090634_51	TCTTCTGACCTGTGGCGGTCCCTGCTCAGCCTCACCGGAACTAAGCTAGG[A/G]CACCACATTTCAGCGGCGATGTGCATAATCTTGGGCTGCCGGTTGTGTTG	1A	60.548
Excalibur_rep_c88290_94	GGTGACTGTTGCGGGTTGGCAGCGCGCCGTGTAGCTGCGAGACAACTTCC[T/C]tgttgatctgccgtcctgctgcagtgttatatactgtcgaattccaaaaa	1A	60.548
GENE-1214_288	GAGAGGAGACATGTGAATTGAGGATATTTAGCCAGGACACCCTCAGTCGC[T/C]TGTCTCTCTGTTTCATCCATTATCTTCATTGRATACRTATCA	1A	60.548
IAAV5391	AGTTGTATGGCCGTCTGGCTGACATGTTTGGCATCGAGAAAGAAGAAATCATAAGCCAT[A/C]TCCGTTACCGTGACACGGCTGGTGCTGTCATGCACACTGGTGGATTACCGTTCAGCGACTTCATGAAAGTGGCACGGAGGC	1A	60.548
IACX9019	GACGCCCACGTCCTACTTCTCCCACCATCTACCTCACG[A/C]AAAGAAGCCGCCGCACAATATGCCACTTTATTACGGATCCCATGCCCGCACAAGGAAACAGCACGTCCAATTCGCATGGACTTGCTCGACTATACAAAAA	1A	60.548
Kukri_c6106_470	ATATAACTTGCACTTCCCCGAATGAGATTGAGCTTATTGCCATGGCAAAC[A/G]CACTGTCTACTCCAGGGAAATACAACTTCGTCAAACTTGAGCAGTGCAGC	1A	60.548
Kukri_c6622_763	TCATGAGAGCTTTGTATGGAATAGAGTCTGTGACAGTCTTTACCTGCAGC[A/G]TCTTTGTGGCTGCACTGTCAGGCAGTCCCAATCCATTGGTGGAGTTGCAT	1A	60.548
RAC875_c53748_52	aacaagacacaacacaacagaccccaaagcacaggcggtagaaaccaagc[T/C]AGCATGTAGCATCCGCCGCTGCGCAACAACATCGACGTCACCCACAGCGA	1A	60.548
RAC875_rep_c85118_294	GCTGCAGTCAAGCCTGTCGGTGGCGAAGAAGAGCCTGGCCCTGGACGAGA[T/C]GCCTCGGATGTCGGACTCGTCCGTGGAGCAGAGCTGGGAGAGCAACGGGA	1A	60.548
TA003382-0407	TTCCTTGTTTCgACAAGCTTGATAGAAAGCtCCGCAAGAGTCTTCACTTC[T/C]CTA	1A	60.548
wsnp_Ex_c9979_16421462	GATTCATTTTTGAGATGGTTCTACCCTGAAACCATACGGTGACATGCAATCCACTTTGCATATTTTTTGAGAATAGTCTTTTGATGTGAATGCTTCGGAG[T/C]CTTTTGCTCTGTGCAACGGGATAGCCACCACACCGTAAGTTTGCGCCAGGGGTTCCTGAGTTTCATCTATTGCAATCTGTGTGTTGCTGCTACACGCAAT	1A	60.548
GENE-0041_182	CATTGGAAGGCAAGGCTGACATATTAGACAAGTCACTTGCTGAACTGAGA[A/G]ACATGGGTTTGCTCCAAGAAAGAATTTGATGAGATTCTGACTCAGTTGAA	1A	60.656
IAAV3552	GGCGTGGTGGATCAGCCGGTGGACCCAAGCATGTCCAATGTGTGGTGGGTCATGGGTGAAAGTTGTGTGATCGCTGTCTTCCGTGACTTCTCCAGTGACT[A/G]CTTCACCATGCTGATTCGTCTATAGTAGTTGCCGCTTGGCCAAATCTGAACGAGCATTGTTGGATCCCATGTTGGATAATTTTGTACCCAACAATTAGAT	1A	61.022
BS00031200_51	CTGCTGCAAGCTAGGTTTCCTGTGCTGCAGTTCAGCAAGGTGGCTACATC[T/C]TTTCCAGGAAGCATTGATCGTCCACAAATATCACAAACTTTCTCAGCAGC	1A	61.022
BS00085851_51	GGCACCTGAGCACAAGCCAAGGGAGGTGAGCTCGGAGGAGGTAAAAGAGA[A/G]GGAAGCCACAGCCGATGCAGTCAGCGCCGAGAGCTAGAGCAATCCCATAC	1A	61.022
BS00101116_51	CCGCCGCCGCCGGCGGCGTGCTAGGCAGCGCCACGCCGCCTATGCTACTA[A/C]TACGTAACGTACTACCACGTACGAGCTCCTACCATGGCTACTGGTACGAC	1A	61.022
CAP7_c3885_73	TCAAAAACTGAAAAACCAGACGGGCATGATTACATTACACTATCCATTTT[T/C]AACGACCAAGAAAATTCAGAGCGACATGGTTCAAGCAGAGCAATGGTGGC	1A	61.022
IAAV4916	GAACTGATGGGGGCTGTGACATTGTTCTCGAGCTGGAAAAGAGTGGAGAGCTGAAGTCCACTCTCTCGGAGTAGCGGATATTCTGGCGCTATATTGTCGT[T/C]GTCTTATGGTGTTTCTGAGCATCTGTCCTATATCGTATTGCTCTATTGATGGCATTGTTATGCCAATGTATTTCGTAGATCCATCTTTTAAACTTGGATA	1A	61.022
Kukri_c28532_103	GGACCAAGAGATGCTTCCACTACCTCAGGGAGCACAGTGTAAGTGCCGTC[A/G]ATGAAGTGCAGCCTTATAATTATGTTGCTAGTACCAACCTGAGAAACAGG	1A	61.022
Ra_c2322_174	TCCTTCAGAACAAAGAACAAAGTAACAGTTCGTCACAATATCCTTAAGTC[A/G]TCGGCCGCTGCATTTTTAGACATCTGCAGTTTGCAAATTGGGCGAGCTTG	1A	61.022
Ra_c26970_1740	agcttctgcaactatatcaccggatgatgaagagtcaatgttgcaaggag[A/C]ACGGGAAGCTGAAATGATGATCGTGGAGGCCTATGCTGCCCTCGTGCTTG	1A	61.022
RAC875_c41581_176	TAAATGATTTTGGGGTCTCCACCAGATATGCATGATACAATCATCAGTCG[A/G]GGGCTTAGGGCATCTTGAATAAACTACAAGGACCATTTATCTGGCGCACC	1A	61.022
RAC875_c49760_107	CACATTTTATTTCCCTCCTTGTTGCAGCTATGGCGGGCAGAGGTACAAAT[A/G]CAACGGTGTCGCCCCACTATCTGCACAGCAGAATGTAACTCTACCACTCA	1A	61.022
wsnp_BE585780A_Ta_2_1	ACTGAATACATGTAATTCAAACTTCTGAACAACACTTTAGGAAGTTGCAAGCGAAAAAAA[A/G]AGTATTAATAGCCAGTCATCCATGTGCAAATCAAGGGTCAAATGATACGGATGAATTAGC	1A	61.022
wsnp_Ex_c2178_4086161	ACTGTTTCGATAAGGTCATCCAAATATCGGGCTGAAGAGTTATAGATGACGGTGCGCCAGATAAATGSTCCTTGTAGTTTATTCAAGATGCCCTAAGCCC[T/C]CGACTGATGATTGTATCATGCATATCTGGTGGAGACCCCAAAATCATTTATGCCAAGCAAGCGGTGTTGATACTCATTTATACCAAGCGAGCGAGCTGGT	1A	61.022
wsnp_Ku_rep_c71909_71634013	TTAGTGGTCAAACATTTGATTGCCAAAGGATGCAAGAAGGTTGTTGTGGTGAACCGTTCTGTGGAAAGGGTGGATGCCATTCGCGAAGAGATGAAAGATA[T/C]TGAGATTGTGTACAGGCCACTTACAGAGATGTATGAAGCAGCTGCTGAAGCTGATGTCGTGTTCACAAGCACCGCATCTGAATCCTTATTATTCACGAAG	1A	61.022
BS00062715_51	GGGAAGCATAATCCTCTCATGTACAACCTATGGACATAATGGACATCGAT[T/C]GGAGTATAACTATGCTCATCAGGCGAGCTTATAAATTATATCTGCTATCT	1A	61.129
RAC875_c9833_297	GGCAGCCCTGATGGGCATGGATACTTCAATGGATCACGCGGGTCATATTC[A/G]TCTGCTTCATTGGAAAGGTCAGGAAGCTTTCGTGAAGGTGGTGATAGTTA	1A	61.275
BS00041358_51	ATCGCAGCTCATGCAGGTGCAGCCGCGTAGCTGTTTCGTACATACGGTCT[A/G]GAGTACGGTTTGCTGAAACAAGAATAAGGCCACGAAGCGTATTATTATAC	1A	61.339
BS00081455_51	tatcaagggagaaggatagagtatgctggcaagcaaggagtcggcgcggt[T/G]TCTCGGCAACTGTACACCTCGCTAACAAGCCTCCAGATGGGCCAGGTGGA	1A	61.339
BS00110415_51	GTGCGCCAACGTTCTCGGCGGACTGCTCGGCCTCAAGATCGGTGTTCCGG[A/C]GCACGACCAATGCTGCCCGCTGCTCCAGGGGTTGGCCGACCTGGACGCCG	1A	61.339
IAAV7929	CATAGATTCTTGATCCCTGTGCATCAATTAATAGAGCTTGTTCATAGATACAGATCTCTGTTGAGATGGTATAGTTGACAAACATTCATATGTGCATGTC[A/G]ATAAAGAAAATATTAATTGATGAATTTTCCTAATACGTTTTCATAGGCAGTTATCCAATATTGTGCTTAGATTACATTTCATATATCTTGTGGAATGAGC	1A	61.339
Kukri_c67601_267	AAAGGAGAAAGGTTATACTGATGTTCTCTACTTGGATGCTGTTGAGAAAA[A/G]gtatcttgaagaagtatcttcatgtaatatttttgttgtgaagggcaatg	1A	61.339
RAC875_c25799_457	TTACATGACGATGATCCTCACAAAGATGTACAGTTAACAGAAAGAAAGAA[T/C]GTATCATCAGAATATCTGCAACGCTGCAACATGCTTGATGCTAGCTAATG	1A	61.339
TA001772-0625	TGG[T/C]CTTGCCAATCTGGTGAcGGCTATGATCGtTaTGTACATTAGCAGCTCCAT	1A	61.339
wsnp_Ex_c25628_34888253	GTCTTCCAAAAGAGCAGTCTGAGCAGAAGCCTAAGAAGATCTTGGAGGCGTATCTCCAGCGAGCATCAGATTAATGATCCTATGAGGCGAAGCAGACATG[T/C]CATGCATCAGAGACATCAGGAGCGGTATAATACTCCCTCCATCCCGACACTATGATAGTGTAAAAAATGATCTCACATTTTGGGACGGAGGGAGTATGAT	1A	61.339
wsnp_Ex_c25628_34888439	CGGAGGGAGTATGATATAGGGAAATGAGAAACTTTGCTATGCAAAAGAGAAGACTCAGCAATCTTGCGCAAGATAGTTTGTCTTTGATATGAAATATTTT[T/C]GTACAGTTTTGGGCGGCATTATGTTATTGAGCATGGCATTTTTTGCGGGGAGAGATAATGTGCTAGCCTGGCTTTGTTTTTCGGCTGTTGCTGGGATTTG	1A	61.339
wsnp_Ex_c35563_43690084	AAATAACCCAAAGGCAGCTAAATGGATCAGGTAAGAAGCGTAATCTAGCCTCCGAGAAAGCATATATTCTTCAACCTTGCCTGATGAGCTCTCGCCCTTT[T/G]GCTCCACAGAAGACTCAGGTGCTGGCAGACCTGTGCCATGTGAGCTGTAGCCATGGATTCGATTATCTCGGACAGGACCGAACTTATGTTGATCCAATGT	1A	61.339
wsnp_Ex_c3986_7217641	AAATCCCTGTGGGCAGTGATCCTAGGATTGACAATAAAAGTAGGCATGGTAGCCAACCTGCTGATGGATCTGGTGTAACCTCGGCCAAGGATCCTACAAG[T/C]GCGAAAACACCATTAGACAGGTTAAAGCAGCCAATGCCTTACAGAGGGCGGAAGGAATTAATGAGCTTCTTGCAGGAGGCAATGGACAGTCCCAAACAAA	1A	61.339
wsnp_Ex_c4605_8240189	tggttcttgctgctccaattcaacaatgctttcaggatagctcaacaagatttgarcrggttcttttccttgctctgcttcctctaacatatctggccgc[A/G]GGCTATCTCTGCATAGTTCTTCTGGGATGCAGACGATTTCAGAACAGTCTATTTTGCCAATTCCTTCAATAGATATGGCGTCTGCTACATCAGTAACATC	1A	61.339
wsnp_Ex_rep_c103087_88123733	GTAAAACTTCTAGCACGAGGGTTGCTCCACTTCCTTTTCTCCTCTCTTCACTTCTTCAGTCTCGAGCTCCGCTGAAGTTGCCCGAGGAGCAGTTTGGCGA[T/C]GATGATGATCTTGAAGATGATTTGGCAGATGATTGTGATTCAGATGATGGTTCAGACTATGATGACCTGCCTCCTTTTAAGCGCCTCACTAAGGCTCAAC	1A	61.339
wsnp_Ex_rep_c66562_64849366	AGTTCTCAATCCCGGGAGGTCGACATGCAACACACCATGCGGACCTTCTGCAAAATGTTGGAGCGGCTCGGGTCTTGCGTGCAGCGGCGGCAGCAACATC[A/G]GCTTCCATTGAGGCCAAAGTGTTCGCCAGAATTGTCCTTAGGAATCTGGAACACCATCAGGCAGGGACTTCAACCTGAAAACGCAATGGCGAGCACAAGC	1A	61.339
wsnp_Ku_c37925_46678703	TGCGTCAAGCAGGGCTTATTGTCACCTGGGTCTGCGATCCCATGCACGGGAACACCATCAGCGCACCTTGCGGGCTCAAGACAAGATCATTTGATGCAAT[T/C]CGGGCTGAGCTTCGGGCTTTCTTTGATGTACATGAGCAAGAGGGGAGCTACCCCGGAGGGGTTCACCTAGAGATGACAGGGCAGAACGTTACAGAGTGCA	1A	61.354
BobWhite_c12841_56	agtgggatttgcatggtttgtgttatctgtgtaagtagagggccagcacc[A/G]TGCATTCCAGAAGGTCGTAATGCTGACAAGGCAGGATCTCGCCCATATAA	1A	61.354
D_contig35755_111	GGCAATGCCCATTCCCCAAGACACCTCCACTCTTGGTACCTGGTGTCAAAGGAGAAGGTGCGATGCAGATAGCGCCTGCTGCTAGCAGACATGAAGATAGTGTGTCCATC[T/C]GGGTGCATGGGGTAGGAGTTGATCATGTCATCCTTGGTGAATGGCAGTGGTGAGGGCACGCTTGTCCAGCACCAGTCCATGCTTGGATTTGAAGGATGTGGATCCTTGATGCCCACCGCAGACAG	1A	61.354
GENE-0446_243	TCGAACGTATTTTTAAAACACCAAGTACAGAGCAGACGTCGCCTTAAGAG[A/G]CGAGTTTCAAGATTGACTAGGTCACAATTTGCACCTCCAGCGAGATATAC	1A	61.354
IAAV7551	CAGAATTATGTGCTGAACAGAATTTAGAGGTATGGTATCTGGAGGATGAATTAATCAGCCCTTGCCTGTTGGAAGAACTACCGAATCAAGGTGATCAAAT[A/G]GACGATCTGAAAATTCTGTTTGACTGTATCTGCGAAGCTCTAACAGAGATCCAGGAGAGATATTTTAGACTCTCTTCTTGGTTGTCGTTTCTCAAACACG	1A	61.354
IACX293	CGGGGGCCCAGCCGCTGCTCTGTGATACGAGACGGGAATGGGCTGGCCGGTGGCGTATGG[T/C]GGCAGGGCACGCATATGCCGTGCTGCAAAAGGCRGGTGGGTTGGGCCCGAGTAATAAAGC	1A	61.354
Kukri_c61766_907	TACTTCTCCTACTTAGCAGTGAGCCTGACCTAGCAGCCGAAGGATGGCCA[T/G]CGGAATCCATGGATTCACTTCTTACATAGCCCAGCCGATTCCCCTCTAAA	1A	61.354
Kukri_rep_c106037_96	TTTCTCTTACTAGGTAGACATGGTCATCTTCTGATGCTGAGTACCAGCAA[T/C]cactgccaagagatacacaggagtccagatactcaccattcactatcttg	1A	61.354
RAC875_c24560_604	TTGGTAAATGTAGCATCCCCATGGGTAAGCATCTGAGGAAGCCCATACTA[T/C]CTGATCCTCAAACACTGCATCCTCCGCAAATCTCTCATTCACGCAAAAGG	1A	61.354
wsnp_Ex_rep_c101414_86781128	CGTGTTTGAGAAACGACAACCAAGAAGAGAGTCTAAAATATCTCTCCTGGATCTCTGTTAGAGCTTCGCAGATACAGTCAAACAGAATTTTCAGATCGTC[T/C]ATTTGATCACCTTGATTCGGTAGTTCTTCCAACAGGCAAGGGCTGATTAATTCATCCTCCAGATACCATACCTCTAAATTCTGTTCAGCACATAATTCTG	1A	61.354
Kukri_c88698_296	GGTACACTGACCTTCGCGTTCTTTTCCTCATCATCCGATAACTCGTCCGC[A/G]TAGCCATAGCCTGATGTGCTTGATCTTGGCTTCTTCCTTGCGTCTTGCAC	1A	61.646
Ku_c8351_2029	CTGCATGGGTCCTGGGATGCATAAGCAATATGGTAGCTCGAAGCATGGTC[A/G]TAGATGAGAATGGTTGGGTTATCTGCTATTTGTTTCTTGGTATTAATACA	1A	61.816
BobWhite_c12568_900	GCAAAGATTTCAGACATCGGTTTCGGCGATGACTGGAAAGAAGGCGAGGA[T/C]GAATTCGATGAGCCTGAAGAGTGCACCATAGTGTATAGGTTTGCCTTGCT	1A	61.816
BobWhite_c5356_1272	CGACTGGTGTTTCTGGTTGAACTTTTGAAGTGTCGGGTACAGCATCTGAT[A/G]GAACTTTGACTTGCTCAGTTACAACTTGATCTACAGATTCTTCAGTCAAT	1A	61.816
BS00032112_51	CAACAAACTGAACAAGATGCAGGTGCAGGTGGTGATAATGTAGATGGGCC[T/C]ggaggtgcaagcggtggcaatgcagacgtgcatggaagctctgacgaccc	1A	61.816
Excalibur_c30591_637	GTTCAAGCAGCGCAAGTCCAAGCTGGGAAAGGGGGCAGGAAGAAACGAGC[A/G]TGAAAGAAATAGGTTCAGCTCAGCTGCCATTATTTCGCTGAAATTCGGTA	1A	61.816
Excalibur_c32167_59	CAGGGGAAGAACGATCCGATGAAGGTGCACATGTTCGTCGCGTCTGTCTC[T/C]GCCTACGTATCGGCCTTGTTTTGCCACTTGCCCCTTTGAGGCTATGAGTC	1A	61.816
Excalibur_c49421_443	GAAACACAAAAACCAGATGGTGAATGGACAGTAGAATCACCCAAAGGAAA[T/C]GACAAGGCGGAGTCGCCGAAGAAAGACAGAGTCCATATAATCACAAATGA	1A	61.816
IAAV1225	CTCTACTCTGCTTATTTGATTGAATCGACTTACTGATGATTTGGTGATTTGATATCTTTCTCTACTGTAGTTCTATTTGGTTTTATGTGTTTTTCTTCTT[T/G]TTAGTTTCTGTTTAGAGATAGTGTTCACAATTATTCGGATGGAAGTGAGGATCCTTTCCCCAGCTGATCGACAATGATTGTACTGTGCGCAAATGTTATC	1A	61.816
IAAV5406	AAAGACACGTATAGCTCCAAATCAACTGGCAACTACAATGAAATCTCTCATGTATTAATACCAAGAAACAAATAGCAGATAACCCAACCATTCTCATCTA[T/C]GACCATGCTTCGAGCTACCATATTGCTTATGCATCCCAGGACCCATGCAGGAGAAGAGTGATGGCTTCTTCGGCTTCACACCAAACAGGAAAGTTCTAAG	1A	61.816
IAAV5535	CTCTCTGAGGTGCTGTCTCCTCGCTGATCTTGGTGTTTTCATAGGATTTTAACTTGTAAATGCGATGATGTTTTGTACAATTGACTTGTTACGCTTGGAT[A/C]GTTTGTGTTGTACATTAATTAATTAGTCAGCTTTGATGTAAACTAGAGAATGTGAATGAGAATAGCTGAGGAATATTGACATAGCTTGAGCTTTCCAGAA	1A	61.816
IACX3047	TCAGCAATTGATCTTTCTTGGATGTTGATGAAGCTCTTTCAGAAGCTCAGAAATACTGCT[A/G]CGTAGTTTCCTTGTATCAATGGGAAACTGGGGCTTCTGTTTTTGTTTTTGGTTTCCCAA	1A	61.816
IACX4378	TTCGTCCAATGTCTGCGCGCTACTTGATGGGTGTTCTGTCTCGGTGTCCTCTGGATGCCG[T/C]TCGGTGGTGTCAGTCGTCTGTCGTCGTGTCATCTAGCTGCAAGTAGTAGTAGTGGTTCG	1A	61.816
Ku_c1571_1457	CCCCCAAAGCGAACTGCACTACATATAGCCCACATTCATTTAAAACTGCA[T/C]CATTTTTGTCCTTGGGTCGCCTTGATGACCAGCAGTTGCCTTCTGTCTTG	1A	61.816
Kukri_c27785_400	AAAGAAAACCAGTCGATCAATTAATTTGTGTACAAACCATCTTATTGTGG[T/C]GGATCGGTGGATCAATTTGTATGAGCTTGGAGGCTTCGGCTCTCCGGTGT	1A	61.816
RAC875_c23081_141	CAGCCATCTACAACCGAGACTCAAGTGACAGTTCATTATTTATGACACTA[A/G]AAGTTGATCCCATATAGTACACATCTGCTTTACGATCAAGGAAAATTCAT	1A	61.816
RAC875_c53185_802	GGAATGCACCGAAGGAGCTGATATGATGGCTTTGATCGCAAGTGCATCAG[T/C]GCTGCAGTTTGCTCTGGCACTGTTCATCTAAAGTTTTCTTTTTGCCTGAG	1A	61.816
wsnp_Ex_c12336_19686808	AAAGATGGGTAGTTATTCAAGTGTGGTACAAAATGGGAACACTTCAAGTGATAGTGATAAGGAGAAGGACCTGACCAAATATTACGCCAATGCATCAGCA[T/G]TAGCAAACTCACCAGAGGAAAAGAAACGCAGGGAGCACAGATCTAAGCGTTTTGAGAAGAGTAAGGATTCACCATCAAAGTCAAGAAATTCTGCAGTGAA	1A	61.816
wsnp_Ex_c16592_25117132	GTTGGTAAACACTCTCCACATCTGGTTATTGTGGTTGATATATTTTTGTAGTGTCTGACAAGTTCTAGTCAATATGATTTGGTCAGTTTTGGGGACAAGT[T/C]ACGGTGATGATGATAAATTTAAGGTTGTTTCTCAAAACATTCGCAGATGCCGCCTAAGAGCTTTCGCCAAGCCAGGCTTGAGAGCTAATGCTGCTAATTC	1A	61.816
wsnp_Ex_c21336_30465618	GGCGTCCCCGGTGATAAAGCTGACATGGACCAAACTTCTAAGGGAGTCAACCAAAGCACTAAGATTCTGTTGATTCTTTGAGTTCTGATCTGATCAAATT[A/G]TTTATACAACAGAGATGTGATTTGTTTGGGTCCAGGTAGCCCTGAAGTTTTCGGTGGTATATAGATACACACTTGTGCAGTCTCCGTGCCGATTCTTTTT	1A	61.816
wsnp_Ex_c27940_37101775	CAATGGTTGATAAGCATCATCATTGTTCACCGACACATCAAGGGCTTCATCTTTATTGGGAAAGGGTTGATAGCCCTCACCATTGTTCCCTGAAACTTCA[T/C]GAACTCCATCTTCCATGACCAAAGGTTGATAATTCAGACCGTTGTTCTCTGATCGTGACACACTCTGAACCTCATCTTCATTGGTCAATGCAACACAGTT	1A	61.816
wsnp_Ex_c34344_42676379	TATGTTGTCTCTGTTGCTACTGAAGCAAGCATTATCGAAAAAAGTACATCAAAGAGGAGGAGAAAGAAGAGGGTTTTGCCTTCTCCTGAGCTAGAGACTA[T/C]TGATCATATGCAGGACTCCTACTGGTCTGGTTTGAGTTTGCTTAATCACCCGATTCATAGCCTCAAAAGAGCTTCTACCAACACGAGGCCAAGGCGTAGG	1A	61.816
wsnp_Ex_c34344_42677360	CCAAAAGATGCAGTTAAAATTCCTTGTGATGTGAAGCTGGAGGATGAAGCATTGACTGAAGAATCTGTAGATCAAGTTGTAACTGAGCAAGTCAAAGTTC[T/C]ATCAGATGCTGTACCCGACACTTCAAAAGTTCAACCAGAAACACCAGTCGAACACGTGGGTACAGCAGCAGAAGGGGACACTGCTCAAGACCTAACTGAA	1A	61.816
wsnp_Ex_c42282_48900922	CCAGAACTTTTCCAGGTCATCCTGCTTTAGATGATGTTGGAAGAAATGCCTTGAGACGCTTGCTTCTGGCTTATGCTAGACACAATCCAACAGTTGGTTA[T/C]TGTCAGGCAATGAACTTCTTTGCTGGTCTCTTACTTCTATTGATGCCAGAAGAGAACGCATTTTGGACATTGGCAGGAATTATTGATGACTACTTTGATG	1A	61.816
wsnp_Ex_c5192_9203100	CCAACTTGAACTCTTGCCTCATGGATCTATATGTGGAGAGGATGCGTTTCGAGGCTATAAAATGTATGTCTAGATCATATCGTCCCACGGTACCTGTGGG[A/G]TATGTTGCACAGGTTTTGGGATTCTTACTAGATGGGGAGGACAGATTGGAAGAATGTGAAATATGGTTAAAAGCACATGGTGCCGTTCTTTCAGTAGATA	1A	61.816
wsnp_Ex_c5192_9203682	GGCTACCTGCTGACAGCCACATTTATCTGTCAGGCCGCTCTCTGAGTGGAATGTTTACAGAAACCTCATATTTGTTTGTAAAAGTTTTAGAACAACTATA[A/G]TTTTGTGTTTGTATCAGGCAATTTATACACTAGGTGTAGGGCAAAAGRTAGGGACAAGAAAGGTTCGGAAATTTATTTGTAAAACAGACACAGCCAATCC	1A	61.816
wsnp_Ex_c8588_14419007	ACACTTAGATCTAGATGAAATTTATACAAATGAACACGAAGGTGTCAATGCTGTTGTTGCCACAAAAATGACAGTATGGTACTATAAGAGTCTACCACTA[T/C]TCTCTATACAGAACGCATCATACAGATGAGAGAACACATTGACATTGACTAGACGACATGAATGTCAACACAGTTCAATATAAGCTGGTTCGGTACCCAC	1A	61.816
wsnp_Ex_rep_c66628_64934660	GCCCAACCGGTTCTCCCCATCAGGATGCCATGTTTTGTATAGGAAAAGGCGGGAGTCTGTCTGACCCTAGCATCGCACCGCTGTTAGGTTAGCTAAGGCT[A/G]TAGCATATATTTGGGCCCTTTCACATAAGCTTCATCAATCATCTAGGGTATTGGTGTAACCATAAAGCGGAGCTGTTGCGGAACTTCGGTTGGTGCGGCT	1A	61.816
wsnp_Ex_rep_c70358_69302556	AAAGGTGGAAAAGAAGCAATGAGATCAAACGCAATATTGCATAAGGTTATAACCAATGCTATTCCTGACAATGTTGGTGAAAAATTGATTGGCCTTATTA[T/C]AACTAGAGATGAAATTGCGGATTTGCTGAAGCATGATGATGTCATTGATCTTGTCATTCCAAGAGGGAGTAATAAGCTTGTTGCTCAAATCAAATCATCA	1A	61.816
wsnp_Ku_c21316_31053745	TCAGGTATTGAGATGCGGGCCTCCTCCGATGAACAAAGCCATGGCTGCAAACCTGGATGACCTTGGCTACACCAAGGAGATGCAGTTCCAGTTCTAGGTT[T/C]CGACGGTGGAAGCTTACCAAAATAACGGGTYGCATGACCATTCTTAGTATTTTTTCAGTTTGACATGGGCTGATTCTGATGCCATTTAGCTCGTGTAGAC	1A	61.816
wsnp_Ku_c21316_31053776	AACAAAGCCATGGCTGCAAACCTGGATGACCTTGGCTACACCAAGGAGATGCAGTTCCAGTTCTAGGTTYCGACGGTGGAAGCTTACCAAAATAACGGGT[T/C]GCATGACCATTCTTAGTATTTTTTCAGTTTGACATGGGCTGATTCTGATGCCATTTAGCTCGTGTAGACACCTTCCACAGTCCATGAAGYGGCAGTTATA	1A	61.816
wsnp_Ku_c21356_31093507	GATGTTATCTCAGGACATCAAGGTTGTCTACTTTTTGCCTGCATAGCTGCTATGCCTTTGTTATGTTATGTTGGATTCGGTTAATTATGAGATGCACTTT[T/C]GAATTTCGGGTCTTGCCTGCGATGAATTATGACTTTGAAGATGCCATTTGTGCCCTATGTCATGTGTGTTTGCTAGCCTGTGCTGTATTTCCGATTCTGC	1A	61.816
wsnp_Ku_c23926_33870364	cattttctctaagaacgactgaattgaattatcccaagttacgccctgaaggcatggagactcctgcttgtagggtgtctggagttgcactggattctgc[A/G]CAAATTGACATCGTCGACAAAGCTGACAAAGGTGAAACTGTAAGGAATCCATCAGTTGAACACACTGAGATGGTCAAGCTTGCAGGACAAGATGAAGGCA	1A	61.816
wsnp_Ku_c24239_34199356	cagcatgaactgcaagggcatgcttgacagctccatcttgtttggcttcttttgacaagcttgccattgatgacaacaggtcacgtttgttattagagtg[T/C]AGCATGACGCAGAGCAAATTGTAGGCTGAGAATTCAAAATAACAACCATTGTTTCCCTCTCTATATAGCCTCTTCAGTTGTGACTGGCACTGGTTAAATT	1A	61.816
wsnp_Ku_c2815_5317230	TGATTTTGATTATTTCCTAGGCTGACTACACATGTAGTTGAGGGCATGGGGCCAAGAATTGCATTGTTGAGAGGAAACTTTTTCTACTGGAAAGATGGAA[T/C]GAGCACAGAGATGTCGAAGTACTTGAAGGATCATACCAGCAATTATACAGGAGCAGCTAAAGTGAAAACACGTTAGGTCGAGGTCATACACTCTCCTCAT	1A	61.816
wsnp_Ra_c37745_45806931	ACTGGATTCTGCGCAAATTGACATCGTCGACAAAGCTGACAAAGGTGAAACTGTAAGGAATCCATCAGTTGAACACACTGAGATGGTCAAGCTTGCAGGA[A/C]AAGATGAAGGCAATACCGAGCGTGCTTTACATGCCGGAGGCAGAAATGAAGAGTCACCTGATGTTCTCTCAGATACCATGCAAACTGGAATTGTAGATGA	1A	61.816
wsnp_Ra_c7818_13376644	TGGAGACTCTCCAGTTGCCATCTATCGTGTATCAGGCTCTTATGTCAGGTTTTTGGGTCTTCGACGAAGCTCACTCGTCTGCGGCGTCAACCGAATGATC[T/G]CAGCCTCCGCATTGGTCTTGTTGCGGTGTTGCTGAATTCCCTCACTGCTAGTGTTTTTACTACTCACGTTGGTACAATGCAGTCACGACAGAGAAGAGGG	1A	61.816
wsnp_Ex_c40942_47886087	AGCCTGTATCTTTAATACTCGAAGGAGGCCATATAGGAATTGAACATGAGGGGCAGACAAATCCTGCTGGTGCTGTTTGTGCCGGAAAACTTTGGACATG[T/C]GATATCAAGCATTTTGTGTGCATCACATGGAGGCAACCCAATCGTGTAGTTTCTTCGCTTGCAGCTTCTAGAACCAAATTACACAAAGAGCAGTGTTGTG	1A	62.222
Ex_c14515_218	TAGACACATTTGACGCTTCCTCGTAGGAGATATTTCCACTCAAGGCTGCA[T/C]AATTATGGACTTTAAATGATTTTCCAGCATTAGCTTACCTGTATGGTTGG	1A	62.222
Excalibur_c27500_469	ACAAACATGCTGTACTGGAGTTGACATACAATTATGGTGTCAAGGAATAT[T/G]ataaaggaaatgcttatgcacagattgctattggtactgatgatgtctac	1A	62.222
Excalibur_c6255_1119	CAGCACTCCTTTGTGAACATATCCAAAACCACCTTGTCCGAGGAGATTAG[T/C]ATCAGAGAACCCATCGGTTGCCCTCACCAGCTCATCATAAGTGAATGTGC	1A	62.222
GENE-2795_120	GTTGCCTCTTATATTATTTAAGGATCTTACTTGGACTAGTACAACTTTCA[A/C]CTGATGCTGTTGATTTGTTCTGATCTAGCTTGGAAGATACATCAGGCTTT	1A	62.222
IAAV1851	CACAGCTGTGTGTTCTGGGCTTTCTCTCCTCTCACGACGTGCATCGAGTCGAAATCCCAACTCATTCGAGAGGCAATGGCAGACACAATCTCCATCAAGC[A/G]GCGCGACTTCCACAAGAAATGCCATGGCCGTTTGATCATGGCCTCCGTCTCACCCTCGCACACACGTGACCAGTAGTTATCCGGCTCAACATGCCCAAAC	1A	62.222
RAC875_c7847_1352	GAGTAATCAATATCCATGGACTCCCTAAGGTTTTCATCAGTCATAGGTTC[A/G]TCTTCATTCAAGGTTGACAATTTGGTACAGTCAATTGGCTTGCATAAGCC	1A	62.222
RAC875_rep_c70404_755	tcattaacctgaaactcccgcactttgaacgtcgggctaagaatagcaca[T/C]TGGAGAGCACATCCCCGGGCAACACATTCACTTGCATTCATAGTTCTCCT	1A	62.222
RFL_Contig1563_1180	TCCGCCAGATCCTCGCTCTCGATCCGGTGTCTCTGCAGAGACGAATCGCC[A/G]CCGCCGGCCTATTCCCGCCTACGTCGACCTTGAGCGGCAACACAATGCAG	1A	62.222
wsnp_Ex_c17684_26426785	AAATGAAGAGAAAATTCAGCAGAGAAACGGGAAATGGTTGATAATTTCTGACCTATTGGGTGAAGACCTTAGACACGAAACCCAAAAAGAAAAATTAGAT[T/C]TAGACAAGAAGAGATCAGAGCGATTGGTTGGAGAAAACTGGAGCTTTCTTAGACCCAAGTAAAACGTGGAAATGGTTAGCAAATTCAGCAGAAGCTTCGC	1A	62.222
wsnp_Ex_rep_c68183_66958099	GTTCCTGCAGTAATGAAGATAATTACTGAATTCTTTAGGAAAAGAACCAAGGAGAACTATGAATGCAAGTGAATGTGTTGCCCGGGGATGTGCTCTCCA[A/G]TGTGCTATTCTTAGCCCGACGTTCAAAGTGCGGGAGTTTCAGGTTAATGAAGGGTTTCCTTTTTCAGTTGCTTTATCATGGAAGCCAGATGCTCAGAACA	1A	62.222
wsnp_RFL_Contig1736_858448	GTATACGCGATTGGAGATGCGATACCTGGACCGATGCTTGCACACAAGGC[T/C]GAGGAGGATGGTGTTGCATGTGTTGAATTTATCGCGGGGAAGGAGGGCCA	1A	62.222
GENE-0287_28	AATAGCTTGTCATACCGCTGCATTCAA[A/C]ATGGTTGATAAGAGGTTGTAGTCAGCACTGCACATGCGAATAGCGAGGAG	1A	62.274
BS00021895_51	TCCTGCACCGCTTTGTTTCGTCTGCAAACCTCTGATATTTCAGCGAATCT[A/G]TCCGTCAAGGAACCAAGACTAGATCCCGATGATGCATCGGATATAATTGT	1A	62.274
BS00022216_51	TCGGCCCCGTGGCAGGAGCGGGGGTGTCGGCGGCGGAGATGGTCGATGGG[A/G]AGCCTCTTCTTCCCGCGATCTGGTTCTCCCCATTCATGGCCATTGGCAGG	1A	62.274
Excalibur_c57766_92	GGAGGTTTGGACAGCAAGTGATTGTCACCAACACCAAGGATCAGGTTCCT[A/G]CCAGAAGAACCCAAAGCAGAGCAAGAGAAGGAAATGAAGGTGAAGCTGCA	1A	62.274
IACX9067	AACCAGAGGCCCAGTCGCCGCCGGTGGTGCGTCCTTACCTTCTGACAATGGTTCCTTTGCTGGCTGGGGCTGCACATCCTTCATCTGAATGGGCATCACA[C/G]ACGACGACATTGATCCCTTAAACAGCTGGTGTTGCCCATCCTTTACCTGAACAGGCATAGCAGATGATGGCGATTCCTTCGTTGGCCTCTGCTGCGCATC	1A	62.274
Ex_c5759_663	CGGCCCATTGGCGGCATACACACGTACAGTGGTCCCTCCACAGATTCAAC[A/G]ACTTCTATAGTTTAGTTATGATAAATTTTTAAACACAAGAAT	1A	62.573
Excalibur_rep_c84731_611	AGACCTCATTGCCAAATTATTGAGCAACATGACGCAGCCTGGGGCCTCTG[T/C]GCCACTAAAGCAAGCAACTCTAGAAGCATTGGGGTATGTGTGTGAGGAGA	1A	62.851
GENE-0283_330	TTTCTTTTTAAGATTAACTGTGGTCTGTAGTCTGTCCAATGTACCCTGTG[T/C]TGTAAGTTATGTTATGTATGGATGCATCTGTTGTTTGTATGGCACATGAT	1A	62.876
Kukri_c362_151	ataatccatccaaatgttcagattggtccagacactgtaagggtgccagc[T/C]AGAATGATGCTTAGTCTCCTGTTAGAGCGGCTTAACATACCTGACGGCAT	1A	63.093
BS00066336_51	TTCTAAGCTCCGATCTGTGTGCCAGGGAGGCGAGATCAGTGGCGGCGGCA[T/G]GATCTGTGGTATTGGGAAGGGTTGCTGAGCCTTCAGTGGTAAATTCCGTA	1A	63.093
Ex_c5759_628	CAGCATATTTGTACGGCCCGCTGGTCCCCTGATGGCGGCCCATTGGCGGC[A/G]TACACACGTACAGTGGTCCCTCCACAGATTCAACAACTTCTATAGTTTAG	1A	63.093
Excalibur_c20133_87	GCTCAACCGGATTCAGTTTGTTTGGCAAAAACAGGGGGTCCGTAGTACTT[T/C]GAAAAATATTTGGCAACCCACGGTGCAAGCTGGGTGTTCTCGGGCTCCCT	1A	63.093
Excalibur_c22728_610	CAAACATATCCAAGGCTGAATTCAGTGCAGGTGCAGACTGAGCTTCCAAA[T/G]caggaaaattaaacaacttcctcacagcgggttgacgcataacaatawsa	1A	63.093
IACX500	GCGTGTTCCTTGCATGCTGCTAATTTTAATCCCTATTGTTCAGGAGAAGATTGAACAATC[A/G]ACTGATGTTCTGAAGGCAATTATTAGTCCTGTTATGAATGAAGGAGAAGATGCGATGTGG	1A	63.093
Kukri_c362_91	ATGGATGGAGACGAGGTCTTCGACCGGGCCTCGCTTGGATCTACATCGTC[A/G]gtgaacaaaataatccatccaaatgttcagattggtccagacactgtaag	1A	63.093
wsnp_Ex_c43454_49770425	AATCAGAGGCTTCAATTGGGCGTGTACTAGCAGTGGAGGTACTTCATGCTTTTGCAACGGAAGGCGCTCACTGTGCTAAAGTTCGAGAAATCCTTAATTC[T/C]TCTGATGTATGGAGCGCTTACAAAGACCAGAAACATGACCTGTTCCTTCCATCCAACGCACAAACTTCTGCTGCCGGAGTTGCAGGGCTTATTGAGAGCT	1A	63.093
wsnp_Ex_c8364_14095508	CGCCAAATTACGCTGCTACTGGTGTGTTTACTGCTCCATAATTGAGTCAGTTTTGTGTGCATTATCTGAACAATGTCAACGCTGCCTTCCTTCTGACATA[T/C]TATTTTGGCTGTTGATCGATGTTGCGGCTGCTGCGGCTGGTGGTGCTCTGGGCACGCAAGGGGAGCGCGGCACACAAACTCCGCCTGCTCAAGACGTTGC	1A	63.093
Ex_c28144_1843	CTATTCTTCTATGTACTGTACATCTGACATCCGTTACTTTTCACCTTATC[T/C]tgatagtagcaaagatactcatgaaaaaggatagcacatgagtttyatag	1A	63.314
Ex_c8514_1342	CTCACCACCAGGCAGACGGCCCGGTGCTTCGTCTCCCTCGGAGAGTACCA[T/C]CGCCGCCTCCGCGCCCTCAGCTCCATCTGGGCTTCACGCCCTCGCGAGAA	1A	63.314
Ra_c58315_265	ATGCTTTGGGGTTTATTTCTGTCTCTTGCTGGTCGCAAAAATCTCCATTC[A/G]GTTCTTTGGAGTAGAAGGAATAATCTTCACCTTTAGTCAACTCATAAGCA	1A	63.314
wsnp_Ex_c25734_34995416	AGGAAGTGGTTCCAATTTGGACAGAAAAGAAAGGAAGCAACAAGAAGCTCACATCTGTTAAGGGAGCCAATGTACAAAGTCATCTCCACAGTTGCAATGG[T/C]CAATTTCTGATTGAGCCTGTGCTGCCACATCCTTGCAAGTAAGGGCAGCTGCTCAGGAGAAGCAACATAGATTTCGTGCTATGCCATTTGCGTGTAAATA	1A	63.314
BS00023126_51	GACGTCTTCGACTGGTCCATTCCGAGCGACCTGTTCGCCGGCTTCTCTGA[A/G]ATCGAACAAACAAGGCTGATCCGCGGGAAATTCTGGACTCACCCGGAAGG	1A	63.431
IAAV5730	GAGTACGCCAACCAGCTGGTAGGGAATGTATCTTCGACAAGCGCTCGCTGGGTAGTTGTTCATCTCCATTAACAATCTTTTGCCTTTTGTAGCTTGACTC[A/G]GAATCATGCAAAACGAAGTCCGCCTTCAGGATTGATTCACTTTGATGTTGTAACGATACTTCTGTCAACGATGTGAGCGCCTTCTTCTTGGCCAATATAT	1A	63.603
CAP8_c806_297	TGCAATCAAGCCGTATAAACCTATCCCACGAATGTTAGACTCAACTTTTA[T/C]GAGGGCGATACACGGTAGATGGTTTGTGTCCCTTGTCGGTGGTGTAAGCA	1A	63.779
BS00067021_51	GAGCCGCACATCGATCCAGCGTCCACCACCGCTGAGCTGTTGAATGCGGC[A/G]GTCACGTCCACCACCGCCGAGCTCGATGATGTCGAGCCAGCCGACTGCGA	1A	64
wsnp_Ex_c3963_7179957	GGCATAGGAAGAACACATGCAGCAACCCCCCGAAAGTATGAAAATTCAGAAATTTTAGTGTTTTTTTGGTTGTTATCCTGATGGTATGCATTTGTCTATG[T/C]GACCCCTCTGCTGTTAGAAGCCATACCTAATTTGAACATCTAGAAAAGCGAGGGTCGTGCACTGTGTCTGGCACTATCTGTTTGCTTATGATGTCGACTC	1A	64.434
BS00011835_51	ACAAAACCACCAATGAAACCCTTATGAACATTGAAGTGGTGGCGAATAAT[A/C]TGAAGGACAGAAGCCACCATTTGGAGAAAAAACTATACAAGGTTAAAAGA	1A	64.908
GENE-0572_334	TTATAGCTTGGTATGTCAAGTAGGTACCTCTAAATCGCACTACATTACAC[T/C]GTTGGGTTGGTATAGAATGCATGGTGTTGTCTACTTTGCTTTGTGTGGCT	1A	65.183
IACX542	CAGAAGCAGAAGCCACACAAAGCAAAGTAGACAACACCATGCATTCTATACCAACCCAAC[A/G]GTGTAATGTAGTGCGATTTAGAGGTACCTRCTTGACATACCAAGCTATAACTTCAACATT	1A	65.183
BS00064357_51	TCACACCCGCGTGGGCACCACCCACCATCAGCACCAACACCTCTCTCAAC[A/G]AGGAGTTCGTTCCTCTAGTGGCGACCACCATCAACATCGACCCCAAGGCC	1A	65.37
wsnp_Ex_c14866_22995097	ACATGAGCCTCAAGTGTTCAATCCGTAAATAGAGCTGACTACAAAAGCATTGCTCGAACACCACACAAGTTTTGCGGCAATGACCTGAAAGTGAAACCAA[A/G]TCTAGCCTAGGTTGAATGGTCTCCGGAGTAAACTCGAACCATGGCCATGGTCTTGGTCGGAGCTTGGTAAGCCATACCTCATATGGAGTAGTCAGCAGAA	1A	65.448
IACX3496	CTTCCTTCGTTGGTTACACCAAGCAAACACCAAACTTGTCAGGCCTAAGGATGTCAAACA[A/C]GTTCAGGGTGTCTGCCACGGCCGTGCACAAGGTGAAGCTCATAGGCCCGGACGGAGAAG	1A	65.743
BS00094925_51	TTTTCGTTGACGTTATATGATTGTTCAGTTTTACGAGTGCTCGAAATTTG[T/C]GTGGACAAAGATTGTGAAATGTGACCGTCTCGATTTTGGTTGGTTCACTT	1A	66.076
BS00002216_51	TACTTGATGGGTGTTCTGTCTCGGTGTCCTCTGGATGCCGCTCGGTGGTG[T/C]CAGTCGTCTGTCGTCGTGTCATCTAGCTGCAAGTAGTAGTAGTGGTTCGT	1A	66.076
BS00087600_51	ATCTACCCCGCTGTACATCGCGTGCTCTCATCCGATAGATTCTGGTTTTG[T/C]TGTTGCAGCATAAGAAGAAAAAACTGTATAAATCAGCGCCCTCGTCTAAA	1A	66.076
IAAV2072	AGGGCGAAGAAGAAGAGAGAGGAGATGTCCAGTGTCCTCAGGAAGATGAGATCTGCTGGAACTGGAACAGACAAGAAGAAATAGAGCATCCCAGGCTCAT[T/G]AAGTTGATGGCAATCTTCTGTTCTGGTGTCCAGTTTTTACTGCATGTAGAACCTACTAGACCTGAAACTGTTATCCGCCAGCTAAACATTATGCTATGTT	1A	66.076
IACX4386	ATCTCCTCCATGGTGCTCATCAAGATGAGGGAGATCGCTGAGGCCTTCCTCGGCAACTCC[A/G]TCAAGAACGCCGTGGTCACCGTCCCGGCCTACTTCAACGACTCTCAGCGCCAGGCCACC	1A	66.076
Kukri_c60564_136	GTGCTCATGCTGATTGCTTTCCTGCTTGCCAGTAGGCCTTCAAGAAGAAA[T/C]CCAGGATCACTCCCACCTCTGGTCAGACAGATGGCGGGATTCAATGCTTT	1A	66.076
BS00003758_51	AAAAAGGAAAATGATGCTCCAGAAGGCCGGTCACGACATCAGAGGACATC[A/C]cgaatcgatcccacaaagatcttacttgcaatggcaatcatggcatgtat	1A	66.5
Ex_c14515_220	GACACATTTGACGCTTCCTCGTAGGAGATATTTCCACTCAAGGCTGCACA[A/G]TTATGGACTTTAAATGATTTTCCAGCATTAGCTTACCTGTATGGTTGGAG	1A	66.5
wsnp_Ex_rep_c104050_88861052	cagaaagactgcgctgtgacaatcggtagtagagaattcccatcgttgctatacatgccatgattgccattgcaagtaagatctttgtgggatcgattcg[T/G]GATGTCCTCTGATGTCGTGACCGGCCTTCTGGAGCATCATTTTCCTTTTTAGGGGGTGCTGTAACTGGTAATGTTGGCAGTGCACTAGACCAAAAAGGTA	1A	66.5
Xgwm164	-	1A	66.972
Xwmc278	-	1A	67.244
BS00033262_51	CGCTGTATGTTGTTGTATATGGGATATAAATACGACTGCATTTTTCTGTA[A/G]ACGTCGCATGCTAATGATATTGTAGTATGGTACAATTTCCCATCTCGTGG	1A	68.32
Tdurum_contig55009_1153	TCAGAAGCCTAATTCACATATGTTGGACAATATCAGAAACCACCAAAACA[T/G]tagattgacaaccaagttagagcccaataaaaatcttggagaaactaatt	1A	68.901
Excalibur_c11374_1126	GGGTGCTACTGGAGATGGGGCACAAGATTCTGAGGAAAAATCTGCTCCTA[T/C]ggatactgatgccaagactgagccatcaaaaaaggaagtcaagaaaacta	1A	69.915
BS00008865_51	ACAGCGACGAGGACTTTGTGGACCCAGACAGCGCGTGGAAGAAACAGAAG[A/G]AGGAGAAGCTAAAGAAACGGAGCAAGTACAAACCGTCGAACAAGGCATCC	1A	70.222
wsnp_Ex_c4605_8241260	CTGTGCCGGTGCAGACAAGTCATGATTTGAGCCCCTTGTCTCTTCAACAAAATTAGTTTCTCCAAGATTTTTATTGGGCTCTAACTTGGTTGTCAATCTA[A/C]TGTTTTGGTGGTTTCTGATATTGTCCAACATATGTGAATTAGGCTTCTGAAGCACCTTCAGGAAAAGTTCCTTGTTTGAACCCAGTATCTCCAGTGCATC	1A	71.253
wsnp_Ex_c645_1273590	ttgccaggcgctaccgggcaagcagatacagtgataccgagcaatggtggtggtcagcagcaagtaataaaggcaacagttcaagtatcgaagagaccta[T/C]GGCTTTTGGTGCTCTGTTAGGAAAACCCTCTACCGCAAGAAGGCCAAATCTATTTCCAGGATTTTCAAGTGACCAGAATAAAAGCAAGGTGGAGAAGATC	1A	71.526
BS00022207_51	GCCTGGAGCATTATATCGTGCTTGTTGCTCTAGTGAATGAATAAATAAAT[T/G]GATGGTTGAATAAATAAAAGTGTATACATGGTTGGGAGTTACGACTTGTC	1A	71.723
Tdurum_contig11004_400	TGGATGGAGCTTTCTGAGAAGGACAAATCAGTAACTGTTGAGGAGTTTGC[T/C]GATATAGTTTATGGCAGCAAGGAGTCTCTGGAAAGCTACTGTGCACACTT	1A	72.818
Xgwm135	-	1A	73.213
Kukri_c10453_875	TCGTCGAAGACTGCATGCGACACCATGACGAGCTGTTCCACCTGAGGGCC[A/G]TGCTCGCCAGGTCCGACGTCTTCCACCTCATGACCGGCATGTGGGCGACG	1A	73.901
wsnp_Ex_c45880_51550172	CTGCTGACCATGTCCTTAGAAAGGTTTTGTATTGGGCAAAAGAGGATGATCAAATGGAAAGATTGAAGGCACGCCTTATCGAGCTTTACTATGAAAGCCT[T/C]TTCAGACTTGATACCCCAGTAGAAGGATTGAGAGAATGGTTGGATGCAGTTCGGACAGCAGGTATACCCTGTGCTGTGGCATCGTCCCTGGATAGGAGAT	1A	74.429
IAAV8147	NNNNNNNNNNNNNNNNNNNNNNNNNNCTCTTCCTTTCCCCTTGACAATCAACAGTTTAACTGTGTTTTCTTCCTCATAAGAAGTGAAACATTTCAGAAGT[T/C]CTGTNNNNNNNNNNNNNNNNNNNNNNNNNNNNNNNNNNNNNNNNNNNNNNNNNNNNNNNNNNNNNNNNNNNNNNNNNNNNNNNNNNNNNNNNNNNNNNNN	1A	76.728
Excalibur_c10657_1280	CCTGCGGAGTGGGGTTCTGAAGGCGCACCTAGCTCGGCATCTGGCCCCGA[T/C]GATGGAAACTTGCCTTACCCTTATCTTCCTACTGTCCTTGAGGAGCCTAG	1A	78.552
wsnp_Ex_c39661_46902689	ACCTCAGGGTCAGGGTTCACCCGTTCCATGTGCTCCGTATCAACAAGATGCTTTCGTGTGCYGGGGCTGATAGGCTCCAGACTGGTATGAGGGGTGCTTT[T/C]GGGAAGCCGCAGGGAGTCTGTGCCCGTGTTGCCATTGGGCAGGTCCTCCTTTCTGTGCGGTGCAAGCCCAACAATGCCATCCATGCTACTGAGGCCCTTC	1A	79.05
RAC875_c12808_182	ATGCGTGCCAAGCTCCCCCATATGATCAGAGCCGTGCGTCAAGCAGGGCT[T/G]ATTGTCACCTGGGTCTGCGATCCCATGCACGGGAACACCATCAGCGCACC	1A	79.791
wsnp_Ex_c21450_30588044	AGTGAATCAACCATATGGGTGTTGACTGGAACAACAKCGGACATTGCACAGGAATTGCCATCAACACGTCGATAGAAGAGCAGATAAGCAGCAGATGTCC[T/C]TGTTTCCTCTTCATTGACAGAGGAGACATGACTATCATCGAAGTGATACCAGCTATCTTCTTCTATTAACTTCGCGTAGGCAGAATAGTGACCACCTCCC	1A	82.066
Excalibur_c63243_361	TACTGTAGAATGAAGGATGATGTGTGTAATATCCAAATGAATGTACGTTA[T/C]TACGAAGGGCTAGCCGTGTGGGGTTAAGGTGCTTGCCGGCGGCGACCTGC	1A	82.066
BS00022797_51	gctcgtcgaaatttgctcatggatggtctgtttgtgttctatgtttcccc[T/G]TGCAAACATCTAGCCTGGTGGTGCTAAATTTGCAGTTATGCTGAACGTGC	1A	97.977
Xbarc17	-	1A	102.176
Kukri_c1313_1158	TCGCGGATGTGATGAGGAGGAATCTGAACGTCCATTTCTGGCTCGGCATG[A/C]TGAGCAGGCTGAGAAGATTTGCTGAGAGGAACGTCTCCATGTTTGGGGAA	1A	103.431
wsnp_Ex_c3887_7051325	acggcatgtatgttgaagtgtcaatctgctcaggcagctccttgatgtccacctcaaaccgttcttgcacctggttaaggacgtccgagtccgaggccga[T/C]GAAACAAAAGTTATGGCGAGTCCCTTGGTGCCAAAACGCCCAGCCCTTCCAACCCTGTGCAAGTAGGTATCAGCTGAATCAGGCATGTCATAGTTTATCA	1A	104.945
wsnp_Ex_rep_c72011_70562321	TTGAGCTCTCACACAATTCCAAGACGTCCAGCGTCTTCTTCTCTGGCTACAAGGTTTTCCAGCCTGCCGACGGAGATGAGATGGATTTTGATTCCGAGGA[A/C]GAGTCTGAGGAGGAGCAAGACACCATCATTCCAGCACTCACCAAGGAGAATGGCAAACCTGAAGCCAAGGAGCAGAAGAAGCAGGTTAAGATTGACACTG	1A	107.728
Kukri_c18608_729	TTCTCCTTGGTGAGTGCTGGAATGATGGTGTCTTGCTCCTCCTCAGACTC[T/G]tcctcggaatcaaaatccatctcatctccgtcggcaggctggaaaacctt	1A	107.728
wsnp_JD_c12333_12595897	agcgatgatgatgrkgacagtgatgaggatgacagccaagatgactctggtgatgatggagcattgattcccatggaggatgattctgatgatagtgagg[A/G]CGGTGATGATTCCTCTGATGATAGTGAGGATAGCTCTGATGAGGAGGAAGAAGAAACACCCAAGAAGCAAGAGACTGGGAAGAAGAGGGCGGCTGGAAGC	1A	107.728
Kukri_c18608_135	CCAGCCAGCCAGCCAACACCTTCCTCTCCTCTTCACTTGGCCTCGTGCTT[T/G]gccttggagtgcgaagctagagcgccctcgctgttgaatgtcttgctgca	1A	108.271
wsnp_Ex_c2918_5381441	GACTGAAGAGAGAGGAGTAGGAGGATTCTGATGAACTAACCAAAGCTTGGAGTCATCGTTTTTCTGGGGGTCTATGAGCGAGTAGTTGCTAGTTATGTCC[A/G]TTTTGAGCGCGTTTGAGCTGTGTTGGTGAAAGGCACTCCCTCCCTCCCTCCATTTGCTATCGATTATGCGCTTGCGACATACTCTATTTGTGTGGACAAG	1A	108.44
wsnp_Ex_c412_814247	CTTTTGGTGGTTCATTCCATTCTGTTATAACCATTACTGGAGCTGCGTACCGTGTATCTAAATCTGATGGCCCAGGATATTTTCATGATGTCGGGAAAGA[A/G]GCATTAGAACTGATCAGGGATCCTTTTTACCTACAAAACCATGTTTGGAATTCTGGTCGTAAATCTTCTCTGATATGTGGCAGTGAATTTACAACTAGCC	1A	108.618
RAC875_c85550_73	TCTTCAGGCTGCATCATACCAACAGCCAAAAACACATATAAATTGTACTC[T/C]CGACTAGCTAAATTACTACAGAGTACAGATGCTCTCTTCAGCGGCAGCTA	1A	108.669
BS00067741_51	CCTCTTGAATAATCCAAACCTAACATGTTTATATAGTTGGCATAGCAGTT[T/C]AGAAACAGGTTTTTAACTTCTGTATTAAGAAGAACTTCTTAGACTGAAAA	1A	108.669
wsnp_Ku_c754_1557338	gcatcacttactaattcccaattttgacccaagtcatggacaaggacaacaagagcctgatcctcgaagtttgaccatccaccaccagaaggcatcttta[A/G]CGCTTTCACTTTTCTCCCACGGTCCTTATTAGTGATGATCTTTATAATTTTATTAGCAGGCGCCATATTGCTCATCTGTGATGGAACTTGAGAAGGTTCT	1A	109.264
IAAV4435	GAGGGTGATGGGAGTGGCAATGACAACAAGGACAATAGGAGTGGCAAGAAGGGGAATGAGAGTGACAAGAAGGATAAAA[A/G]GCCGCTCGCAAAGAAGCTGTTAGATCTTTTGATGGCACCATCCACTGCGGAAAGTTTGTACCAGGATATCACCACCAACTGGACCAAGTGGGGATACCTT	1A	109.264
wsnp_Ex_rep_c67492_66096650	CCGCGTCGCTGTTCTTGCGCACAGTGAAAAGGTTGTAGCTGTTCTCTGCACCAACATAGATGTCATCGTCAATCATCTCAACTGCAGTCATCCAGTTCGC[A/G]TTGTAGTCCCTAGCGAGCTCTTCAATCGCACTCTCCTCATGCTTGTACACAAGCAAGGATATCGATTTCATCAGGTCTCCGACTACGATGAAATCACCAC	1A	110.343
BS00070695_51	CTGTTCCGAGTATATAGCCCTCTAGTCTCCTTGAGACTAGGATGGTCTCG[A/G]CATGCTCTGCCCAACTGGAATAATTTTCTGCGCCATCTAGCTTCACATGT	1A	111.08
BS00075271_51	TGCTCTGCCCAACTGGAATAATTTTCTGCGCCATCTAGCTTCACATGTGG[T/C]ATTTGCAACGGGTGAATCTCTTCCTTGGCTTCAATTTCTGATCTAGAGCT	1A	111.08
IAAV2162	GTCATGCATTGGATCATGGTGATGCAGGTTTTCTCACCTCAAGCTCGAATGATGGTAGTGGGAGTTTGGATCCCCATGGCATCGCATTGGATATCAACAA[A/T]GTTTTTCCGGATGGAACCAACCTGTCTGTTGTGCGGAAGGAACTGGCTTCCCAAGCAATAGAGCTTCGGAAACGTCGCTTGCAGATTGAAGCACAGGAAC	1A	111.08
BobWhite_c1027_1127	AGTCTGGGAAGCGCGCACCAGCTGGAGCTGGGCGATGGTCGACTCCGACC[A/G]CTCCCAGGTAGACTAGAAGGCAAAGATACGCTCAGGCGACTGTGCTGCCA	1A	111.422
Ku_c32704_43	ATTTCAAATCAACCACATTCCACTACTGAAATCATAGGAAAA[A/G]TTCAGTTCGGTGTAACCCTCACGATGCATGCGGAAATTAATATGCAGAGG	1A	112.95
wsnp_Ex_c9918_16332583	TCCTTGAGATGTGTGGCAGGTGGCATTGGATCATGTACGATTCTTTTATACGAACAAGTATTGTAGTTATTCATTATTATATATGTTGTAGCTGGTTTGT[T/G]AGCCTGAGTGTATATCTGGATTGAATTTTAGCATGAACTATTTATGTTTAGGCTATTTGTAATGTGAAGGACTATTAGAAATATATATATGTCAGTGTTA	1A	114.725
wsnp_Ex_rep_c66872_65273904	GGAGCCTTTGGATTGCTAAAACTTGTTTAAGTATATGGTTARGGAGCATTTGCGTGATTGGAGATGTGTGTTTTTCGATTTGTCTATTTGTACCGCACTG[T/C]TGCAAAATTTGGCCCATCATCTCTGTTAGTTTAACG	1A	116.07
BS00065170_51	GTCTCGTTAACTTGGTGGTGTGCATTGCTTGCTTCCATTATCATTCATTC[T/C]GGCAATGTTACCGTCTCTCGCTATGGAATAGACCTATATACCATTGTATT	1A	116.07
Excalibur_c85499_232	CACTACACCATCCCCGAAGAGATGGACGACGTCTGCAGGTGGCTCAGCTC[A/G]CGGCTCAGCGTCGACCGATCTCGTTAAAGAGAACAGCGCTTCTGTCATTC	1A	116.07
Kukri_c19837_432	GGGGAAAAACATATACTATCTACTACTACTACTAGTAACTAGCATCGACC[T/G]TCCCTGGTGATTTCAAACTATAACGCTCGGAAGTCGGGACTCGAAACACG	1A	116.07
wsnp_JD_rep_c65095_41464278	atgcaccttactaatttgagtccaattcagtactttgtacttttcactttctttcctcatactatttaactcccttacggcttcatcctttgctcgtttt[T/C]CACTTGAAATTCTGTCTTTTAAATCTCTCAGATCAAGTTCAATCTGAGAAACTACCTTTAGTGCTTCAGTACGCTTCTTCTCTGCATCGTCCTTTTCAGA	1A	116.07
CAP11_c1500_171	TGATCTATAATTATCTGATCACCAGTGCTCCGGTGCTCGCTCGATCACCA[A/G]TAGTCGTCGCAGGAGCACTTGCCGTCGACGAAATGGTGGAACCGAGAGGC	1A	116.554
IACX882	CCACTCGCGGAACCGTGTCACGCAGGAGGAGCTCATCAAAGAGGTCACCGACGTGGACGC[T/C]ATCGGGGTCGACACCCACAAGCACAACCGGCTCCTCCGCCTCGCCATTGACGACCTCGTA	1A	116.689
RAC875_c52947_338	gcggaggatcgaaaggcaaactgaaggtctggaacacactgtctgaaccc[A/G]CCGTCGCCAACAAATTTGGTAAGGGGCGGCAAAATGCACCAGCTCTGCGA	1A	116.689
wsnp_Ra_c6891_11974621	CCCCTAGTACACCAGAACGGGCACGCGCAGAAGCAAGCCAATGGTGGTGTAGCAAATGGAACCTGCCATGCCAACGGCAATGGCARTACCCATGGTTAGC[A/G]CGCCGCGGGTTTCGCCAAGGGGATCATCTCGCCTGTCTTCTGTGGTCCTCATCGTCCCGTCGACTGCGACAAYGGCTGAGCAACTTATCAGCAGGGCCGG	1A	116.689
wsnp_Ex_rep_c69932_68893867	agctctcccgacgtctatcttcataaacacgcgtaccaccaatctctttgagaagatccagtcgttcagaatctttcattagagtaagggatgcaatctt[T/C]CCTTGCTGTACAACATAGTATGGATTAGATCGAGAGAAACCAGCGCTCTCCAGCAGATTCATGACTTCAGTTTTACTGACATGTTTTCCATCCAAGTAGT	1A	117.058
Ra_c1295_635	acgcaaagcttgagcgttgggttgattgtgtgcgagactatgaggtgctt[T/C]GCAAGGAGCTTCCTGGTGACACGGAGGTTGCAGAGTCATTGTTCCATGCC	1A	117.959
Ku_c23222_204	acgcaaagcttgagcattgggttgattgtgtgcgagactatgaggtgctt[T/C]GCAAGGAGCTTCCTGGCGACACGGAGGTTGCAGAGTCATTGTTCCATGCC	1A	117.959
Kukri_c310_1953	AGGAAAACCTATTTCCACACACTCCATTCCTTTACTTGAGATATATCTCG[T/C]GATGGTATATTCGGGCAGAGGTGTAGCTCCAAGTTCCTCCTGTTGTGTTG	1A	118.62
wsnp_Ex_c3201_5910659	AATGCATTGAGACAGGTGACCAGTCAAGATCTTAATTGGCGAGGAATGAGCGAAGCCATTCATGCTTGGCCACGGAATTTAGTRAGGTATCTGCAAGTGA[T/C]CCTTTATACTTGGACACACTATCCATCATTGGGAACTCTCCCCTTCAACGTGTTCTGAGCTAGGTGGCACTTTCTTGTGCTACCATGTTATACCATTTAC	1A	119.168
BobWhite_c39668_143	GTCACTATGTGCAAAGTACATAAGGAGGAGGAAGAAGAAGCTCTCGTCTC[A/G]TCGCTTCACTGGTCAGTAGCTAGGAGAGTTCGGTCATGGCCATGGGCACG	1A	121.655
BS00022824_51	ACGACATGGAACAGGATTTCAGACCTACTATCTCTGTATGCCTTCGTCGT[T/C]GTCAGACGATCCTCATCCGCCAACTTATTTCAGGCCAATGCCTCCCTCCG	1A	123.058
Excalibur_c27376_74	AACCATCTCATAAAGAACTCCATCAGTGACGACGAGGAGCATGATATGAC[T/C]GAGGATGCTACTGATGCCCAGAGTGGCAAGGGCAAGAAAGGCTCAGCATG	1A	126.191
BS00066682_51	TGCACCAAGGGCTCCTATGCTATTGACTTGCAGACCATGACTCTGTTGTC[A/C]AAGTTTGAGTCTGGTGGAGATATTTATCCGTACCAGATGTCGTGGCCACC	1B	0
wsnp_Ex_c6022_10552811	GATCACTGTAACAAGATGAGCGACAATCTCATGGACAAAGTTAACGCCTTGGGCGAGCGCCTCAAGATCAGYGGCGCGGAAGTTAGCCGCAAGATGTCCA[T/C]CGGCGTCACTAGCATGAGTTTCAAGATGAAGGAGTTTTTCCAAGGCCAGAACATGGCCGACAAGATTGTTGACGAAGCCACCTTGGAGACCATGGACGGC	1B	7.2
wsnp_BF485168B_Ta_2_1	TGGACACCATGCTTCTCATGTTGTTCCACTTGTTCTTGATAAAATTGTTCCTGATATGCT[A/G]CACTTATTCTCATGGATGATAAATTATCTCATGTGTGGTTGTTTTCTTGGGGATTTATGC	1B	7.655
Tdurum_contig83770_218	CAAAAACACAGAACCTGATTGCTACCTCGACTGGGATGGAATCATGGAAC[T/C]ggaagcaacaacgccctgaaggtagttttttgcactgaaaatgaaccgct	1B	7.655
Excalibur_c40993_1129	TGTCAGCTTCTGCCATAACGCCAATCCTTCGGTCGATCAAGCGTAGCACA[T/C]GAGCAGAAGTCAAATCTGTGAACCGTGCACAATGAGTCAGTTGAAGGGTA	1B	7.785
Kukri_c50086_537	CACAAGCTCGCGATGTCGAAATGCTGCGTGGATACAATGATCTGGCTCCC[A/G]TTACCAATGTCTGGCAGGAAAATCCGGAGGGCATCCCATTCCGCCATGGT	1B	7.901
Jagger_c5878_119	CCTGAAATGAAGGAGCTCATCAAGAAAGTTCTTTCCGCTGGACATGTGTC[A/G]tatgaagttctactacctgttagattcatagatatgtgggaacctgcggt	1B	7.901
Kukri_c44369_131	AGGCAAGGGACCTGATGAACCCTAAAATTATAAAGAGGGTTGAAGAGCTC[T/G]TGAAGACGATCAAGGATCAATACCTCTGACTCTGAATCTCAGTCATCAAG	1B	7.901
wsnp_CAP8_c4576_2228073	TACCTTACAGAAATGACAACCATAGTACTATACTCATCAATTCTGATTTAGTTATATACGTATATATGTTGTTAATTAGTTTAACCATATTTATGACTGT[A/G]CAGGAGCAGAGCAACGGTCATGTCCATCAGTGAGGTATAGGCTTGAAGCGAGGCCTGGAGAACGCTGGAGTCGGGTCGTAGCGGCCGTAGTCATTCGTCT	1B	7.901
Kukri_c2535_98	AAGGAGTTTCAAGACACGAGGCGGTGCGCGGTGATGGTGAGGGAAAGCTT[T/C]CTAGACCTGCGGGATAACTTCCGGAGAATTGTTGATCCGGCTATTACAGC	1B	8.066
BS00031948_51	GGTTATGGAGTGCAGGTAAACAGTAAGAGTACCAATTGTAACCTTCATAG[A/G]TAGGCCCCAATTTTCTGCCAATCAAGGAAAATTGCTGGACCTGCTCTCGT	1B	8.066
BS00089524_51	TACATGATGGTGTTATGTATCAACCAACATTACAGTGCGCTTGTCGACTC[A/C]TGGTCCTTTCTGACTGTCAATCTCATGAGAGAATTGGCTCGAGAATTTCG	1B	8.066
Excalibur_c20228_135	TTGTCAACCGGGCTAACCAAAACATGAAGTGGCTGCTCATTCCTCAAGTC[A/G]CACTGACTTAACAGCTGATTGTCCTCAAGCTGTCGACCTGCATACATCAG	1B	8.066
IAAV7260	NNNNNNNNNNNNNNNNNNNNNNNNNNNNNNNNNNNNNNNNNNNNNNNNNNNNNNNNNNNNNNNNNNNNNNNNNNNNNNNNNNNNNNNNNNNNNNNNGATG[T/C]GTTTATCGATTACTGGTTTAATGACAATAAGATCACAATGGACACAGCTACCCAGATATTTGAAATACTAAGAAAGCCAGGTTACAGTTATCTCACTCAG	1B	8.066
IAAV8661	AATCTTCTGGGGATCGACCAGACATCAATGCTTTCATGTCACTCCCCATCTACTTTATCTGCATGAAGCCCGAGACCTCGCCTAAGAAAACACGGAGATT[T/C]TTCCGGAATTTCTGCCTGTTTGGCCGGTCAAGGGTGCTTGAGAGATTGTTTGAACTTGTCAGGTTATGGAAAGCAAGTGCCAGCCTTGATTTTACAGTCG	1B	8.066
Ku_c62848_956	cttagatttgccgctgttcgcacacttaacaaggttgcatcaactcatcc[T/G]TTGGCCGTTACAAATTGTAACATAGATATGGAGAGTTTAATCTCTGATCA	1B	8.066
Kukri_c84940_106	AGGCGCACTGCACAGCTAGCATATGACGGTCTACAGCTATCACTCCCGCT[A/G]TTGACTGCATGTGTCGGGCAGYAGAACTGCACGACGATGGCCACTCGAGA	1B	8.066
Ra_c1195_200	TTAACTCTCTTTTTCATCTGGGGCAAATTTCTGGGTAACAGCTGTTGTCC[A/C]AAATTCTGGGGCCAACTTTTGGGTAACATCTGTTCTTCCAAATTTCGTAC	1B	8.066
Ra_c70039_1705	TCCCATGATGGACCAAACACCCTTAAGATAATCTATGACAGAGGGCTCAT[A/G]ggctctacacacgactggtgtgaggcattctctacttatcctcgaacata	1B	8.066
Ra_c7745_1438	ATCAGTAAAGCTTTTTGATACACCCGTAACCCCGTAGGGCTAGGGGGTCT[A/G]GTGATCTATAGCAAGAAAGCATTGTAACAGTCAACAATTTATGTACTTTA	1B	8.066
RAC875_c30381_573	ACTCTCTGGCCGTCTTTGTTGATTGACTCTATCCACTCCCGAAGGTACGG[A/G]atgttcttttgatcattgtaatccagaaccaactctaaaatgtcatcttc	1B	8.066
RAC875_c5243_206	ttgaaactgcggattgccgattcaacaggtcatgcccaaaacatccattt[T/C]CCGTTTGATATTGAAGCTGACACTTCAATCAGCGTTGCTACTGAGATGGT	1B	8.066
RAC875_c5243_479	GAGCTTCGTAACGAGGTTGATGCAACAAACAATGGTTTTATACAAGAGCA[A/G]CTTCCTTCTGGCCGGAAATACTGGTCAGACTCACCCAGAAGAGATATTGA	1B	8.066
RAC875_c63624_1040	TCGGGATATGCCACCTATATACGTGGCGGCTCCATGGTGCAAGTGCAAGT[A/G]CAAGTACACTATATCTATGTTTGTGCATTGTCACAGTGTGTTTGTGAGAT	1B	8.066
RAC875_c78751_587	GTTGAACTTGAAGTTGGACAGTCACTTCGCTTTGCTGCATCAACCAGGGC[A/G]TATGTTCTACGAAAGAACACAGCTGCTTTTTTCCCCACTCAAAGTCTCCC	1B	8.066
RAC875_rep_c117462_124	CAGGAATCATGATGGGTAATATCACTGGTGCAACAACCGCCATCCTGCTT[A/G]CCGGCCGATTCACAATCAAGCTGTGCTTCATTGTTGGCTCCTTGATTTAT	1B	8.066
RFL_Contig1354_484	cccggcgtcgagcgcgcccccgaagtcacctcctccgccgccccctaccg[T/C]CAGCCGTTCAACGGGCCCCGTGGTGGCAACCGCGCCTAGGTTCCTCCGCA	1B	8.066
RFL_Contig1354_663	TTAAGTTCGAGGTGTTTTGATCTGCGTATGGTGGACATGATCTGTTTATC[T/G]CACCGTTTATCTGAAGTGATTCGATATATTACTGTTTTTCTTTGAAAAAA	1B	8.066
TA015141-0717	ATT[T/C]ATTTTTATTAGCCCCGTGGCATCCTGGCTATAATATAAGCATCTTGAATG	1B	8.066
Tdurum_contig31201_201	AAACTTCAAAGAAAAACAGTAATATATCGAATCACTTCAGATAAACGGTG[A/C]GATAAACAGATCATGTCCACCATACGCAGATCAAAACACCTCGAACTTAA	1B	8.066
Tdurum_contig63991_186	TGTTACAATGCTTTCTTGCTATAGATCACTAGACCCCCTAGCCCTACGGG[A/G]ttacgggtgtatcaaaaagctttactgatgttgaagagttcctcagggac	1B	8.066
tplb0024i16_1177	TGGATGTTTTGAATAAATGAAACCTTCCGCTCCTTAGAAACTCTCGTCTC[T/C]ACCCAGAACAGCCGCACATCGCGATGCATGCTCCTTTTCGCTGGTTTTCC	1B	8.066
wsnp_JD_c4444_5575748	TTGGAGCACTAGGACCAAATTGGTCAGCATTTCGGATTGTGTGACCTGGAGAAGCTGTCCCTACTCTTTTGAAGTTTCCACGTGAATGAATGTTTTGAGC[A/G]GTGTGGACATTGTTTGTACTTCTCCCCGCTTTTGTCGCAAGGGATGCTCTTGGTGTACTGATAGTCCGTCCTACATTCAGTGAGACTCTAACTGAAGTGT	1B	8.066
RAC875_c37031_312	CCTGTCCCCTTCGATCTCCAATATTGCTCAGGTCACCATCTTCACTTATT[T/G]CTCTTGGATTCTTGTTGGTTGTAGGTAGAGAGATGAAGACGGTGGGGAAG	1B	8.398
BS00106626_51	ATGTGGAAGACAGGCACGAGCTTGTGTGTTAGCAATTCGATACAACGCTA[A/G]AGTTTGAAGAGTTTGACAGGCCGTTCTTCACTCATGTGTTTAAGTCTACT	1B	9.031
wsnp_Ex_c1600_3051075	GCAGCAGATGAAGCAGCAAAGTATAAGGATTATTTTCCAGTGATGCAGTCCCTGCAGCTGCCGGACCCAGGCATCAAGTTCACAGCAACTCCCTCTGGTG[T/G]CGGTCTTGATATGTTCGCGCTCTTCAACCCCCGCGGCACCAGCGAAGGCAGAATTGTTTTTAGCAATTCGATCGGTGAGGCTGTGCTGTACGACGCCGAC	1B	9.19
Ra_c62804_1641	ATTGATGGAGCAAGTGAATTCCCCAGCAAGTCAAATGTGTCATTTCTCCT[T/C]GATATTTCTTTCATCCGCTTCAGATCTTCCCGAGTATAGACAGGTGCATT	1B	9.406
wsnp_Ex_c8865_14815305	TGCYTATCAGTGACTTTTGAAATGGGAAAGTTGTATGTCTTGTGCAGGGCATATTGAGGCTGCTGCACTGGAATGAATGCAAACAAGACAAAAAGTAATA[T/C]GACCGACAGGTGCATCAATACTGTTAAGTTCATGAACGACCCACCCTGTACAGGATGCTCCCTTCTCTGTTGCTCCTGCCTACCTGCTTCTCTTGTTCTG	1B	9.609
BS00067434_51	CGTTGTATGGTCAAAGTCTTTATTTCTGGAATTTGGTATCAATCAAACTA[T/C]TGATGTGCTGCAACTTAAAGTGGTCTGGTGAAAGCGCCTTGAGGAAATAC	1B	9.699
BS00022632_51	TTCTTGAAAAGAAGAGCAGCCAAGTAAAATTTGGAAATGTTTTTGTCCTT[T/C]TTCTTCAAAATTCCAGGTTGTGAAAGCAATTGAGAAGGCAATACCCATAC	1B	9.904
RAC875_rep_c70803_1442	AGAATCTCATAATCAAGTGCAAGCTGCTCCATTTGCATCTCAAGATCCTC[A/G]CGGTCTTTCTTGTACAGCTCAATTTCATCACTCAGTTCAAGAATCTTCTC	1B	10.069
wsnp_Ku_c30982_40765254	ATGATGAGGTTAGGCAGGGCCTAAAGGTTCTATCAAACTGGCCTAGTTACCCTCAGGTGTACATCAAGGGTGAACTGGTTGGTGGTTCGGACGTAGTGAT[T/G]GAGATGCACAAGAGTGGGGAACTGAAGAAGGTCCTGACTGAGAAGGGCATTATTCAGCAAGAGAGCCTAGAGGACCGACTCAAGGCYCTAATTTCCTCAT	1B	10.095
IAAV2546	CTGCTCCTTTCAAGGCATTCACCACTTTCGAACTAAAGCCACAACGTGGATTATCTGGGTTGCCCTTCATGAACAGCATCACTGGGGATGAGGAAATTAG[A/G]GCCTCGAGTCGGTCCTCTAGGCTCTCTTTCCGAATAATCCCTTTCTCAGTCAGAACCTTCTTCAGTTCCCCACTCTTATGCATCTCCATCACTATGTCCG	1B	10.095
Ku_c11394_862	ATGGTTGCGTTGCGTTTTGCTCTTCCAAAGCAAATGCTTCTACATGATAA[T/C]TGGTTCACTACATTGTGTCTAATGTAGTTGTGGTAAAGTAGTCTTTGTTT	1B	10.095
wsnp_Ex_c38116_45719983	TGGATGCATTGGTGAAGAAGAGTGACGGCATCGCTAGTTCTGAACTGCAAGAGAAGATTCTTGAACTGAGTGATGAAATTGAGCTGTACAAGAAAGACCG[T/C]GAGGATCTTGAGATGCAAATGGAGCAGCTTGCACTTGATTATGAGATTCTGAAGCAAGAGAACCATGACATCTCTTCGAGGCTGGAACAAACACAACTTA	1B	10.095
wsnp_Ku_c30982_40765341	CGGACGTAGTGATKGAGATGCACAAGAGTGGGGAACTGAAGAAGGTCCTGACTGAGAAGGGCATTATTCAGCAAGAGAGCCTAGAGGACCGACTCAAGGC[T/C]CTAATTTCCTCATCCCCAGTGATRCTGTTCATGAAGGGCAACCCAGATAATCCACGTTGTGGCTTTAGTTCGAAAGTCGTGAATGCCTTGAGAGGAGCAG	1B	10.095
BS00022670_51	GAACAAATTAGAAAACAGATCTTCTTCATCACATTTCACAGGAAACGAAC[A/C]AGGCAGGCGCAACTCGGCGCTCTACCAACAGCAAATCCTCTCCGGAGTTC	1B	10.132
Kukri_c30982_1173	GAGTGGAGAGCTGAAGGCCACTCTCTCGGAGTAGCTGGTATTTTGGTGCT[A/G]TATCGTTGTCTTATGGTGTTTCGAGCATCTGTCCTATATCGAATTGCTCT	1B	10.272
Kukri_c2297_181	CGTGATCTTGGTGGACTAGGCCCGCTCGTCCTCTGCACCAAGGTCACCAA[T/C]GCCATTGCGCTGCTTGACCCGCTCACTCTGCGTGTGCACCATCTGGAGGA	1B	10.454
CAP7_c302_518	AAATATTTGAATAAATAATATTTATAGCCRCCCCGCTTGATTGCTCGATT[A/G]CAATCACAGTACCGACTAGCTATAGGACATGCATACAGTATTCGGATAAC	1B	10.457
BS00052075_51	GCGTGCCTTAACGAGCCTCCTCTCTCTCCTGATCATCACAAGTAGTTCCG[T/C]CACCTCCGTCATATCTGGTCGTTCCTTACTGTCTTCTTTCAGGCACTCAA	1B	10.457
BS00052089_51	GCGTGTACACAATCCACGTACGAATGCAATTGGCCTTGGTACCCTGACTT[T/G]AATTCTTTTTAGTTCATTTGGTTGAACAATGTGGTCACCCACTATGCATA	1B	10.457
GENE-0193_197	TCCACACTGATGTTTGATACTGCATTATTGTTGATATATCAGGGTATAAC[A/G]CGGTATTAACATGCGTATGATAGTAACCTTGGTTCTGTTTCTGTGTATAG	1B	10.457
Ra_c23839_884	CACTATTATCACCTTGATTCATGTAATTGCTTTGGCTATTTTGTTTTCTT[T/C]GCCACAAAGGTTGAACAAATTATAAGCAACAACGGTGAGGGCAACTTGGT	1B	10.457
Ra_c33845_794	TTGCAGATGGGCGGCATACTATGCACCGCGAGAGTTGCTGGTGGAGTGTA[T/C]TGATCTCCAAGCTTAACCATCGCAAAACGAATGGCGTTCCACAGTTTATT	1B	10.457
BS00060270_51	TTTGATGATAATCTGCCTATGCCCAAAGGAATGTAATTCAACGTGTTCAT[T/C]TGTGGGTGCAATGTTTTTCAATAGCGCCAATTGGTGAAAAAGAGCAGTAT	1B	10.715
BS00078228_51	TAGCCTGCTTAGTGCATCCAGATACACATTTTTTACCAGTTAATCAAGTT[A/C]TCTGTTCTCAAGTTATCTAATGAGTTCAAAAAAGTTTCTCTAATTTGATA	1B	10.715
BS00110148_51	CAGATTTGTCGGCGAAGAATCACAAATGTCATATCAGTGCGGCACCACAC[A/C]GTAAGAGGACCAATCAGGACAATCTTCCTGCAGAGCATCAGAGTTTACAA	1B	10.715
Excalibur_c29127_552	GAGTGGTATTCTTGTGCAATTTTCTTAATCAGGCTTTTGTGTGAGGGTGC[A/G]TATCTTCGGAAAAAAGAATGACAAAAGGCAGGAGAAAGTGACATGGACAA	1B	10.715
JD_c64600_281	AGGTCAGGCTCACTGCTAAGTAGGAGAAGTAGCAGGCCCAGTTCAAGGGG[A/G]TCCATCAGCCTCTCTCGCGAGATGGGCGACTCGATCCTGAACTCAATGAG	1B	10.715
tplb0023b14_704	CTTCTTTGCTCACAAGAGGGCTCACTGAGGAATCTGGCTGCAGACTCTGA[T/G]CCTTTTCGACGCCAATCCTATCTGACTGCGAAGAAGGTGCTGCTCCACCA	1B	10.715
wsnp_Ex_rep_c67036_65492436	CCCATTAGACCCGTTCAAATATGGCTCTCCTGAATTTCTTGGGCTACCTAAATTCTCAGTTGCCATTGATATGTCATTAACAGGCACTCCAGAAAGTGGT[A/G]GCAGTCTACTGTGCTTAACTGCCCCTGCCCCTGCTCCTGCTCCTGCTCCTGCTCCTTCAGGTAGCTTCTCTGCCATACCCTTCAATTGTGCAGTGAGCGA	1B	10.715
Tdurum_contig8081_2331	cggttaagttgtcgccggcatttgaagctgccgtgcaagctgtgaccttg[A/G]AACTTCCACCTTGAGGAGAACTGTCAGAAGAGATGAATGAACGTTCAAGC	1B	10.804
wsnp_Ex_c17452_26163465	TGAATGCATATTGCTGCAGTGAAGTTAATTCCACAAACAACACTCCTGACTTGCTTATCTTTCAGAGCTTCAACTAGTGTAGGAGAATTCCTATCATCAG[T/C]ATCACCATGTCCTAACCGGCCATTAGCACCYTTACCCCATGTATACACCTCTGTCCTGGAAGTCAAAACAGCAACATGATAAGCGCCACATGAAATCTCC	1B	10.853
wsnp_Ra_c25590_35156699	CCTCTCCAAAGCCTGTTATACAGGATACGAGCAAGTGGAAGCCGYCATCTGAGTTCGTCAAGATCAACCTGGACTGTGCATACTATCCAGAATCTGGTAC[T/G]GGAGGTTGGGGCTGCATGCTAGARCGCCGCACGGAGATATCCTGTTCGCAGCCGCTGGACCGCTCAGTAACTTGTCTGCACTGTTACAGGCTGAAAGCAA	1B	10.921
BS00069723_51	AGTTAAAAACAATTGATTCTTTGTCAATCATGCAGGGTGAGTGGTGACCG[T/G]GCTACTACTAATTGCCACCGTCTACGTATGGGCGACGGTAACTAATAAAC	1B	11.053
BS00041355_51	CAAGGATACGGGCAAGCCGTGTAGATTGATCACTGGCCTATGCGCAGGCG[T/C]GCTACGTTCTTCTGTCTCTAGTAGCATTCTGCTGTGTAAATCACCACAAG	1B	11.11
Tdurum_contig58301_336	ATCATAAATATACAGACAACAACAACAACCATGCTAAACCACAACTGAAT[A/C]TATTCTCAGGAAAAAGCAATTTACATCTGGGAAAGCAGCCTTGGAGCATC	1B	11.297
BS00023001_51	CGCACATGAACACCCTAGCTTTGCCGGCCATGGCGAGGGGCCAGGAACCG[T/C]CGGCCGGTTTGCTTCGTTCTCTGCCGATTTGCTTCTCTTTGCTCAGTGGA	1B	11.297
BS00072982_51	CCCCATATACTGTCACCAAAGCCAAAATAAGCCATCAACTCTCGAACACA[A/C]ATGAATTTTGACAGCAAAATCACCCACCTCCACTTTTCAAACCTCAATTG	1B	11.297
CAP7_c12162_251	TCTACTCCATTACTCCATGCCCAGGCCAATGCTAGCCCATCAAGTCGACG[A/G]cgcaatcagctcatccaggccttcttcttgaagccctttttgacatctga	1B	11.297
Excalibur_rep_c103109_88	TTTTTGTGTTTCTCCATGTTTCTCATCATCTATTTTCGGTTCTTCTTCCC[T/G]GTGATCATAAGCATCTGTAACCTTGGCATCTGTGCAGTCACTAGCATTGT	1B	11.297
Ku_c20478_390	ATGTTTCTTTGCTCAGCAACAACTTGAGTACCTGGGCCACATTATTTCTG[A/C]CAAAGGTGTAGCAACTGATCCAGAGAAAACTAAGGCTATGTTACAGTGGC	1B	11.297
Kukri_c32430_109	TTGTTTGTCACAAAGCTCTCGGTCCACTTGTTCAATGGAGATACCACCCA[A/G]GCAGCTTTCCGCATCTTATCCGACTTCCGGAAAGGAAGATTTGGTTGGGT	1B	11.297
Kukri_c50572_263	CATCGCAGTCCTTGTGTTCCAGCTTCTAATCTACAAATTGTACATCAGAT[A/G]cagcatcatccacgactttggcgttcctttagtagctgagatatgctggc	1B	11.297
Ra_c6701_506	TGGCTGAATTCTATTGCAAGTTCCCTGAGTGTTTTTGTAAGCGTCGGAGA[T/C]ccacaatagaaaacacctatacgagcattcttgtgggtatttgccaaatc	1B	11.297
RAC875_c6701_291	ATACATGGCTTTCCTCCTCCTATCTATGTGCGGCAGCAGCTATAACTAAC[A/G]CCACATACTTTTCACTCCATATAGTTTGTACACCGATATATGCCCCAGCT	1B	11.297
RAC875_c87890_234	agtcgctccaggcatggggcgtccaccacagcgatttcctcaaagaagga[T/C]AGGATGATCTTCACGCACCGGATGCTTTGGCTGACAAGGCGAAGGCCAAG	1B	11.297
RAC875_c87890_312	TGGCTGACAAGGCGAAGGCCAAGCTTGAAAATATTGCTTTCCACACAGAG[T/C]GTCTCAAGCACGGGGCTCCTGTCGAGGATGAAGTCCARATCCTTGCTCTC	1B	11.297
tplb0024i15_1754	GCTGTTGTCATCTGACAGTGTTCGATGCCATTCTTTGTGTAAATTACTGA[T/C]gcaggatactcatccacctgtaattcctcgccggctcttcttgaaaaaaa	1B	11.297
wsnp_BG313767B_Ta_2_1	ATAGCCATAAATAATTTATTTTCTATTTGGCTGGGCGGTTGCTCAGGGTTTAAGTTATGG[T/C]ACAAGTTTTTTTCTCTCAAGTGCTTCCAACGTTTTTCCATTCGGCTACTTTGCCCCCGAA	1B	11.297
wsnp_Ex_c30969_39821293	GAGTTTTCTCTGCTCTACATGATAGTCCTTGCATGCATCGACAGAAGACTCAAGAGCATGGATTGCAATCTCCGCTGGAATCATCCATCGATAAGGGACC[A/G]TATGTTAATCTCATGGAAGATGGAATGGTAGCTGCAGTGACAAACGAGGATACCAACACTCACGAATCCTTGGATAAGCATAATCAGGCTGTCAGTGAAA	1B	11.297
wsnp_Ex_c6611_11451949	TGTTAGAATTTGACAGAGAACGCATTAGATTGGAACCCTTAACTATTGTATTTGCCACCTCAAAAGCCAAAATAGATATTTTATTTCCCTTTGCTCCAGA[A/G]CTTGACACAAAGCCACTGCTAGCATTTAAACTTGCCATGCTACTACCAAGTGTGTCTAGAACCTCCACAGCTTTCCCAAGCCCAACAGTGCTAGCTCTAC	1B	11.297
wsnp_Ku_c39862_48205590	ATTATATACCATGTTCTGAACAGAGGAGCGGAGTTATTGTAAAAACTATCTAATGTTTAGTTGCTTGTATAAAACACAAGTTTTGAAGAAAATAGGATAT[A/C]TGTGTTGTGAATATACATGGCCTGCAAATTCCAGTGCTAACAGCATAATATTTCAAATGTGGATGTAAGGCCGATCAGATTTCACCAAAGTAGCCATGGG	1B	11.297
wsnp_Ra_c11232_18256748	ACTTGGACCATTTTCACTGAGTTGGCGGGATAAGAACAAGGGAAAACAGAACAATGCTAGTGACTGCACAGATGCCAAGGTTACAGATGCTTATGATCAC[A/C]GGGAAGAAGAACCGAAAATAGATGATGAGAAACATGGAGAAACACAAAAACTAGATGGTGAATGGACAGTAGAATCACCCAAAGGAAATGACGAGGTGGA	1B	11.297
wsnp_Ra_c5088_9081927	TGAGAGGAGAGCTGTGGCAAGCTTTTGTTGGTGTTGGAGCTCGCAGAGTAGAAGGGTATTATGGTAGTCTGCTTGCTTCTGAAGGTGAATTAGAAGATGG[T/C]GAATGTTCAGATTCTTTGGCCTCAGAAGGAGTTGATGAAAGACCTGAAGTATTGTCAGCATTTTCCGCCGAAAAGTGTAAAGGGCAAATAGAGAAGGACT	1B	11.297
wsnp_Ex_c23992_33235984	CTTCTTCTTCAGCATATCCTGCTTTATCAAAAGACCTTGCTCCTCCATCATCGGCGCAGTATCTATGCATCCGTGCAACATGTTCTGAAATCTGGCGATC[A/G]ATCTCAGCATCCATTTGATCAAGAACAATAAAAAGCAAATCAAAACGGGAGAGCAGTGAATCTGGAAGTCCAATGTTCTTCGTTGGTGTTATTGACCGAT	1B	11.341
Ex_c102909_778	TTCACAAATACAGCTGCTGGCGGCTCTTTGGAAGCAAACCGGGCCTCCCT[T/C]TGGCTATATCTTTCATCGAACAAACCAGATAGATCGAACCCAGGAGTGAG	1B	11.416
IAAV4702	AAAGAAGACATGGAAGTTCCAGAATACAATCACTGAGGCTCTTGAGGACATCACAGCTCTGTACTACGATGAAGAGCGTGATGAGATCTACACTGGCAAC[T/C]GCCATGGCCTTGTTCATGTGTGGGCGAACTGAGAGCAGAGAAAGCAAATTTCAGGGACAAACAAGGTGTTCGTTTGCAGGCGGACCAATTTAACAACCAA	1B	11.416
Ra_c1652_588	CCATTTGCTAGATTGCGAGCATAGTATACCTTTGCAAAGGTGCCTTGTCC[T/C]AATTGCCTCCCGATTTCATAACGCTGGGTCAAAACAGTCCTCTCTTCCAT	1B	11.416
Ex_c24969_223	CTGACACCAAAGTAACCGTAGGCGAAAGCATAGCAAGTCGATCGATCTAG[T/C]TCAGGGGAAGGGTTTGCAAGGAAGGATCGATAGAGCTGAGATGAGGTGAA	1B	11.833
tplb0029b01_1022	tcaactgacagtgctggaacctcgaggagcaaaagcccaacaacacccag[T/C]ACGAGCCCCCCAGCTCCTATCGCCCCGATAGACTCTCCGAAGAATAGTGC	1B	11.833
BobWhite_c22266_315	AGGTTCCAAAGAACCAAAGCCAAAGCCAAAGGTCGAGGATGATGTTGAAA[T/C]agctcctagtaaaagacccaagcaggacgcgccggcaacgaagaaggcaa	1B	11.971
RFL_Contig239_377	GTGGTGTACCCTCACAACTACGGCTTCGTCCCACGCACCCTCTGCGAGGA[T/C]aacgaccccatcgatgtcctcgtcctcatgcaggaaccagtcctccccgg	1B	12.313
Tdurum_contig59449_249	TAGGTGCTCTGCAATTACCACATAATGATAGTCATTTGCATCATTGAAGA[T/C]AGTAGCACTAACTTCAACACTTAAGCTAATCATGTTTGTAGAAACAAGAG	1B	12.313
Excalibur_c66050_450	TTGCTTTGATTCCTTCAACTCGTCAACCAGTTTTGCAGACTGTTTCTTCC[A/G]AAAATCCATGTAATCCTCAAGTACAACAGCGATCTGACTTTGCTTCCTCT	1B	12.546
wsnp_Ex_c1412_2711077	ATCCTTGTGCCCTTCCGTTTGAAACCAAAAAGAGCAAAGGAAGGGCCCTCCAGTAGTTACACAAGTTAACACAACCAAACTACTTATCAAACAGCTGTAG[A/G]CATGGTAGTTTCCAAAACATTTGGCCACCAAACAACAAGTCACAATCAGTGGTATGCAATCTGTATGCAGTATTTCTGTGAGCTCAGGTTAAGCATGACA	1B	13.007
Tdurum_contig63991_280	cagggacgcagtcaatatgcccccgcctccgggtatggcccgtctagaat[T/G]GGTTCGGTACCTGCGCCTGTGCTTGGTTATCCTCTGCACCATGTTTTCTG	1B	13.359
wsnp_Ex_c5780_10153638	CATAGATGAAGCTTTCTGTAGTTTTCCATCACCACTGATCTTGGGAAATTGGCCACACCCCCACAGTGCTGAGGCTGGTAGCTGCGAGGTACAGGGCACT[A/G]TGAAGAAAAGTTTGGCCAGCAAGTTTGGCACTGGGGCTGGCCGTCCAGAATACATTGCATACCCACTGCAGTGATCATCTTCAAGCTTTAGCTGTCAGCA	1B	13.359
RAC875_c23743_552	CTCATGAAATCCCGCGACTCCACGGGGAATACATCAGGAATCGGCTCTGA[T/C]gtcccaaacatggatcccgtggcacctcaacaccaaaggagcacatctcg	1B	13.957
RAC875_c5556_328	TCTCCTCGCTCCCGGTTCGTGGAAGGCCTGCTGCAGTTTGGTTCACCTGA[T/C]gccccacgccttgtctttcatcttgccaagatcgaagacctggcgaatgg	1B	16.23
RFL_Contig5937_1699	CATGTCTCTGGGCTTTTGGAATGAATATATTTGATCTGGCTGAATGGAGG[T/C]ggcagaacataactgaaatctaccacttttggcagaagcttaatgaagac	1B	22.026
wsnp_Ex_c3147_5816957	ACGTGTGAAATTTGAGATACCATATTTTACTGTTTCAGGCATTCAGGTTCGTTATCTGAAAGTGATCGAGAAAAGTGGATACCAGGCCCTCCCTTGGGTT[A/C]GGTACATCACGATGGCTGGTGAATATGAGCTGAGGCTTATCTGATCTCTGCTCTAGCWGCTGGAGCAATCGAGCAGTTTGTTAAGAGTCTGAGGAGGCGA	1B	24.795
Tdurum_contig10362_555	GGTTTATAATTATCTGTTTGATTTATAGCTTGTTAATCCTTGTATATTAT[T/C]ATTTGCTTGAAATGTGCAGTAAATTCATCTACCAAGTACCCTCCATTCCA	1B	26.555
BS00006033_51	actaaaagatgtggtcgcaggtgtcactggcaagaaagcttagtgatcaa[T/C]GTCTCTTCACTCTGCTGATGTTGTCTACACATTTTGTTCCGCCTGTTTTT	1B	26.75
Kukri_s117372_152	TTACATCCCCAGTCAGGGAGCGCTCTGCCAAGGGAAACAACGACAACAAC[A/G]cggtgcctccgacctctctcgatgacaaagaagggctcgtcgtcagggag	1B	26.75
wsnp_JD_rep_c63201_40318622	TATGACTCAAAACTGTCRGAACAGACATGGTAACATGAGCGCTGAAAGGCGAGCTTAACAAGTTTTACAGCTTAGTTGGCTGCCTGTTCTTCTTCTTGAT[T/C]CCAGACTTTGAAACCTGGAGGCTGCGGTACACGGCGCTCAGCCTTGCAAGGGCCGGCTTGGTCAGATCAGGCCTGTAGTAGTTGTCGCAGACCTGGTTCT	1B	26.75
IACX1891	TTGCCAATAAATTCAGGATCACCATAACAGTCTAGATAATCATCCTGTAATAAGAAAA[T/C]RYATATTAATGCTAAGTAGACTAATGGTGGTCGCAGCCAAAAGATTCATATTGTAATGTGTA	1B	27.084
Kukri_c30461_857	TACTGAGAAGTGCGTCATCATATGATTTTCCGAATTTCTTAATACCATGG[T/C]GTTTCGATGCCTTCAACCAACGCTCCTCAAAATTCTTTAGAACGTCATAA	1B	27.084
RFL_Contig2736_827	AACATTCTTGTCAATAGCAATGGGCAGATTGTGAGATCTGACATCATCGG[T/C]gcgctgaagatgcggacatttctgagtggaatgccggagtgtaaacttgg	1B	27.084
wsnp_BE590634B_Ta_2_1	AATCTATGGTAAGACTCAACATTGATGAAATTGCAAGAGCTAAATAGAACATATCAACAA[T/C]AKAACAATGTCCATTCATTTTTAAACGGGCACATGCAGTAATGCACTAACCTTGCCAATA	1B	27.084
wsnp_BE590634B_Ta_2_5	TTGCCAATAAATTCAGGATCACCATAACAGTCTAGATAATCATCCTGTAATAAGAAAAYR[T/C]ATATTAATGCTAAGTAGACTAATGGTGGTCGCAGCCAAAAGATTCATATTGTAATGTGTA	1B	27.084
RFL_Contig2176_1163	CACTTACAATGACGGTTCCAGAAGTCGTAAGGCCACACCAAGCGTAATTC[A/G]TGGCAGAGGCTCTAGACGTTACCAACCACGTCGCAGTACCAATGAGATAT	1B	27.611
BS00023071_51	ATGGCTCATGGCTATCAAAATTGCTCCTGCCCGTCTCCTTTTGTTTCAGT[A/G]CTTATTATTGGAGTGTCTTGAGGCGCACCTTCTCCAGGTGAACTGAGGCC	1B	27.611
BS00064162_51	GGCTCTCTCTCTCGACGACACCTTCTTTGGGTCAGCCTAGGCCGTGTCAT[T/C]CACGTGCCGACATCCTCTTGGTGTTATGTGTGGGGTTACATTGGTTTGTG	1B	27.611
Excalibur_c44818_109	ACCAGGTTGCCCCTTCACCGTCAATCGAGTAACAGCTTCGTTTGATCCAT[T/C]AGGTGAAGAAACACCAGTGTCTTCAGTCAAAGCTGTAGACGTAGGTTGTG	1B	27.611
RAC875_c39401_229	ttcaagatgaacgatgtaaaattgcatattactgaaaacgctttgaggct[A/G]ATAGCAAAGAAAGCAGCTGTGAGGGAAACTGGGGCGAGAGGCCTACGGTC	1B	27.611
RFL_Contig2176_932	CAGGACTCGTGGTGTTGGCCGTGGTAATTTCAGAGGCAACAGGTCTCGAG[T/C]GCATAATCCTGATGGTAACCAGAACTACAGCTATGTTCCAAAGGGATCTC	1B	27.611
Ku_c7195_2622	CTCTTTCACTAACCCTTTCAACTTTCAAATATTGTCAGTTGGGGCTCACA[A/G]AACAGATTGAGTTGATTTTGTTGTTCTTTTGTGCTATCTGGACAGAGCTT	1B	27.611
CAP7_c1137_53	TGACATTTTCGAAGCAATGAAGCAATGCATAAGTACATGATATAGCGAGA[T/C]TTGTAGGAGGCATGAAATAGAAGGACAATAACTGAATGATCGGCCAGGCC	1B	27.611
Kukri_c13978_132	TCACAGAAACCTGAAAATGCTTTGTCAAATGCAAATTTGGGGAAACACCA[A/G]CCTCAGAATTCAAATTCTCGGCCTGAGCAAGGTTTTCCTAATAAGCAATC	1B	27.611
RAC875_c39401_277	CTGATAGCAAAGAAAGCAGCTGTGAGGGAAACTGGGGCGAGAGGCCTACG[A/G]tctataatggagggcattttgacagaagcaatgtttgagatcccggatga	1B	27.611
RAC875_c39401_502	TACCAAAACAATATCAGGGTGCCTGGGCTGATTCAGAGGCCAAAATGCAG[T/C]ATCATTTGCCGGCTGTGCCTTCTGGTAGCCTTTTCAGCAGCTAAGCTATG	1B	27.611
RFL_Contig2176_1111	ATGCTCGCAATGATGATGTTGATAATTTTGATGTGGTTCCAAAAGAATCT[T/C]ACACTTACAATGACGGTTCCAGAAGTCGTAAGGCCACACCAAGCGTAATT	1B	27.611
Tdurum_contig27843_142	gaaactaacctgcgcatgcaacaagcaagagcaagaacacacaagtaggg[T/C]GCAGGGAGAGGAGAAAGGACAGGCAAGCAGTAAGAAAATATCAATGTAAA	1B	27.611
Tdurum_contig27843_281	TATTACTTGAATTTCTTACCCGACCAGCAAAATCAGATCAATCATGCATA[A/G]CACACAAAAGAGACAAAACTTTAACCATAGTTGGTGCTTAACCAGAGTGA	1B	27.611
Tdurum_contig27843_375	agagtgattttaccttacaaagtaaggacttgatttctgctagaaatgtt[T/C]AGAATATAAATTTAAATAGATGTACTATTACTACCCATCATTATCACCAC	1B	27.611
Tdurum_contig27860_478	ATTGATTACGAGCTCACCATGTTGAACTGGAACCTGGACAGCTGCTGCGG[A/G]ATGGTGGAAATCACTGGTCCGTACCGCTGAACATTGTCATATAGTTCAAA	1B	27.611
Tdurum_contig85180_99	tgatgctattgcacatgggaaaatgtttggcaagtgcggcagcaagtgca[T/G]TAGATACAATTGAAATGTTGCCGAGAAGTCGAATAATCTGTTGCTAAAAT	1B	27.611
BS00083060_51	TGCCATCGTTGTGTACGAAATGTTAGATTGCTGCCGTCGAGTAACTGTAA[T/C]GGGGAAGTTAGAAATACACGAGAAAAGACCCAAAGACCCTGGGTCTTACT	1B	28.485
RAC875_c1785_366	TTCTCCTGGTTTGGGAATTGCTGCTGACTAGGATCCAATGAAAAGTATTC[A/G]TTAGCTAGCGTCAAGGGGAGGCAGTGAAGACCTTTGGGAAGGGTTTTGGC	1B	29.983
IACX6230	GAAGCACATGCTGTATCTGCTGTTGAAAATGAGGACAATGCAACGGCGAAGCTTGAAAAC[C/G]TTAGCTCAAAGTCAATAATTGTGGATAATGA	1B	0
BS00010392_51	TAGAGCGTGAAAGTGTCTTTGTTTCAGTGCTTCCAGTTCAGCCTTTAGGC[T/C]aggcagagcagcagcttcattccgcaacttttcacattgttccgtcagtt	1B	1.2
RAC875_c818_1185	ACGTGTAAAGGAAACCGAATCACTGGATGGAACACAATCCCGAAGAAGGG[T/C]GCACCCCGTCGATTCCCAATTGGTTTCTCTGGGTTTGCTTTCAACAGTAC	1B	1.33
wsnp_Ku_c51703_56915288	TTTCCCTTTCAAGGTCCTTCTCAAGCAGCCCCCTGTGTTCTGCTGCTTCTTGCAGCTCCTTTTTGTGCCTGGCTCTAAGCTCCTTTATTTCTTCTTCAAG[T/C]TGTTTGGCGCGTCCTTCTTGTAATGCCGCCTCCTCCTTATTTGCTAGGTACTCCTGTCTACTTTCAGATGCTCTTTGTCTCTCCTTTTCAAGAGATCGGC	1B	1.495
wsnp_Ku_c18881_28259811	ATCTTCATGTCACGTTTTAGTTTCTCGAGTTCAACAACAGAACCAACAGATTCCAGAGAATTTGTGGTTGTAACAGAGTCCTGAATTTTTTCCTCTTTTC[T/G]CGAATCATTTGCATGAGAATCAACTTCTACTGGACCGACAGGATTGTATGCAACAGCTGGTACCAACTCATTTTGCAAGTCTGAATCATTATCCACAATT	1B	1.648
BS00032076_51	GCTTTACTGAGTCAGCCTGGTGGGTCTGTTAGGGACATACCTGATGATAG[A/C]ATGTCTTCACCTAACAAGTTGGATCAATCAAGTGTTATGGGAACAGAAGA	1B	1.648
BS00032077_51	TTTACTGAGTCAGCCTGGTGGGTCTGTTAGGGACATACCTGATGATAGCA[T/C]GTCTTCACCTAACAAGTTGGATCAATCAAGTGTTATGGGAACAGAAGAAT	1B	1.648
TA004668-0687	GAGACCCAGGTTTGTGCgTCAAttTCTTCcgAGACtAAAAaCATGTGtCA[T/C]TC	1B	1.684
Excalibur_c25597_508	TCCAACACGTTCTTCAGCAGCAGAAGATAAGCATGATGGCTCCACTGAGG[T/C]ACCTGCATCTGAGGGGGGCACTTCTGAAGTATCAGAGACAGCACAGTCCT	1B	1.774
IAAV7428	GCCGGATGGTCACTGTGGAACCACCTTGAAGTTGTCAAAGACCTGTAACATAGAGATCCTGCCACCGGAAGTCCTCTGCTCCCTGCAGGCCGTTTCTCTC[A/G]GCAAGCCAGCCGGAAGGATGATAAACCTTGCGGCGGCGCAGAGGTTCTGGATCTCGACTTGGCGATGCCCGCTAGCGGCGCTGCTAACCGATTGCCCTCC	1B	1.884
wsnp_Ex_c48677_53513032	GAACAATGTGAAAAGTTGCGGAATGAAGCTGCTGCTCTGCCT[A/G]GCCTAAAGGCTGAACTGGAAGCACTGAAACAAAGACACTTTCACGCTCTAGAACTTATGGGGGAACGTGATGAAGAGTTGGAAGAGTTACGAAATGATAT	1B	1.995
Excalibur_c8585_561	TATCACATTAGCCAGACTAGATAAAAATACCTCGATCAATATCTGTATCT[A/G]CATATACATTCAGATGGACGTAGATATATAGATGGATCATATCACGTATA	1B	5.097
BobWhite_c23617_167	CTCAAGGACATGACGACCAGTGACTACGGCACCTACGACCCAACCCCGTC[A/C]ATGCAGAAGCCCCACTTCAAGCTCATACCCAACTGAACACACCCTGGCTA	1B	5.296
Tdurum_contig50988_500	CATGGAAGGCGTTGTACTCTACGGGCTGGCCTGCAGCCACCATTCGGCGC[A/G]GCATGTTCTCGGCATGATCGTTCAAGTAACCCATTCGAGCAGCCTTGTCA	1B	5.296
BS00021934_51	CCGGGGTATGAGGAGGTGGTGCGCGGCGAGGGCATGCCGATCCCCAAGGA[T/C]CCGTCCAGGAAGGGCAACCTGCGGGTCAAGTTCGACATCAAGTTCCCCGC	1B	5.587
RFL_Contig1823_1044	AATCTATATGGCTGACACCTTCAGTGATGAAATTATTGTCTTGGATATGA[T/C]AACCTCGGGTTTCTCCACAATTCGGCTCCCACAAGGAGTGATTTTTCACT	1B	5.736
wsnp_RFL_Contig3951_4390396	CAAGCCAGCGTGAGAGCGGCATTTGTGCAAGACTTGCTGCTCTCCACCCT[A/G]TTCAGAGACCAATAACTCAGAGGCGAGCCGATGTTACCGCTACCCGGGTG	1B	5.736
Tdurum_contig13516_251	aaatccctaaactataccagcaaaagctgtagtcctgaacgaatcaaatg[T/C]ATCAAACATGGCAAAATGAACACTGGGATATGGTTGATGGCGCATGAATA	1B	7.949
RFL_Contig2971_282	AACGGCCAGATGCTCGCCATCAACGAGATCTTTGAGAAGAACCCCACCAC[A/C]ATCAAGAACTACGGCATCTGGCTGAGGTACCAGAGCAGGACCGGTTACCA	1B	9.482
wsnp_Ex_c26296_35541303	GCTCCACCCCGCCGTTGAGGGTCGTGTCACGGTACTCCTTGTACATGTTGTGGTAACCGGTCCTGCTCTGGTACCTCAGCCAGATGCCGTAGTTCTTGAT[T/G]GTGGTGGGGTTCTTCTCAAAGATCTCGTTGATGGCGAGCATCTGGCCGTTGGCCTTCTTCACCTTCTTGAGCTTCCTCAGGAAGTACCAGAACTTGGACT	1B	9.482
wsnp_Ex_c13878_21738866	ATAGTCGCCATAGCAGCTTGCTGAAGAAGTCTTAGACTCYCATTGTAAACTTGATCTGTAAAAAATGCATGAACTGGAGGTCCATTAGTATGTCCAGAAC[T/C]GGAGAAAGGCAGACATGGATCCCAGGTGAACGCCCTTCGAGAACGATTTGCACCTTGCACCATTCCAGAAGGGTTTGGACCTTGCACCATTCCAGCTTGA	1B	9.706
Kukri_c25512_53	atccttagcagattgcagatcatacaaagtaagactgaactgtttgcatt[A/G]CTCTGTTTCCCTAGGAAAATCAACAAAGTAAGGATGTAACGTACTACAAA	1B	9.706
Tdurum_contig8840_540	GTGGGAGTTGGCTCTGCGATTAACAAGCTCAACGACGTCGTGGCGATGAT[T/C]gccgaggtgaggagcatcgcggaggctctgggggtgacggcttcgaggaa	1B	10.648
wsnp_RFL_Contig395_4387107	tctgtcgtcacggctgcggataagggaggtgctacccatgttgatatagc[A/G]TGTGACCAGGACTTGGTAAAGCTTGCGCTGGAGCTTACTAACCTTCCGAT	1B	10.98
BS00061472_51	GGGGTCCTCTTCCTCGTTGACAAGGAGTCAAATAAGCTTTTCTCATACAA[A/C]ACTAGCACAGGGCAACTTAGTGAGATTAAAGATGGTCGCCTCGGTTGGAC	1B	12.441
BS00023173_51	CTCGGCGTACCACATTCCCCCGTTCAACGGCATCGCCGCGGTCGCCGGCG[A/G]GTACAGCAAGGTCGGCGTGGCAGGAAGGATGTACTAGCGCAATTGCTGGG	1B	12.5
BS00077831_51	CCTATTGTAGATGGTCTACCAATTCAAAAACAACTAACTATGCAAGTGCC[A/G]CCTAATCAAAGATCCCGAAAATATGAAATTCCATCTATTACTCTTAATTC	1B	13.984
tplb0034p10_1134	cgcgacagggaggtgactatgaggggcacatcagaggcgatccgcgcagc[T/C]GAGGCGATTATCATGCACTGCGTCTCCGTGGCCAGCGGCAACTTCACGGG	1B	14.013
wsnp_CAP7_c4778_2155754	agttcaccccttgttgtaggcctcgactgtcgaggggaggaggagctactccagagtgcaatctactgatatatgtatcttcataactttggtatcaaca[A/G]ATCTCAGCAGATTGTTCGTGCGCGATGGAGTCGCGCAGGTAGGGATGGGGCTTTGATTTTAGTTTTTTTTCTGGTCCATAACAATTTCACACCCATCTCT	1B	14.312
BobWhite_c39901_338	TGTGTTGTGTATATATGCTACATGCTGCTTTTCAAAGACCCTGACATGAC[T/C]AAGGGTTGTTCCTAAGATGGTGAGACTGTTTCTGGATGTTGTCCCGACAA	1B	14.582
BS00075129_51	TACTCAAATATTTTTCATAAATGCCAGCTTACTACACTTTATTATCACCG[T/C]TGTAATATGACACGCTCCCATATGATATGACATCTATTTCCTTGGTCTAT	1B	15.025
RAC875_c49225_66	AGGGAAGCACAATACCGAAATCGAGGAATCGCTCACCGAGTATGAGGTTC[T/C]gcttgataggtggtcgtcgtcactctacaaagtcatccaaggccttgcca	1B	15.025
BS00071893_51	TGCGGTCAAGAAGGGGATCGTCGTGGTGCACACCGCCGGTAACAAAGGGT[A/C]TCTGATGCAGACCATCAAGGACACCTCACCGTGGGTCATCACCGTCGCAG	1B	16.239
Tdurum_contig57153_1356	CCTGGGGTTTCAGCAAGCTCATGCTGCTCACATAACACATCGGCGTGACA[A/G]TGTAGGTATTTTTATTTGGTGAGTATATTCAGGAACTCCGGCGGTCATAT	1B	18.484
GENE-0063_68	GGATGGTGGATTTGGTATTTCACTTTTCTAACGACTTGTTTAATTTTCAG[A/G]GGTTCTAGTATTAGTACCTACTTTGATTAGTCATTCTGCTGCATTAGCNNNNNN	1B	19.787
BS00015519_51	CCTTGAGTACATGTGATCCGCTCAACAGAGTCACTTTTGGAACCAAATGC[T/C]GATGGCTGGCCAGTTGAATTGCAGACTTTGCAGATTAAGTAGCAGGACTG	1B	19.819
Xwmc830.1	-	1B	22.714
Xwmc830.2	-	1B	25.338
Tdurum_contig10475_87	TTGCTGCACGGGACGGCGGAATCGCTCCTCACACTCACCAATCTGTTCAT[T/C]gtgctggggctgaggggagccttgaggaacctggacaaagcagaggagag	1B	26.324
CAP12_c1085_283	tgatgacattgtgctgtagtgagtgcacatttctgttgctcaactagctt[A/C]TGAAGCCCCTGCTGCTGTAATAAACTGCACAGACTGGCTTTGTGCATGTG	1B	28.909
RAC875_c9082_267	CAGAGTGCCGTTAGTTTTCTGAGTCACCCCAAAGTCGTGGCATCTTCCGA[T/C]GTCCAGAGGCGTTCCTTCCTGGAAAATAAAGGGCTCACCATGGACGAAAT	1B	30.9
Tdurum_contig4904_2923	GCGAGTCTTTACAGTGTCTGCTGGAACATATGTCAAATCATACAGGGAAC[T/C]tgtgaagacatgggcgattgatttactgatcatgggttttgtggtggtgg	1B	31.98
BS00028747_51	GCACGTCTACCCAGCTGCACATTGTAAATTCCGTTATGGGACCAGCGAGG[T/C]TACACTTGAAATTTTGCTCCAGTCCAAGCATCACGTGGCAGTACAGACTT	1B	33.407
wsnp_Ex_c38849_46284348	TTGCAGAGTTTGAAGGCGGGCTAAGAAGCAAACGCCGAAACGCTTCTTCGATTTCGTCCATGGTGAGCCCTTTATTTTCCAGGAAGGAACGCCTCTGGAC[A/G]YCGGAAGATGCCACGACTTTGGGGTGACTCAGAAAACTAACGGCACTCTGGACCAGTTCCTCCCTCACCGGTTCAGAGGTCGCAACAGCCGCTTCTCCTT	1B	37.664
Tdurum_contig61914_169	tctcgacagatacagaacaatgatacacaaatgaagtgacaaattcaggt[T/G]TAAGACATCCATTTCACATCAAGAACAAATGAGCAGAGCGAGTATATACC	1B	37.906
BS00000010_51	gctagaggcagagagatcagaggcgggaaggagcgggaagagagcaaggg[T/G]CGGCCATGGCGGGCCTGTTGGACAAGGCCAAGGGGTTCGTCGCCGACAAG	1B	40.634
Xgwm259	-	1B	48.315
BS00021877_51	GAAGCTTCAGTTATTCGCACAATCAGTCCACAAGCCCCAGTTTTAGAGGA[A/G]AAACTTGTTGATCCCTTTTCCAGCCAGCAAAATGATTGCAGTGGTGGGGA	1B	51.285
RAC875_c3001_1236	TCACTGTCCTCGAACTGTGAAAATGCCAAGGGAGTAGCCAAAAATGAGTC[A/G]TCAGTCAGTGAGCGAACAAATACTAGCTCGCATGTCTCTTCTGATGCTGG	1B	51.285
Tdurum_contig84791_198	AATGAAACATCCTGAAAACAAGACAAATTTTGCCCAAAAAGGAAGTAGCA[T/C]GAAGCTGAAAGCAAGGGTAGATCGGTGGATCCATACCTTGCACGTACGAC	1B	51.285
Tdurum_contig10354_170	ctacatatgcggcaagaaaataattcagctgatgacatggtcactgaaca[A/G]CTGGAACTGTCCGGCGTCGAGCACAAGCTTCCGCACGGACGCAATGGCGC	1B	51.621
Tdurum_contig10354_270	CCAATGATCCCAACACCGGTGAACAAGGCCATGATCGCCACGTTGATTAC[A/G]tacaccgccgacctcttaggcggggccaacgcaatgttgtacatgacgac	1B	52.443
Kukri_c44604_203	TGAATCTCTGGTTCCGCGACAACAAATTGCTTCAACAAGCGGTTGCCAAA[T/C]gcccgagacattgcaagtacaccaccaaccctccaagttccagcccacca	1B	52.644
RAC875_rep_c118984_119	TCCTTCACTGGCAAGGGAGAAWCTCAGTCCATGAAGCAGTTGTCTGGAGG[A/G]CAGAAGACAGTGGTGGCATTAACACTGATCTTCGCTATCCAACGATGTGA	1B	52.72
Tdurum_contig8669_131	TGCGGTACAAATAGACAAATCGAAAAACGCACATCTCCAATCACGCAAAC[A/G]CTCCCTAAGCATACTTAAACAAGATTTAGTAATCCAAAGGCTCCTACGCA	1B	52.72
Tdurum_contig8669_296	TGTCCACGAGTAGACCAACGGCAACACACACGCCCCCGTACGTATCTTTC[A/C]tttcctgtgtaaacatcttgagctgctccttgtgcctcggtcggcctcag	1B	52.72
BS00021667_51	CTACTGGTCCGGACTTCCACCTTGATGCCTACCTCGGCCAAGACCTCGTG[A/G]GCTACGACTACTACATCAGCCTCATTCAAGTCCATTTTGTCGACAACTAT	1B	59.152
Excalibur_c5888_169	CCTACCTCCTGGAAACACGACGCAAGGAGCTCCTTATGGTAGTTTGAATG[T/C]ACATGGTAACTCCATGCAAATGCATCCTCCAAGCTCAGGAAAACATCTAT	1B	59.875
Tdurum_contig13879_919	AGGTGACTGCAGGAGGCGCCCTCGAGTCGCTGCGCTTGAAGCACGTCATG[T/C]TTGTGTCTATGCCAACATCTTGCAGATTCAGATTATTGAGGATTGCGGCG	1B	59.875
Excalibur_c5888_641	ATATCAAAGGTCATGGGTGAAAGAGGCTGCAACGTGTCACCGCAGCAGTG[T/C]GAGGATAAGTTCAATGACCTCAACAAGAGATACAAAAGGCTTACGGATAT	1B	59.907
Kukri_c59535_186	GATGATGTGTTCCTATCATAACAACAACCGTGTGAATTTACCCGAAGATC[T/C]TGCACTTCAGCACTCACTACAGGTTGCTCTTAGATGTAAAGAGGAGCATG	1B	59.907
Kukri_c59535_393	GGATCCTTCCATGAATAAAAGGATGTGTCATGCATTGGATCATGGTGATG[T/C]GGGTTTTCTCACCTCAAGCTCGAATGATGGTAGTGGGAGTTTGGATCCCC	1B	59.907
Tdurum_contig45965_563	acggaagctctccaagaagattgacatcctgagttgacgcctcaatcaca[T/C]GCAGCTCCAGGATGCGAAGGCAATTTAGACCACCCATCCATACGGGAACT	1B	59.907
BS00021697_51	GCCATGAATGCCGCCCTCCAGAAGCTGGAGCTCATGGATGACGAGCTCGA[T/C]CCAAACATCAAGGACTGGGGGGACCATGTCAGGGAGATGTCCTACGACAT	1B	60.344
Tdurum_contig13879_429	ACGACGAAGTCCCGCGGCATCGTTACGCCCTTCATCCGGAAGTTGTTGGG[T/G]atctccttcagccaggaataccgcacgtcagccacaccggctgtgtttgc	1B	61.125
Excalibur_c55186_351	TGCAGAGATTGAGGACCGGCCTGCTGCCGCTGAGGAGCCTGAGCCCAAGG[T/C]AGGCAAGGCAGAGGATACTGTGCCTGCTGCTGCTGCTGCTGCTGCCACCA	1B	61.726
RAC875_c37075_283	GTCAACTATGCAGAGGACTTCGCTTGTCGAGAAGTCAAGACAGAAGCCTC[A/G]cgaaagaatgtcaacacttaatgatgcacttaagcgtagcaactatgatg	1B	64.305
BS00027006_51	TTGATTGGGTTGCTGCTGCTTAGGGCTGTTAGTTTGTGAGGTTGCTCGCT[T/C]GCTCTCAGTTTTTCTACATAGATAGATGCAGGAAATGGTTGTGTCTGTGA	1B	64.305
wsnp_BE446672B_Ta_2_1	CTTGGGCTCCCACTTGTCGTCAAGGCACTTGCATGCCTGCATTGGTTGGTTAAAAGTAGA[T/C]CAAATGAGTGACGCTGTCCAGCTCCAGCACGGGATAATTACTGTAAGAAGCACAAGTTGG	1B	64.305
Kukri_c16608_761	CCCAATCTCCGGTACCTTGATAAGCTGCCGTGTCCATAGCACGATCATCC[T/G]CAGGCAGCTTAACCTTCTCCTTGTTAACTATACCCCAATCTCTGGTACCT	1B	64.316
Excalibur_c25640_110	GTGCAACGGCGATGAAAGCAGCAACAAAGAGACCGATCACCCATCACCTT[A/G]TGCCGCCGAGGCCACCAAAGAAGGCGATTCTTATGAAAAAGAAGAAGCGA	1B	64.316
RFL_Contig2550_679	GATGGAGCATTGATTCCCATGGAGGATGATTCTGATGACAGTGAGGATGG[T/C]GATGACTCCTCTGATGATAGCGAGGATAGCTCTGATGAGGAGGAAGAAGA	1B	64.316
Tdurum_contig51922_676	TCTTCTTCCTCCTCATCAGAGCTATCCTCGCTATCATCAGAGGAGTCATC[A/G]CCATCCTCACTGTCATCAGAATCATCCTCCATGGGAATCAATGCTCCATC	1B	64.316
Tdurum_contig9144_222	TAGCTCTAGCTAGCTAGCACATCATCCAATCCAAGCAAGGTTAAGCTAGG[T/G]TCAGGTTGGTTGGTTCAACAACGCCAACACCACAAACGGTAACATCCATG	1B	64.316
wsnp_Ex_c17990_26770800	AAACTTAGGGCACAATGTAAGTTTTATCACCCAGAGGCTTCGAGCCCAACAGATGCAAAAAGATCTGTTACCACTGATGAACATCATCCATCTACAAGAA[T/C]CACATTACAAGACTATATGCTTCCCCAGCAACCGCAGTATCCTGAGAGGCCTGGTCAGCCAGAGTGCCGGTACTACTTGCAGTTTGGGAAATGCAAATAT	1B	64.316
wsnp_Ex_c750_1474351	AGAGAGCAGAGAGAAGAAGAGGAAGACTACTACTGATGTGTATAGGGAGKGAGTGAGTGAGTCGGATCCATCAGTAGCTTATAATTAATTATATTGTTCG[T/C]GTTAGAAAGCTAATCATATCCATCTCCCTTATGGAGTAAGTAGAAGAAATAAGGTTGGTTCCCTTGCCTTGTAGAAATATATATATAGATATCTTGTCGG	1B	64.56
Ex_c6112_1248	ACAACCTGGATGTTATTTATGAGGGACTGTGGGTCCTTATCCTCACAAGA[T/C]CTGCCTAGTTGTGTGATACTTGGATCATCTTTCTGAATGTCATCTTCGAT	1B	64.56
RFL_Contig4538_657	ATCCCCATGCTGCAGGTCGAGGACGTCCCCGGGGAGCTCAGGGCCTCCTC[A/G]TCATCGACAGTTGCCGCCGGCACCGGCGAGTGCTCGCTCCAGAAGAGCGT	1B	64.56
wsnp_Ex_c750_1474300	AGTAGCAGTAGCATATATACACCACCATCCATCTATATATTTATCCACCACAGAGAGCAGAGAGAAGAAGAGGAAGACTACTACTGATGTGTATAGGGAG[T/G]GAGTGAGTGAGTCGGATCCATCAGTAGCTTATAATTAATTATATTGTTCGYGTTAGAAAGCTAATCATATCCATCTCCCTTATGGAGTAAGTAGAAGAAA	1B	64.56
RAC875_rep_c111730_97	AATCATTTCATCATTTGGCCTAAGTAGCAAACCAACATCTCTCAGACTAA[A/G]TAACAGACAGACTAAATAGGGTACAGCTGCTGCTCCTGCTGCCTCAGCCT	1B	64.593
Tdurum_contig1631_240	cgatgcttccttccttccttgattgcttgctgattcgaccacggattcat[T/C]AGATTATATTTTTTAAACACAATTAATTAGATTAGATTACACTAGTTTAG	1B	64.593
Tdurum_contig60566_269	TTATCACTACTACTACTACAAACGAACGCAGAAAATAGAAAATGTCACCC[A/G]TAGGAACGGAACGGATTTGATGGAGCGACTGAAATGAATTCCGACGGGCG	1B	64.593
wsnp_Ex_c750_1474184	GGAAGGCCAAGTATGGGGTGGAGGAGATGTGCAGAGACCTGTGGAACTGGGCCAGCAAGAACCCCTACGGCTACGGATCCACCGACAACGGCCACTGATT[A/C]ATAGACCCCAGAGCCAGTAGCAGTAGCATATATACACCACCATCCATCTATATATTTATCCACCACAGAGAGCAGAGAGAAGAAGAGGAAGACTACTACT	1B	64.593
BS00067000_51	CTGTGGGAAGACAACATATCTCAGTTGGAAGAACTGAAAGATATGTTAAA[A/G]GCTGCGGAGAGCAGTAAGGTGGTTATTATAGCAACCACACGAAGTGAAGG	1B	65.82
wsnp_Ku_c13952_22097856	TACTCAGGCTTCAGTGGATCAATCGTATATAGGTACAAATCAAGCGGATCAAAGCGCAGATGATGTGGTAAAGTTAGGTATTAATGACCTTTGGACTCCA[T/C]GTAACCATTATCGATGGACCAGATCAAGATATGGTGGCYATTTGTCAGCAAATGTAGATTCAATCTACCCGTCGCGCCTCTTCATGTGCGACGTGAATGT	1B	67.04
Xwmc728	-	1B	69.822
Xbarc80	-	1B	71.321
RAC875_rep_c105597_205	ccaaatattttttgaaggagaacttgcgcgcagacggctgggtgatggct[T/C]GTGTGTCTGCTTCGAACTCATCAATCATGTCAGAGACCTCATACAAGAAG	1B	72.438
RAC875_c9770_123	AGCGAACAAATACTAGCTCGCATGTCTCTTCTGATGCTGGGCTAGATGAA[A/G]TTCAATCTTCAGCTGGTAAGAGTGGGGATTCATCATTTTTTGGTGGTTTC	1B	75.636
Xbarc149	-	1D	0
BS00000744_51	CTAACTAGTAGGAGAAAGACCTGTAACAAGTCCAGAACAAAATCCAGATG[T/C]GCAGATCGAAGATGATAAGCCATCTAAAACTCAGACCACTGGAAGCTCCC	1D	5.642
wsnp_Ex_c41048_47969948	GACTGACAGAGGTGACCGTCCGAAGAAGAAGGTGGTCATTAGTGAGTGCGGGGAGCTTCCAGTGGTCTGAGTTTTAGATGGCTTATCATCTTCGATCTGC[A/G]CATCTGGATTTTGTTCTGGACTTGTTACAGGTCTTTCTCCTACTAGTTAGAGACTGCTGAGTTGAAGCCAATATTTCTAATCTGAGCATACGGCATTCAA	1D	6.001
wsnp_JD_c3091_4079762	TAAGGATGAGAACTTCCAATTGGTTCATACTGGACCTGGAGTGCTCAGCATGGCTAATGCTGGACCGAACACCAACGGCAGCCAATTCTTCATCTGCACA[A/G]TGAAGACACCGTGGCTGGATGGGAGACACGTTGTCTTTGGCCAGGTTCTTGAAGGCATGGACATCGTAAGGACGATAGAGTCGTCGGAGACTGACAGAGG	1D	6.001
BobWhite_c359_1026	TCCAATATGGCTGAGAAAAGTTGCGGCATCGAAGGGATCTGCATCTGCTC[T/G]GATGACTCGCACTGCGCGCCAGAGAAGGGATACTTCTGCCACCCGGGGAA	1D	6.529
Kukri_c26168_713	AACCTCCTCAAACTCCAGGATCTTGTGATCGTCTTTGTTTCTGTGCTCCA[T/C]GTGTGCGTAGCTATTCTTCTCGACCCACTGATTCGGCCGGGCTGTATCGA	1D	8.532
D_GDS7LZN02IXNP1_255	TTTTTGACGGTGCTACGGCGGGCTTACGCCGGCCTGAACCTTTTTCATTATAACCAGAGAACATTTACAACAGAGATCAGACAGGAGGGGGGAGGCAGAGACAATAAGTTTATGTTACAATCTC[A/G]TAGACATGCGAAACAACATGGTACCCCAGTCGCGAAGCAGACCGCGCGCCTGCTCATTATTACATCTGTTGGACCAAAGCAGAACATCATCAGCAGCAGCACGAGCGATTATGTGAGCCGGTTGA	1D	8.532
Kukri_c7822_144	ATCGCTGCCAAGGCTGGCGTGCGATCTCACTTCTCTACCCCGTCGTCTCG[A/G]tccctctcacccactaggaaccgcaaggaaggagagtatgattctaggct	1D	8.532
RAC875_c10925_1887	CTTCCATGATGCTGATCGAACTGTCCGCAGAGGTGAGGGGCCATCTAACA[T/C]GTCATTACATCAGACTGAACAGAATCAGCGGAGAACAAATATGGAGCTTA	1D	8.532
wsnp_Ku_c7822_13408189	CTCCTCCTGGAAATGCATTGGTGGCTTCTAACCAACCCAGCCTTGACATTGTGCCCCAGCAAGCATATTCTCATGTACAATCTCCAATTTCTTCTCCCGT[T/C]CGAGCTAGACGGGATTGGGATTTACTGGCAAATGACAACCGACAGGTCGTCCCAGCTGAGGCTGCTGCGACAAATACAGAGCATGGCAATGCTGGAAGGG	1D	8.532
Kukri_c54820_382	aagaaagcttgtttagatgcgaagatgacaggtttgagttggacatgctg[T/C]TGGAATCAGTTAATGTGGCGATTAAGCGTGTTGAGGAGTTGATAGAAAAA	1D	14.57
Kukri_c37718_187	AAACAATGTCGGATGCATGATGTCATCCGCCTTCTTGCCCTCAACAAAGC[T/C]AAGGAGGAATGCTTTGGTAATGCTTATAATGGCTCTGGTGGTACTGGGGT	1D	21.236
Excalibur_rep_c105429_654	CAGAGCTAAGAACATTCCATGTGTGCAACGTTCAGAGTGAACACTCTGCT[T/G]ACTTGAGCAATGCTATCACCAAAATGAGTCATCTTGTTCATCTCGAAATT	1D	24.461
wsnp_CAP11_c8597_3709328	TCAGGTTCTGCCGCTGGTTGAAACCTGTACGAATCCGATGCTTGTCGGCAGCGCTCATGGCATTTGCTTGATTTGTAGTCCCGATTTGTCGTGCGTGTGA[A/G]ATGGAGCTAAAAAAAATTCTTCTGTTTTTTACCAAAAAAAAGTA	1D	37.341
BS00049071_51	AGGCATACTTCCACTCAGAAAGATACTGCTTATGTCGGTGTATTTTGCCA[A/G]CAACAAGTTCAGTACAGCTTTCAAGTGATATAGCCTTCATGCTAGACGGC	1D	62.451
BS00049072_51	CTAGACGGCAATCAACCACCACATTTGCGGTATGAGACATTTATTTTCGC[A/G]AACAGGTTTCGAAACTCGAAACATGAAGAATGAAAAAGAAGACACATACA	1D	62.451
BS00070085_51	GGTTTGGTCCTCATTTCCATCAGCTTGTCCTCACATGGCATGTCGCCACG[A/G]ACATTTACCTATTGTGCAGTAAGGGAGAAACTCCTGCCAGGGAAGAAAAA	1D	62.451
IAAV3422	CCCATTTACCAATGCAAGGCCCAACATGCAGAGTATCATGCGGTACCTTGCTGGCGAGTCGCAACTCCCAGAGTTGACAGATACAGATATGAGCTTCAGC[T/C]TGCTCTCTCAAATGCAGGGTCAAGGGTTTGACCGTTATGCGTTGTCATATCTTTCATTAAACACGAGCATTGGCACAATATCTGGTCTTTCAGGAGGAAG	1D	62.451
Excalibur_c16452_624	AAGAAGACACTGCTGCGAAGGAAAGGTGGCCTTCTGTTCTCTAGGGCAGA[A/G]CCCAGGCACAAGCAAGAGATTGTGAGACTGTTAAAAGAAGACGGTGAAGT	1D	63.157
BS00046672_51	gttcgaccttgcgtgtgtatgtttattcttggatgatctgtttacctacc[T/C]GTTCCGATTGATAAATGTTGATATGTTGTTAGGGCGGGAGGTAGGGTTTA	1D	63.894
Kukri_c19622_131	CATAACACATGCTACGAACTATACATACATGCATAGATAAATAACTACTT[T/C]CGGCACCTAGAGCCAAACCAAAGCCACATTCATATGCTAGGACACGGCAT	1D	64.329
RAC875_c9594_1289	GACCTGAGCTACTCATCATCACATGATTCCATTGTGCTGGCCAAGTCGCC[A/G]CTAACAGGGAACAACAGCCTAACAAGGTATTCCAGCCAAACATACGGCGA	1D	64.587
Xgwm131	-	1D	68.301
BS00031658_51	CAGTGATTTTGTTCTGCGACCAGACCGTCAGTGTTTTTGTTCAAGTTGTG[T/C]GTCTCTGTTTCATAGTATTATAAACTTAAGTAGCGCACTTTCTGTTTATC	1D	68.789
IACX8280	TCGGCCCTGCCTGATGCTTTCTGGAACCCCAAACCTGTCCCTTCGCGCGAGGGGTGAAGTCGCAATGCAAATGTACATACCCATCTCCTTTCAGCGCCTG[C/G]CCCGCCGTCCTTCTGTGGAAGTAA	1D	70.613
Xgwm458	-	1D	71.646
Xwmc216.2	-	1D	73.717
Kukri_c18350_151	tcatgtggactaggcgacattcctggaagggatgtgctacatgcccgact[A/G]TGATGGCGATCGCGTCTACTACGTATGTTTCATCACTGCAGCGGTTCGAG	1D	74.795
Ku_c16809_845	CATTGGGAAGAGGAAATCGATAAGTGGCAGACCCCAATTCTCCGTGATGA[A/G]aggtttccagaatggtacaaaattactctcttcaatgagttatacttcct	1D	75.466
BobWhite_c1488_299	tgggataatgcgaccattgcaggtgccgtcctgtacataaagaaggagtt[T/C]AGCTTGGAGACCCAGCCCTTGATCGAGGGCCTCATCGTGGCCATGTCGCT	1D	75.879
TA003135-0494	ACAAAAGAGCTATCAATATAGAAGGTTTCGCTGTTGAAGGCCCtGACCAA[T/G]GGG	1D	75.879
wsnp_Ex_c3450_6323939	AAGGACCAACAAATTCTTTTGGCGTTTTTAGGTTTTCATGGCCTCTTCTGGTCTTGTCCTGGCAAGCAGTACCATTCAGATTCAGGGGATCAAACTTCTT[A/G]GTTGAGGTCAACAAATCAACAATTGGAAGGCTGGGATCCAATCTATGGGCAATTCGAATAAATTTGTCTGCTCGCTGTCTATCTCCAGATGCTAGCGCAG	1D	78.399
wsnp_Ex_c10959_17801482	TTGGGTGGTTAATAAAGAAGCCTTCTCCAGATGAATTTAAAAATTTACTGAGTAAAACAAATGTTAAGAGATGGATATGTGTGTTGGAGTTCTTGATACA[A/G]AACAATTTTATCAATGTTCTTGAAATGATTGTGAAATCATCGGACAACATCATAGGCTCTGAGATTCTTTCTAACCTGGAAAGTGGGCGGTTGGAACATC	1D	79.716
D_contig14507_369	AAACCTGCGAGATAGTACTAGATATCAACAGAGAGCAAGAAGAACACACATACGCGCATGTACAAACGCGCGCACATACAGACACACACCAACAATCCATGATTTTTTCAACAAAGAAGAATCC[A/G]AAATCTGTAGTTCTAAACCACAGTTGAACAAATCACACGCAGACATGTAGAGCACTAAAGCAAGGACATGGAAGTAGTGGGTGCTAGCTTACAGTGAGCTTCGTGCCCTCGGCTGAGAACCCCAG	1D	80.736
IAAV4656	ATATGGGTTTCATATCACTAGGTTTAGTTGGAAATCTTCGTCAATCTTTTGATTCAGTTGCTGGAAAACCCCAGTACGCATGTTTTGACCACCAGGTGGC[T/G]GTGGGACTAGAATGCACACCCATGTTGATGAACATGAGATCTTTAAAATTGATATAAAGCTTTCTGCCCTGTNGCTTNTNTCGTCTNN	1D	81.186
Kukri_c20062_389	CTATCGTGGTACCTGCTGCATTCTTTTTCCTGTTTCAGTACTTTGGATCA[T/C]GCCCAAGCCTTATCCGGTTTTGGTGTATGTGGGGCTATTCTCTGTTTATC	1D	83.54
Xcfd61	-	1D	83.673
Xbarc240	-	1D	87.034
D_contig32652_163	CCAAAATTTTGCTCTCTTGGCAATGAGAGGCCTGCCACTCCCGGGTTTATTGGGAATGGCTCGAATGCCAGGAGCTACTTGTACTGTGAGGATGTTGCTGAAGCCTTTGATGTTGTTCTTCACA[T/G]AGGAGAGGTTGGGCATGTGTATAACATCGCCGCGGCTAAGGAGAGGGGAGTGGTGGATGTGGCCAGGGACATATGTGAGATTCTTGGGGTGGACCCCGAGAAGGCCATCAGGTTCGTGGAGGACA	1D	87.776
Xcfd65	-	1D	88.229
BS00079095_51	GATAGGTTCAGATCTTCTCGTGTGATGAAGCCTAGGATTTCTTACCAACC[T/G]GAACCAGCGATCTGCGTTTGGATAAATGATTAAATCCCTCCCAACTTCAG	1D	89.535
Xwmc419	-	1D	90.12
Excalibur_c19237_895	GGCAACGGCGACGGCGAGTGAAATCAAATCAAACGCGATTCGAAACGAAT[A/C]GGGAATTGATGGACAAGGGGGTGGAAACAGTCGCCGAGGCGCGAGGAGGC	1D	90.39
wsnp_Ex_c3831_6966926	AGTCAGCAGGTCGCTCAGAGTCCTGAAAGTTCCTGAGGTTCACAGCAACAATGTGCTATTTGCAATACCAAGACGGACTTAAGGTGGAGCTCCAGCCTTT[T/C]GCTTGCAGAACCAACCACATCAAATATCTCATGTTGTAAATTTACGTGGAGAATAATCCTGTTTTTCCAATGGAATACGTCTCTTCTTATATCAGTACCC	1D	91.504
Xwmc216.1	-	1D	91.791
BobWhite_c10977_834	GAACTGCAAACGGATTCAAGTCAGCATCAGGTTGGACGAGTCATCAACTA[T/C]GGCCTGCAACGAGGGAGATACCTTTCTATAAGTTATAAGAGGAAAACTAG	1D	92.516
BS00004282_51	TGGAAAACTAGAATCAACTAAAGTATGCTTCAAACGAGGAGGTAAAAGTT[A/G]TAAGGAAGTTTGGGCTGAGAAGGTCAGGTAGACAGCACCGATTCCAATTA	1D	92.516
BS00014671_51	AGGAGCAACCGGCGCGCCCTGGGCTGGGTTACAGGGCATCGGAAGCTGAC[A/G]CGGGAATCAAGCCGTCGGACACGCCACAGCAGTGATCCTGCCTCCTTGTG	1D	92.516
IAAV2840	AACATGGATGGCGTGCTTTGTCTTTCTGAAATATTAGTTGCACAAGGAGGCAGGATCACTGCTGTGGCGTGTCCGACGGCTTGATTCCCG[T/C]GTCAGCTTCCGATGCCCGGTAACCCAGCCCAGGGCGCGCCGGTTGCTCCTGCTCGCCTTCAAAGTCGCGGGCGTCCAGCAGCGAGGCCTCGAAGTCGGTG	1D	92.516
wsnp_Ex_c1318_2520706	CCAGTTAGCTGTTAAGTCTGAGTATTCAAACTGATCCGCAGAGGTGAAGAATTCTAAAAGCTTGTTTGGGAGCTTCGTTCTGGAGGGAGTACCTATGCTC[A/C]ATGCTTTTTTCAACTCATTGTCCAGTTCTAATTATGTTCTGACTTTCCTTCAAGAAACTTCAAGTATTCTGATTATATTTGGGCTGTTCATTGATCATTC	1D	92.516
wsnp_Ex_c57601_59245380	GCCTTAGTTTGTCATTCTCAGCTCTTGCAGAAACCATCTTGGAAGGGATATAATTGGAATCGGTGCTGTCTACCTGACCTTCTCAGCCCAAACTTCCTTA[T/C]AACTTTTACCTCCTCGTTTGAAGCATACTTTAGTTGATTCTAGTTTTCCAATAATTTACAGAGGCGTATCGTGCTCGTTGCAGGTTTGACGAATGCAAAG	1D	92.516
wsnp_Ex_c57601_59245549	TCGTGCTCGTTGCAGGTTTGACGAATGCAAAGTCCAACCTGATGCTGAGTTGAATCTGTTTGCAGTTTTTTCTAATCAATTCATCATTACTTAGATAACC[T/G]TTAAGATCTTCTCACTAGGCAATATTTTGAATTCAGATTTATCTCAAWGGTGCACGAATGGAGCTTCAAACTTGGCAAATCCTACAAACAAAAAAGAGAC	1D	92.516
wsnp_Ex_c6920_11929748	TTCAGAAATTGAGGTTATACGGCTTAGCGGGAGCACCTATCGTCTTGGTGATCTGCAGTGGATGATCATTACCTACTCAGTTTAATTTCTTCTTCTCCAG[A/G]GTTCAATTAGTCACCCAACAATTCTGTTTGTGATCTGTTGATGGTTGTACAGAAATTGGAATTACACGGCCTAGCGGGCGGTCCTAATTTGCCTCAGCAT	1D	92.516
wsnp_Ku_c7266_12551048	ATACCGACTTGGAAAGGAAACTGCAGTTCGGAACTGGCGTTGTTGTTGTCTGTCATCCATACCTGACCCTAGACAGGCTTTTACTTGTTCCCACTCATCA[T/G]TTCATCCATGCTTTAGCTATTTATAAGCAGCATTTCTCCTAACCAAAAATTTATAGAGAAGGCCTCTTGCTCGCTGCAGGTTGTAGTTGAAGAACTCCTT	1D	92.56
D_contig06122_208	CACAGATAACACATTATGCATACATATATCTGTCAGAAAAAAGAACTATTAAAAGGATATCACTGGATCAACCAGGCAGAGAAAATTGTTGGAAACAGGCGCAAACCCTCTTATTCAGATTTAT[T/C]TCCAAACATGAATAGTTACAACTTACTACAATCTACACATGAATGGAAGATGCATAGCACCGGCCGCACATCACAATAGATGCCGGTATTTCTACAAGGAGTTCTTCACCTAATATAGCCATCCT	1D	92.56
D_GBF1XID01DNWRS_378	TTTCCAGAGCTTGCCGTGGGGGATGCTGACACGGTGACCCTGGTTTTTTTTTTTTTTAGGCTAAAGACACGGTGACCCTGGTGTGGCATCTTGTTCGGCTCCGAGCGGAGTTGGTTTGATGTTG[A/G]GTTCTGGTAGCAGAGTGGGTTTTCAGCTCCCGATTGCCTACGCACCCTATGTGAACAGAAAATATTTTTTCTTCAAAGTCAGAAATTTTGCAACATAAAAAAATGATCAAACTTTGTAGATGC	1D	92.56
Ku_c5560_2665	TCTTCCATTCATGTGTAGATTGTAGTAAGTTGTAACTATTCATGTTTGGA[A/G]ATAAATCTGAATAAGAGGGTTTGCGCCTGTTTCCAACAATTTTCTCTGCC	1D	92.56
RAC875_c3604_1527	CTATGGTTGCAGATTGTTCTTTAGCCCAGGCCATGTGGGCAATGACTAGC[T/C]CTCCATGGTTGTTACACTTGATCCCTGTGCTCTCTTGGTCTTCTGCGAGT	1D	92.56
RAC875_c43831_91	AACAATAGAGCCGGAAGGCCGCACGGTCGACGGCGTTCAATTCAATTTCA[A/G]ATCTGAAACCACCGACGAGACGAACGCGGGCAGGTGACGGAACCAAGGAA	1D	92.56
TA004358-0724	TGT[A/G]GAAAGGAACATACTCTTGCTCTAAGGTCAAGTACTCTTCCCTCTCgGCAG	1D	92.56
wsnp_Ex_c25974_35235456	TACCACAAGCGAGATCAGCTGTTACAACGAGAACCAATTCACCTCATATTGAGGCACAGCCATACTGATGAGCCACAGACAAAGATAAATTGAAGAACTC[A/G]AGGTATAGCCACTTAAATCTTTTGTCACCGAGCACAGATGAGGGATMCAGTAAACCAGTGTGACCAAACATGGGAAACTGACCTGCCTCAAAAGTCCCCT	1D	92.56
wsnp_Ex_c6920_11928994	TACTCTTGATCCCTGCGTTAGTATTCCTGCCCATTGCTATCTGATATATTTATAGGAAATCTGGTCCTACATGCAAACCTGTTGTTTGTACGTGTCACGG[T/G]GTCAGGTCAGTGTCTTGACGGTTGGTTCATTTTTGTTGGCTTCCATGGGTTGGTTGCAGGACTGGATCTTGTATGTGGAGATCCCTGGGATGTTGTATGT	1D	92.56
wsnp_Ku_c2624_4986980	TYGAAGGGGATTTGAGCAGGTCAGATTTAAATGGCTATCGCTGGTGTGGTCTTCTGGTTCTCATCACGCATCATCAGCTAATATGAGGTGGATTAGAGGT[T/C]CTGGTGGATTCTTATTGTAGCAGCTGATCGCACTTTTGGTGTGTGTTTGTGCTCCTTTGCTTGCAGCAGATGCAGGAGTGTAGTATTTCTGCACAGATGA	1D	92.56
wsnp_Ku_c5560_9851459	CATTTGCCATGAAGAAGTTGATGAATGACAAAGCACTAGTCAGGCATCTCGCGGCATGTGAAACCATGGGTTCAGTCAGTTGCATTTGCACCGACAAGAC[A/G]GGAACTTTGACAACCAACCACATGATCGTCGATAAGGTTTGGATCAGTGATGTATCCAAGTCGGTCAATGGCGATGCTAAAATCACTGAGCTAAAATCTG	1D	92.56
wsnp_Ku_c5560_9853214	ATGATCCTCAAGTGCATTCCAGTTGAATCTGGGAAGAGATTTGCCAAGCCGCACGGGTATGAGCTGATCCCTGAAGGCCCGGAAGCTCTCTAGTTTCAAG[A/G]CGGTGCGCAAATTCAGCCATTTCGACCGTCTCAACSCTGTCAACCAGTGATCAGGATCTCTTGTCTGGGTTGCTTTGTCAGTTTAGTTATGACGAAGGAA	1D	92.56
wsnp_Ex_c3831_6965890	GAAGTTTCACCTGTGAGTCACAGAGAAACAGATGTGGACTCATGGTTCACAGAAAGTACTAGGGAATCAAGTAATACTGGCTTGGTGAATGGGAATAATA[T/G]CATGCTGGATGATTGGCAAGGTTTTGCTGGTTCAGATCAAACACAGCAAAGTTCATATAATGTAGGTGGTGAACTGATGGATATTTCATTTGAGCAGCTT	1D	93.029
Kukri_c12758_2101	GCATGACTGACGGCTGGCTCTGGGAATGGAACCAGACGGTGACGTGGGTG[T/C]GTGAGTGGGGACAATGGCTGGCTGCGCGCGTGGAACCAGGTCAAGTGAGG	1D	93.31
Excalibur_c8188_243	TGATGAGAAGGCTCTAGCTTTAAGTCAAGATAATTTGTCTCAAGGACTTG[T/C]TACGAATCAAGGAATAGCATCTTCGGCCGTTCTTGGTAGTGAAACGATTG	1D	93.447
Kukri_c6051_640	GTCACCTTGCTCGGGTACTGCACCGAATGTGACCAAAAGATTCTAGTGTA[T/C]gagtatatgccactcggttctttacaagatcatctcctagatctcactcc	1D	93.809
RAC875_c30569_210	tgcagctgcccttgttcctcacaaaactgttcgatgagttcgaagatggc[A/G]TGGTAAAACTCATCGAAGGTTTTCGTAGGCTCGACTTTATCATAGTTCTT	1D	93.883
RAC875_c49612_102	CATACTGATATGCTGGTACTGCAGCAGCATAGTAATCAGGTGACAACACA[A/G]CTTGCATCAAGCAAGACACGGTTCAACAAGCGGGCGGCAGTATATATATG	1D	93.992
Ra_c21676_178	GGAAATGATGTTATTTCTGAAACTAACACGTTCAGTGTTGAGAACGTTTC[A/G]AATTTGTCAGATGAAGAAATGGGCACGCACCAATCTGAGGTCAAAGAAGG	1D	93.992
wsnp_Ex_c15396_23659859	CGATAAATGCTCGAACCGCCAGCCAGTTCTTCTCTATATTGAAGACATAAGGCATATATACTGCCGCCCGCTTGTTGAACCGTGTCTTGCTTGATGCAAG[T/C]TGTGTTGTCACCTGATTACTATGCTGCTGCAGTACCAGCATATCAGTATGGTTTGTCTAAGATGTTGCCGACTAAATAAAAATCTGTATCGTTTGGACTA	1D	93.992
BS00082503_51	AAGGAATATTTTGGGGAACATCTTCACAAACAGTACAAGGGTATTACCCA[A/G]GCGTAACTTCTCCTCGGCAGGGGTCATATTATCCAGGCCAAGCTTCTCCA	1D	94.302
BS00022768_51	ATCAATATGGGTAGGTTCGTCTTCTTCGCGGTGTTCCTGGCGGCCCTGGT[A/G]GCCGTCTCCGCCGCCCAAGGCGTGCTCGAGCAGAGCCTCACGGACGCGCA	1D	94.302
IAAV4866	ATTATGTCTTCCTGCATGGGATGGTCATTCCAGCAAAGTATGCTGCTTGGGCTGAACTCCTCCTCATACAGGCCTTCATCCCCGGGACATCCTTCATTGG[T/C]CATCTTAGCGGGATTCTTGCTGGTCTAGCCTATCTCTGGATAAAGCGATCATACTCGGGGCCGGACCCACTTGCTCTTCTGATCTCGGGCATGGAAATTT	1D	94.441
Excalibur_c48317_242	GACTGACAGGCCGCATGATTCTAAGAAACCTTCTGGTGACAAGAAGAGGG[T/C]GCAGACCAGGGGTGCTGGATTTCGAAATGACATGCCACCGAGGACCCACG	1D	94.524
RAC875_c87321_108	AACCATCAGCTCACCCTCTTCAAGGAGGGCCTCCATGTCACTGGGACCAC[T/C]ATGCTTTTTGGCCACCGGCACTTCGTCATCACTGCTCAATGAGGCTTCAC	1D	95.115
BS00075001_51	ATCCCTATTAGTTGGTGGGAACAGGGTAAATGGTAAAGATATACTCAGAT[A/G]AAATTCATATAGGAAACGTAGCCCAGAGCAACAAACTAGGGACAGTCAAC	1D	95.115
GENE-0511_484	TTATARAGAGATTTCATGAAAAATGAATTCACACATGCATCTTTGC[T/G]CACCATCTTATTAAAGGTCCCTGAGATCCTGAACGAGGAAGTCCTTGGCA	1D	95.115
wsnp_Ex_c18665_27541568	GTGCTGTCAGCAACAGCAGTTGCCATATCAGACCGGTGAAATCGAGGCTGTGGTCGGCGATCTGGTGTTGATGCATCATGGATTCTAGGTGACATGTCCC[T/C]TGGTGTACTCATCGGATAATTTTGTTGACCCAACTGATGTGTCACACTGTCAGCCATATCCGAGCGGTGGAAACGACGCTGTGACTGGTGACCAGATGTC	1D	95.115
wsnp_Ex_rep_c66423_64641680	caaggttaagacaccaacactctttcttctcggagcaaaagatctccgtgttcctgtttctaatggcctacagtatgcaagggctttgaaggagaggggg[A/G]TTGACACCAAAATTATTGTCTTCCCAGAAGATATTCATGGACTTGACAAGCCACAGTCCGACTTTGAGAGCTTCCTCAACATAGGAGTTTGGTTCAAGAA	1D	95.115
BobWhite_c4236_410	cgtcgacgccagggacctctggctgcacaagacgctcgacaccaagttca[T/C]GGACAAGATGAGCTTCAACGTGACGCCGCACGCGGCCAGGATGTTCGTGC	1D	96.172
RAC875_c4135_1028	ACCAGATGGAAATCATTAAGGAAAAATTAAAACAAAGGACACATTTATTA[T/C]GGAGCTCGAAGGAAAAATAGAGAAACATCAGAGTGAAGCATCTGAAGCTC	1D	97.255
BS00063907_51	CACAGATGCCTGTGCTGATGGCATCTAGTACAACTCTTCATCGCCAGTTC[T/C]AGGGTAGAGAATAAAGCTGGGGAACGATGACATGGTCATGTCCCTGCATC	1D	104.417
BS00003816_51	AAGATCGATGCTTTTGGAGAGAAGGCCATGGTCGAGCTGAAGAAGTACTA[T/C]GCCATCTTCGATGAGAAGTGCCTGTCCAAGATTCCCAAGGGTCCGTCCAA	1D	105.257
BS00040568_51	CATGTTGCGGCTCTTTCTCCATTTCGAGTTTTCTCTTTGGGACTTGCGGG[T/C]GGCTTCTCTCCGGTCACTTTTCCGTTCTTGTTGGATCATTCCCCTTTCTC	1D	105.257
wsnp_Ex_c6378_11087794	tgcggacacattttgcaagaccaaattttaagagggtgctgtctaaggtagcctccaaacatccttatgccaagataggagtgttctattgcggagctcc[A/G]GTTCTGGCGCAGGAACTAAGCAACCTTTGCCATGAGTTCAATGGCAAATGYACGACAAAATTCGAATTCCACAAGGAGCATTTCTGAAACCAGGTAAACC	1D	106.157
wsnp_Ex_c35886_43950574	gctcaagcgtgtattctccgcagcttgtgagccacctatgaatgggaaaagtggcctccttagagcagatgagaacaccaaaaaaactttcccaaaactt[T/C]TGATTGATGGACCGTATGGTTCTCCTGCACAAGACTATAGCAAGTATGATGTTTTACTACTTGTTGGGTTAGGAATTGGTGCAACTCCTTTCATCAGCAT	1D	106.986
wsnp_Ex_c35886_43949442	AGCTAGACCCCGAAGGCCTCGGCTACATTGAGCTTTGGCAGTTGGAGACGTTGCTACTGCAGAAGGATACATACGTGAACTATAGCCAGGCCTTGAGCTA[T/C]ACAAGCCAGGCACTGAGCCAGAACCTTGCTGGCCTAAGGCACAAGAGCCCGATCCGAAAAATGAGCAGCAAATTAAGCTATTATCTGGAGGACAATTGGA	1D	107.273
wsnp_Ex_c35886_43950102	CTTTTACTCTAGCAACCAGGTGGTTCCGTCGTAGCCTGGTGAAGCTTCCCAAGCCATTTGACAAGCTAACTGGCTTCAATGCCTTCTGGTACTCCCATCA[T/C]CTGTTCATCATTGTATACATATCACTTGTTATTCATGGAGAGCGTCTATACCTTATCCTGGATTGGTACAAAAGAACGACATGGATGTATCTTGCAGTCC	1D	107.769
BS00093390_51	GAACTAAGCAACCTTTGCCATGAGTTCAATGGCAAATGCACGACAAAATT[T/C]GAATTCCACAAGGAGCATTTCTGAAACCAGGTAAACCGCACAATAGGAAA	1D	108.936
RAC875_c51177_261	CCTCCACCTCTGAAGAACTAGCGCGCCCTCTGGATTCCTCTGCATCTAGG[A/G]tgagagcacaagacataacaaaaccgagatcaacaagaatcctccacgag	1D	112.166
BS00064881_51	TTTGGGTGTCAGCAAACTGGTTTGTTATTGTTGCTCTATGTTTTTTAGTT[A/G]CCCTAATGTCATGCAGACCATATAGAGAATCAAACTACTTTCACATTTCA	1D	112.751
Xcfd63	-	1D	117.254
Excalibur_c50856_63	accacmcmaacttcaaagcactctcagttctcatcgcgttataaagaggg[T/C]GATACCATAACACATAAGCCCCAGGGACACCAGAAATGAAGTAGATAATG	1D	120.35
GENE-0129_110	CAAAATTCCATTTCTGAATTTACGGAACAGAGTATCTACTATTTGACTAT[T/C]AGCTAGTTRTGATGTTAGTTGTTACTAAATACAAGTATTTGATTAA	1D	123.807
D_contig12192_450	GCCATCAGGGTCCTCTTCTACTTGGGCAAATGCAACACCGATCTATACAGTTCATGAGCTGGAATTAAAATAGTTGGAAGAGGAAGATCAGAGACTGAAGCTGCAGATTGCACAGCTTTTCAAG[T/C]GTAGATAGATACAATACACTAGTAGAAAAAGGGGCTTTTGTCCCGGTTGGTAAGGCCCTTTAGT	1D	129.904
BS00094562_51	AGTTCCAGCAGTTTAGCATTTCTCCTGTCTGCTAGCCTTTGTGCAGATCT[A/G]GAGAAGATTGCCTGAAAGAGCTAAGATAACTAAATCGGTTTACGCCTTCC	1D	130.922
IACX8359	AACTACATCTCCTGATTCCTTACTGACTTCTTGAGTTTGTTCAGAGAAAAGCCGTGTC[C/G]ACCTAGTAATACTAATTGTGAACTCTTCTCAGCTCCTCGGACACATTCCTCGAAGCCGTCGCCCCCAGAGCCTCCGCGATGCTCCTCACCT	1D	131.102
Tdurum_contig8840_575	cgtcgtggcgatgatcgccgaggtgaggagcatcgcggaggctctggggg[T/C]GACGGCTTCGAGGAATGTGTCCGAGGAGCTGAGAAGAGTTCACAATTAGT	1D	132.485
CAP11_c2892_176	GCGCACACTTGATCGCGTACGTACGTACGTGCACGGTCGGTTTCCAGACA[T/C]aacacaacacctagcagcttacttgccgaccccgtcaacaacaacgcctg	1D	136.461
BobWhite_c44460_821	tctggaacttcactgcttgctggccccacggccatcattactgaaattaa[T/C]GAGAAGATTGGTGCGGCTGGGGTAGTCAGCCAAGAGTGCAAAACAATTGT	1D	139.89
BS00045568_51	GGCCAAGGTGTCCTGCAGAGATATTCAAAAACTCGCCTCTGGTCGTGCTC[A/G]GTGGTTTCAATGGCCTGGGCGAGCCTTTCAAGAGTTTTGTTACCTTCTTT	1D	141.354
BS00021876_51	GTATGGAAGAAAGCCACTTCCTTCAAGCATCATTGGACTTGTCAGATAGT[A/G]CTTCGTTGGAGAGGAGAATGTCTGCAGACAGTAATATGTCATACTATCTG	1D	146.696
IACX8391	AAGCAGGCTCCAGTACAGAAATTATTCGATGCATGTGTGCTGGTTCCTGATTATCCTTTTGTTTTCC[T/C]TGTCTACACTGTGGTTATGTGTCAGATTTGTAGTGAAATAAGATCATCA	2A	0
GENE-0137_1660	GTCAAACTGAAATGRRTGRTTTTTRTRAAT[T/C]AGATCAGAGCCGTGAGAGACCGAAGAAAGATGCAGGAGATAACTTCCGGG	2A	9.181
BobWhite_c19433_329	ACCCGCGTCCCATGTCGCCAAGCATCCAGCCCTCCACCAGTCGCGTCAAC[A/G]TCAAATTGGACTCCCCACCCTCGCGCAGCGCCTCCCTGGCCCGTCCCATA	2A	9.181
Excalibur_c29937_261	CTCAAGTGTTGTTTGATGTCAGTATCTCTTCCTTGGGACTTCATTGCCCA[T/C]gacttgttgcacaaggaaacgccgcctttggacttctgaggcttcaattc	2A	9.181
BobWhite_c24495_282	TCATTCACATTCTTGTACGCAACAAGCTCATTTGAATTCCTAGAAGGACC[A/G]cggccatcaccattaccagaaccaccccccagcaagccttctagcagtct	2A	9.395
CAP7_c3132_150	GGCGCACCACCGCAGCGTGGTCCTAGCAGCAGCAAGCATGCTCCGCTGCC[A/G]CAGCGTGGTGGCAGCAGCAGCGGCAACAAGTCTCGCCCGCCTCCCAGTAG	2A	9.395
Kukri_c33779_1069	gatgcattaacaaccacctttgcaaatgcgtcgaattccttacctgatag[T/C]GTGTCACGGATGCGTGCACCAATGACCCTATCTCCTGATTCATCCTTAAT	2A	9.815
RAC875_c20273_984	gaagaatgcacagttcagagatgggaaacataacgggcaatgactgaaaa[T/C]ATAACTACTGTGAATAAGCGTGGGGTTGTACAATTGCGCAAACCAGTTAT	2A	9.815
Kukri_c27040_309	gttgaggaactattcagtgatggcattcagtctgatgtgattgagcgcct[T/G]CGCCAACAACATAGTAAAGATCTCCAGAAGGTTGTAGACATTGTGTTGTC	2A	11.037
BobWhite_c19433_185	ATTCGACCGAGACTTTTTTAAGTTTTAAGTCTTTGTCGACTGAGATCTAA[T/C]GAATAGCAGATTTAATTTCACAGTTGTTCTTGCTTCTCTATGGCCCTACT	2A	12.576
wsnp_Ex_c19556_28530231	GATTCATCACAACATGATCGAGCGGGCAGTATTTCGCCCCAGTTTCCTGGTCATGCACAACCGAATGCCGGTGGCTAAAAGTTCCCCTTTCCACATCCTG[T/C]CCACTCAGCCTRACATGGTTGCCTTCAACTATGAGTGCTGCAAATGCAAGGGCTTCGGCAACAGCCCAGTCAATACCTTCACCACTCTCGATCATTGCAG	2A	15.594
Ra_c2798_261	CTGTCTGCCTCCCGGCGGGACGAGCGCCTGGACGAGAGCTCGAAGCTCTC[T/C]CTCAGCTTCCGCAAGGTGACATTCACCTCGCCTTCAAGCTCCCTCATGCG	2A	18.247
Tdurum_contig11803_850	AATTGAACTGCAGTTCGGCAACTTGGAATGGCTGTATGTGCACCCTTCTT[T/C]gacatggttggtatgtctatcttctttcttatgagcctttgttctttcct	2A	18.699
Tdurum_contig92425_1673	ACACCAATAGGTTCTAAGAAATTGACATGCCAAGTCAAACCAAAAGTCAC[A/G]TTCAGTACCCGCAATTTTTGCAGCCTCATGATTATATTCTTGAAAACTTC	2A	19.224
wsnp_Ex_c2033_3814035	GAGCAGAATGTACTTCTCGACCGAGACCTGCAGCTCAAAACCGCATCTCTTTGCAGTCTGCAAGAGGAGATAGCCGAAGCCCTGCGGTCCAGCACGGAGA[T/C]CGATGRCGCCAAGTTCACGCCGTACAAAGCGGCGAAGTTCCAAGGGGAGGTACGGAACATGCAGCAATCCAACAAGAAGATCGAGAGCGAGCTGCAGGCA	2A	19.787
BobWhite_c26374_339	GCAAAGCTCGGCTCGGTCCAGCTGGTTGGGTCGATGACGATGCATGGATC[A/G]tccttcttgaactcagccaccatttctccacagctggggcagtagtgctg	2A	19.787
IAAV2585	ATTCACTTGGTCATGTGAATGCATATTCCTCGGAGGTGAGAGATGAAACCTCTCTCTCTGTACCAGCTAGAGATTCTGAGGAAACCAGAGGAGCGTATCC[A/G]GTAATATCAGAAGTACCAACAGATTCAGAAGATAAGGTCAACCACACTTCTGATAGTCAACTCGAAAAGAAAGATCCAAATGTCAAAATGCTTGCAAGCG	2A	19.787
Ku_c269_2643	TCTGCAAGAGGAGATAGCCGAAGCCCTGCGGTCCAGCACGGAGACCGATG[A/G]CGCCAAGTTCACGCCGTACAAAGCGGCGAAGTTCCAAGGGGAGGTACGGA	2A	19.787
Kukri_c46426_338	GTTGCCGAAGCCCTTGCATTTGCAGCACTCATAGTTGAAGGCAACCATGT[T/C]AGGCTGAGTGGACAGGATGTGGAAAGGGGAACTTTTAGCCACCGGCATTC	2A	19.787
Tdurum_contig11803_306	ccagcaatgctggatgatccttcgattcttcctctgtcaatgtaccgaaa[T/C]CGGCTATCTTGCAGTGGAAGTCGGAATCCAGAAGGACGTTCTCGAGATTC	2A	19.787
Tdurum_contig11803_515	ctgttgagttcgccgaagagatggtcatgaaggctcccatttttcggata[T/C]TCATAGGCAAGACACAGTGCCTCTGGGCATACCCCAACCAGTGTCACTAG	2A	19.787
wsnp_Ex_c19556_28530243	CATGATCGAGCGGGCAGTATTTCGCCCCAGTTTCCTGGTCATGCACAACCGAATGCCGGTGGCTAAAAGTTCCCCTTTCCACATCCTGYCCACTCAGCCT[A/G]ACATGGTTGCCTTCAACTATGAGTGCTGCAAATGCAAGGGCTTCGGCAACAGCCCAGTCAATACCTTCACCACTCTCGATCATTGCAGCGCGCTGCTCAA	2A	19.787
RAC875_c1643_1548	GCATACTGCACTTCCTCTGGACAAGCAGTGGCGATGGTGTGGTTGGCCTT[A/G]TGCAGCTCCTTGGACAGGTGGTCATAGCGCTCAACAAGAGCCCTGTATGC	2A	21.696
Kukri_c24262_918	TGAAGTATTGCCTGGAACGAAGCACCGGTGGTGCAAATGGCATGTGCTGC[A/G]TCGTGCAAAGGAATCCCTTGGCTCTGTATACACACAGAACAAAGATTTCA	2A	23.669
Tdurum_contig11803_475	CACAATGCGTGCACGGATTTTCCATGGCAACGGCGGGGTACTGTTGAGTT[T/C]gccgaagagatggtcatgaaggctcccatttttcggatactcataggcaa	2A	23.844
BS00075524_51	ACATTGGTTAATTTGCTACATGAGCAAACAAGCATGCTCAGCCCTCTGCC[T/C]GGACTTCAAGATTTGCTCGTGGTGCTGATTATTAGTAAAACAGGGCCAAA	2A	25.466
wsnp_CAP12_c901_472535	tcccgaaggtaaacaaggagattgtcaagatgcagrgagtgaatgctccmgctgggcagatgcagctcaagggcttgattgaggcctatgttgaaaaaac[A/G]GGCAGCACAAAAGGCGCTAAAATTCTGAGCGAATGGGAGGCATATCTGCCACTCTTCTGGCAGTTGGTGCCACCCAGCGAAGAAGACTCGCCTGAAGCTT	2A	28.636
BS00000905_51	CGACAGAAATGGCTTCCAACTACGTGGACACCACGGGGGAGGAGGGGAGG[T/C]TCCACACCCACGGCCACCACAGCAACAGCACCACGCCGACCGGTGAGGCA	2A	32.902
wsnp_Ku_c14099_22301373	CTCGATACGGTGCTCAGTCTCTGCAACTGCAACTTGATGCCTTGCATGAAGCTGCCAGCTATTGAGGCCCTCTCTTAATTACCCAGTTCTGAGTGGAGTC[A/G]GTTGGGGTCGTCTATAAATTTTCTTGTGATGTGCTTGCAAACCAAGACTTTGTTGAGGCTTTTCTGCGGGGTCAGGGGAGACACCAGTGATCAAGCGGCA	2A	33.342
wsnp_Ex_rep_c101866_87158671	TAAAATCATAAAATACATTTCTGGCCGTGACACCTGGAGATACCAGATACCTCAAATGGTTCAAATGTTCATTCTGGTGAGATGGTTTGGTTACTAACTC[T/C]AAACTTATGATATTAATAGCATTACCATATGGTATATCGATGTAAATAAATTAATCGACTGTCCCGGGCAATTGGGCTGCTAGGTATTACAATACAGATG	2A	33.379
wsnp_Ex_c12219_19526749	GGGAAGAGCATTCAGAAGAATTGTACAAGCAATGTCCTCATAGGCGAGCTACATACGAGTTGGCCTGTGTCACATATCTCACCCACCTGTATGGATTGTA[T/C]GTTTTGGATTTCTTCGCTATCTGAAGATATCTGACCTGTAACTTTGAAGCATTGTACATAGGTATAGTGAAGTTCATGTTTACTGGTCCGGCTTCCTTTG	2A	33.645
Tdurum_contig560_239	ACCAAATACAATAGGGAATGGTCAGGCCACCATATATATAGAGCTGGCAT[A/C]AGGAGTTCTCTAGCTACATCATACATGCCTTGTGTGAGTCGAGGTCACCC	2A	36.406
wsnp_JG_c926_520103	gctcatctgcggcagcagttacgactcagagttgactttatcaggcttcaccttacccttgtgggcgagactcaaatccacaagtaccaagatgacttgc[A/G]AGTTTCTCTCCACATTGTTTCTGCCAATCTTCTGCCACCTTGACATCAGGAGTTGTCCACACGACAGCCCTTGCTTCCTTATAATCAACTGTAGCAGAAG	2A	37.826
BobWhite_rep_c64680_305	TCAGTTACATGTCCTTGACCTGCATGGAAACCTGGTTCCAATAAAATTGA[T/C]agatcttcggagtggaaaaaagaaaacaaaagta	2A	37.826
RAC875_c13116_116	TGCCGTTTTGAGAAATTGTCGCACGTCTCAGGGTATAACTCTGGTGTGAG[A/G]CATCCTGATCTGAATTTGAGGTGCAAATTTTCCCGGTATCCAATTGTTGA	2A	38.665
CAP8_c4813_252	CACCGTGAACCCGCCGTCGACGACGAGGTTGTGCCCGTTGACGTACTTGG[A/C]CTCGTCGGACGCCAGGTACAGCGCCGCCCTTGCGATGTCGTCCGGCTCCA	2A	38.665
RAC875_rep_c70093_1079	ACTCCAACTGGGCAATTGTTTGTGTGGCAAATGCGTGCCATGACACATCC[A/G]GTAGCTATCATAGCTACAGAACCAAAGCCATATTCATCAGCACCCATGGC	2A	38.704
Excalibur_c37912_326	AATGGTCTATGATAAAACCGTGGACTGCACGCAGTGCTTATGGAAACCTT[A/G]CTTGAAGAATCATTATATCTTTGTCCATGAATGGTCTATGTTTCTAAGAG	2A	38.954
RAC875_rep_c80737_162	GCTGGGAAGGGAGACTTTGAAACGCTAGAAAAGAAGGTCTTGGAGTGGGG[T/C]gagccaaccgttccatccggcaaactggaactggctgagatgctgttcca	2A	38.954
Excalibur_c113208_303	agaagaacaaacatactgtcagtatcaccatacacaaccctagcattcca[T/C]AAGGGATGCTGATTGACAAATGATATTGCTGTTTCAAGCGTTCTACGACC	2A	38.96
Kukri_rep_c71876_521	gatacaggctttgcaggccagctgaacattacgttcaccggaagtgcagg[A/G]CAGTCCTTTGGTTGTTTTCTGACACCTGGCATGAATGTTCGCCTAGTAGG	2A	39.685
wsnp_Ex_c15325_23565794	TTAGGGTGGATGGCGGATTCAGGAGTGGCCTAGATGTCCTTTTGGCTGCTGCCATGGGTGCTGATGAATATGGCTTTGGTTCTGTAGCTATGATAGCTAC[T/C]GGATGTGTCATGGCACGCATTTGCCACACAAACAATTGCCCAGTTGGAGTTGCTAGTCAGAGAGAAGAGCTACGCGCTAGGTTCCCTGGTGTTCCTGGTG	2A	41.243
wsnp_JD_c12088_12411845	ATCTTCCTTTCATTACTACCTTCGACTCATCCATCGGTATAACACCAACCTCAGATGCAACATAAACAAAACCATCTGATGTTTTCCAATAGCGTGCTGG[A/G]CGCAGCCCATTTCGATCAAGGCATGCCCCTACCGTCCTTCCGTCACTAAACAAAAGTAAAGCAGGCCCATCCCAAGCCTCCATTTGACCTTTGTAGTATT	2A	41.243
Kukri_c47534_1509	GGTCCGAGGTACTACATTCCTTGCTGTTCTCATATCGCCCGTTAATATTA[T/G]ATGTTTCAGTTGCAATACCCCGAAACAAAGAGATCACATTTAGGATCGGA	2A	42.206
Kukri_c86015_224	CAAGGAGAAGAGGTCCTCTGCCTGGGTGATCCCGTAGAGCCTGTTTCCTA[A/G]GAGCACGATGTCAATAATGTTGATGAAGGGGGTTGCTTGTGGCCTCGGTA	2A	42.206
RAC875_c13116_541	CTTCCCAGAACCTCTGCTCCTCTGACAAGCTTTGCCATATTTCTGGACCC[A/G]TTGTACTTCTGCATCGAACACTCGGGACAATGCCATTCTCCTTCAGGCAA	2A	42.206
RAC875_c7699_292	AGTGGAGAGGATGATGAGCTAAACAGAGGGCACGGGGATGTGCCCGCTGA[T/G]GAAATGCTCTCTGATGACTATTATGAGCAGGACAGAGAGGAGCAGAGTGA	2A	42.206
BS00070692_51	CTCTACTTGTGTTTTCTAGTTGTTCATCATATAGCTTTAGTTTCTTCTAG[T/C]TGTTCATTTGTGACATACTACCTCAAAAATACTCTTTTTTCAAAAGGCAG	2A	42.441
wsnp_Ex_c2887_5330426	GCTGGGTGGAGTCCTATGGGTTCATGTCGATTGAGTATCCATACCGAATCACCCCATATGCTATCTTCCATCCTGAAGGACCCCTCTAATCAGAAACATA[T/C]AAGTGGTCGCTATATCCTTGCTACAAACCGCACTGATGTGTGGATGGGCCCTTCTCAGGTGATAACAGACAAGTTAAAGCTACACACTACTTACAGAGTC	2A	42.791
BS00036766_51	TGTGACCCGAAACATGAGGAGTGTGGGACTGGAACCGTGCGACAGGTGTG[T/C]CACCTTGATACTCGGCGCGTACGACAAGGCCAACAAGCTGGAAGGAGCAT	2A	42.791
BS00039209_51	TGGAGTTGGTTTGAACTTTTAATCTGTCATTCCAATGTTGATGAAATGTG[T/G]CTGGTACGTGTAAGCTTAGCAGTAATGCATTGATCAGATCGATTATTCGT	2A	42.791
BS00039983_51	TCCATCTGGTGCACAGGAAGAAGATTGATTTACAGCAGGGTAACCAGATG[T/C]GATTTTGCAACGAACCCGCAGTTAGGTGCAGGTGCTCGTCTTTAGAAGAC	2A	42.791
BS00055933_51	CATGCGCTTAAACGTGGTCAATTAAGTCGCAGTGGAATTTGGGTTGGCCA[T/C]AGTGGAGATGGTCGAAAATCAAGCTTTAATGCAATTAGTGTTGGATGGCA	2A	42.791
BS00066978_51	CGACGGCATGGTGCGCATCTGGGACAGCCTCTCCGGGGACTTGGCTCGCA[T/C]GTTCAGCGGGCACAGGGACGTCGTGCAGTCGCTGGCTGTCTCTGCCGACG	2A	42.791
Excalibur_c15733_252	TTAGCCATTACTCCGGACTCCCAGTCAATTGTTAGTGGCTCAGAGGATAA[T/C]tctgtgcacattgtgagcataaactcaggccaggttgttggttcattagt	2A	42.791
Excalibur_c3108_5476	ATTATGGTTTTCATTCTTGGCTGAGCTGACATAGGAAATATCTGGGCCCC[A/G]TTTCCTTCCCATGCTTTCTGGTCAGAACTTGTGATTCATGTTGCACTATG	2A	42.791
Excalibur_rep_c111743_194	GGATCTGATGATGCAACATTGAGGATATGGGATCCCAAAAGCGCACAATG[T/C]agacatgttgttcggggtcatggctatcatactcaaggattgacatgctt	2A	42.791
GENE-1365_255	GTAAAATCAGATGTAACAGCTGTTTCTTGGTTATTACACATTGATTACTT[A/C]ATCTAACATCTCGCCTTTGGTCGAGTGCAGGGTAGAAGATACGAGCTCGT	2A	42.791
Jagger_c2047_362	CCCTCTCCCTCCTGGGTGAAGAAGATGGTGCCCTTGACACCCTCACTGCC[A/G]gtaagcacagccacagccttcaccattgtgtgtgtgatctcaggtgaccc	2A	42.791
Kukri_rep_c73477_888	GGCCCATCCACACATCAGTGCGGTTTGTAGCAAGGATATAGCGACCACTT[A/G]TATGTTTCTGATTAGAGGGGTCCTTCAGGATGGAAGATAGCATATGTAAC	2A	42.791
Kukri_rep_c83485_398	gacgcatctgtgaagaaaagcaagaagtccaaagctgaggctaacagtga[T/C]GCGATGGACGTTGAGAATGCCGCAACAGAAGCTGAAACTGGAACCGAGAA	2A	42.791
TA005222-0574	CTT[A/C]AgAAAGaaCGATGgCAAGTagTGATTcAACCAGAACCCAGCATAaCtATT	2A	42.791
Tdurum_contig48302_532	GAGTTGCCGTCGGCAGAGACAGCCAGCGACTGCACGACGTCCCTGTGCCC[A/G]ctgaacatgcgagccaagtccccggagaggctgtcccagatgcgcaccat	2A	42.791
Tdurum_contig48302_539	cgtcggcagagacagccagcgactgcacgacgtccctgtgcccactgaac[A/G]TGCGAGCCAAGTCCCCGGAGAGGCTGTCCCAGATGCGCACCATGCCGTCG	2A	42.791
Tdurum_contig5311_67	ACAAATATATCAGTTCTCTATGATCACAGACCTCTAGAACTCTGTGGTAC[A/G]aaaaaggcaaaacctcgtaaccaaatcttctgttgttagcacacaagaaa	2A	42.791
Tdurum_contig9731_121	ACGAATAATCGATCTGATCAATGCATTACTGCTAAGCTTACACGTACCAG[A/C]CACATTTCATCAACATTGGAATGACAGATTAAAAGTTCAAACCAACTCCA	2A	42.791
wsnp_BG314532A_Ta_2_1	AACTAGATGCCCTTTTGGGAAGGTTTTATCTCCTGATTCTAGCTATATTTGTGCTCGTGT[A/G]AAGTTTTCCCTGGAAATACTAGTAACTTAGCTTGTAATAGAAACGATGTTCCCTAAACAT	2A	42.791
JG_c883_445	TATGTCAGCGCACCGCGTGTACCTAGATGTCCAAACTGCGCAAGTGTTTC[A/G]ACTGTGAAGTTATCGTCGCTGTAATTTTATCATCATCAAGTGGAATTCTG	2A	43.236
GENE-1246_393	TTATTCTCATTATTGCATTAAATGCATGTCATGCTTTCTAAATGGGAGCT[T/C]TAGTTCGTCTTTGTCTTGARTCTTGTTAAGTCAAATTAACTAAATA	2A	43.236
JD_c4427_288	agtttcaccacgtttgccctctctggattcgtccgcgcccagggtgatgc[T/C]GATGGTTCTTTGGACAGGCTCTGGCAGCAGAAGAGGGCTGAGATCAAGCA	2A	43.236
wsnp_JD_c13086_13174510	aagcaatcttgggacatcggcaggtttgccaagactctgtttttcttcaacgggcctccaaaccctctcaagattgtggagtccataatgagcagcatca[T/C]AGCCTCCGCTCCTACCGAGGCGCCGAAGAAAGCAGAGACTTCTGATTTGGTGCTTGTCACTGGGGCTACCGGCGGTGTCGGGCGAAGAGTTGTCGATGTC	2A	43.953
BS00062843_51	CGGCCGGCGACTGTCGTCCGTACAGCAATTTCGTGGTGACAAAGAAGTCC[A/G]TGCAGATTCAACAAGCATTGCTGGCCGATGCTTACCGTCCACCAATATTT	2A	43.953
Kukri_c15308_173	CCAAATCAGAAGTCTCTGCTTTCTTCGGCGCCTCGGTAGGAGCGGAGGCT[A/G]tgatgctgctcattatggactccacaatcttgagagggtttggaggcccg	2A	43.953
Kukri_c24852_466	CTTCTCCCGCAAGCACTCCTTGGATGCCTCTTCGAGCGATTCAAGGGAGA[T/C]GTCGTCAAGCATGCCAGCGGAGAGCGGTGCAATGTCCGCGAACAATCCAA	2A	43.953
Kukri_c40035_258	AGGAAGAACGACTGCGAGCCGCAGCTCATTGGAGAGCCAACCGGGGAATA[T/C]TACGATGTTATACTGTATTTTGGGATCATAGACATACTTCAAGATTATGA	2A	43.953
Kukri_rep_c104727_91	AGCGGCAACATTTGTTCCGGAAAAAGTCAGACATCATCCACTGTTACGGA[A/G]TCAGAAGATGATAGCACAGAGGTTCAATCATCCAAAACTGTCCGCAGTCG	2A	43.953
wsnp_Ex_c15325_23565935	cagttggagttgctagtcagagagaagagctacgcgctaggttccctggtgttcctggtgatcttgtgaattacttcctctttgttgcagaggaggtacg[A/G]GCCACATTAGCCCAGTTGGGTTATGAGAAGCTGGATGATATAATTGGGCGGACAGATTTACTTAAGCCAAAGCATATCTCTTTGGTGAAAACGCAGCACA	2A	43.953
wsnp_Ex_rep_c68113_66877517	cccgtaccgcaactgatgctccgccctttgatgcaagcaatatcactgcactacagctcatgttcagcaagtttgaatacgacggaaagctcaacccaac[A/G]TTTGCAGAAGGTCAATTCGAGCTCCCTTTTTCAAGTATCAAAGCATACATAAGTGAGCCAATTACTCCAAGGTTCATTCATGTGAGCTCTGCAGGAGTTA	2A	43.953
Kukri_c44997_377	CCTGATGTCAAGGTGGCAGAAGATTGGCAGAAACAATGTGGAGAGAAACT[T/C]gcaagtcatcttggtacttgtggatttgagtctcgcccacaagggtaagg	2A	44.439
BS00028759_51	TTGATTGAATCCGAATCACCTACAGATTTGCTTCAGTGTCAAATTTGTTT[T/C]GCAAGATATAAGGCCATGTTTGTTTCACTTAGATTGCAGTCGAATCATCT	2A	44.439
BS00104558_51	AAGACTTTTGGGTGACATCTTTTGCTGGCAAAACTCATGAAGAATAAGCC[T/C]GTGGCTGTGGCTGGTCTGTCGGGTTGGTGCAGTTCGGTTGAAGAAGATGT	2A	44.439
Excalibur_c1535_1115	CAGCTACCATTGGTATCCACAGCAACTTACTGCCCCCAACTCATTTGCCT[A/G]tggcgcacacacaggctatggcaagtaccaacaccaatgggagaagcctc	2A	44.439
Excalibur_c21269_176	CTCTATGGTGGTAGGGAGCACTTGGTCCAACTGAAGTTCAGGTGAAGATG[A/G]AAGCGGGCTGAAGGTAGACTTTTTAGTGGCCAGTGTGAGTTAGTGTCCTG	2A	44.439
IACX636	TGTTCAGGAAACCTTTCTATTGGAGAACAATCAATCCGGAAGCTCAATAATGTTTAGTAC[T/C]AGCTCACTTTCTWGGTTAGACTTATGTTCTTGCAAAGAACAATTTGTTGTTAGAACTCTT	2A	44.439
Kukri_c45015_145	GTGCTGGATGTGCCATGCTTCAGCTTCAGGAATGATGACACAACACCAGG[T/G]TCATCACCCTCGAACAACAACAGTAACAGCAACGATCAGGCCTCCACTCC	2A	44.439
Kukri_c45015_363	CCATCCATCGATCATCATGGAAACGAAGTTGTGGTGCAACAGTAATTATC[T/G]AGCATTGTGACGGTTAGAGGAATGCGGGCAGCAACAATAAGCTTCTTGAA	2A	44.439
RAC875_rep_c119471_174	ATCAATAATGGGAAGGACTTGCCGTTCGATGCGTACATGAAGGTGATTGT[A/G]GACACTGAGGTATTCTACAGATCAAAGGCAAAGGTTGAAACGTTTAACAA	2A	44.439
TA003045-1227	gAATcGAATCCCACTTTGATaGATAAtCTTATCaTTAGGAACATGgCTtC[A/G]TCC	2A	44.439
TA004055-0626	TGTTAACTGCTGCAACACCAACGGTCGGAtATTGGGAAGAGAATCcGCTG[A/G]CCA	2A	44.439
Tdurum_contig44062_733	CCAATGGGCAAACGAGAGAGCAATTCATTGCGGCCATGCTGGCGAAGCCC[T/C]CAAATGCTGAGTCGGGTCGTGGGAGACCTCAAGTGAGGCCTAAGCAGCAG	2A	44.439
Tdurum_contig62073_376	TTGTTAAACGTTTCAACCTTTGCCTTTGATCTGTAGAATACCTCAGTGTC[T/C]ACAATCACCTTCATGTACGCATCGAACGGCAAGTCCTTCCCATTATTGAT	2A	44.439
wsnp_BE498730A_Ta_2_2	GTAGARTGGTCTAATTTAAGAAATTGGGATTCGATTGGTCAAGTTGACATCCATCTGCGC[T/G]ATTGCACAAAGAATCGGTTTTTACCAATGTTCCACTTTTCGAATTTGGCGTGCTGCTAGA	2A	44.439
wsnp_CD453913A_Ta_2_1	AATTAAATTTAAAATGTTCTCAAGTGAAGAAAAGAGGAATTCTTGTTTTTAGATCGAGGG[A/G]AGAAACATATCCTTGTTCAACAAATAATATAGACGGAAAATTTAGAACCAATTTCTGTAT	2A	44.439
wsnp_Ex_c60588_60977198	AAGCTTGAAATATTTTGGATGCAGCTAGAGTTGATTTACGAACAGCACTAAGTGAATCTTTTAATGACTCTGCCTGAGAATCTTGGCGAGAAAGCTGAGC[A/G]GAACTTGGTTCTGCAAAGCCATCGGCTTCAATTGATCCACAAATTTCTTCCACATTGCAACCCTTTGCTTCTTTCAATGTAAGTGCTGAAAGATGACTTG	2A	44.439
wsnp_Ex_rep_c69124_68035485	AGGTAGTCTGGTCAGTAGGCATCGTGGAGAAAGTTATACTGAGGTGGAGGAGAAAGGGAAGGGGCTTGCGTGGTTTCCAACCTGACAAACAACTTGAAGG[A/G]CCGTCCTCGCAGATCCAACCTGCAGAAGGTGGATCTGCAGAAGGTGAAGATGAATACGACTTCTTGAAGGATGGCAGGAAGCAGGCTGAAGGCAGACTAC	2A	44.439
wsnp_Ex_rep_c69124_68035904	TGACGTTGATGGGCTTTTACTAGACCAGTTAGGCTGTGACTTGTTCGTTTTACCAGACTAGTTGTAAATTCTTGTGCTAGATGTTCACTGCTCACCATTT[A/G]ACTCAATATATAGCTAATACTGTAATACATGGGACATATATAGTTCTTCTATTAGTCACTTTATGGTTGGTTTATGACAT	2A	44.439
wsnp_JD_c6436_7600132	AAAGTCAACTCTGAGTCGTAACTGCTGCCGCAGATGAGCTATAAGCCCATGATGTTAACCAGCAGAGGGTACCTGATGCTCCATATTTGTGTGACTCAGT[A/G]TGAGCGTCTGTGAAAGTTGTCCTCTAGAGTTCTGGAAGTGAGATTATTATGTTCATGTTCTTATCTCTAGTGTATAAGCAATGTAGCTTGCCTTGCTTGT	2A	44.439
wsnp_Ku_c6826_11860405	TCACCCGCATAACTTTCGTTGCAGAAATGTTGAGATTGCCTTGTGGAACTCGGAAATGATTCAAACTTTCCTTCTTAGAAACTTAGTGGTGTAGAGCTTT[T/C]GTTGGTTCAGAATCTTTTGGCTGTCGGTTCTAAAATTAAACTTATGTGTGTCGGTTTTGCTTGGTTAGTGACCACCGAGCAGAAGTGAACTCTTGAGGCT	2A	44.439
wsnp_Ku_rep_c102140_89178676	CTTCAGTAGTGGRAGCAAGGCCAATTGCTGTGACTGACTTCTCAGGAATTAGCATTTCTGATCTTCAAGAGGGGCAGTTATCCTCAGCAAGGACAGACTC[A/G]AGCATTAAGGAATTGAAGGAAGATGGACTGAGAGAGTATGCTGATCTCAAGCAATCCTTGCTGCTTTACGACATATCTATTGTTATAACAGGTTTCTCTG	2A	44.439
wsnp_Ra_c19526_28719561	ATGATTCCGAGACCCAACATATGGAGGCAGCAGATCCCCATATTACTGGTATCAATGAAATGCATTTACATATCCGTCTTGAGAAGTTGCTTTCCCTGGG[A/G]CCAGATGACTATGAGAAGTATGTTATGAGTGGTGGAAATGAGAAGTCCGAGTTAATCAGCACTATTGGTTCCCTGATGCTTGATGATAAATTTACAAACC	2A	44.439
Kukri_c12849_1392	GGTGAAGGTGTTTGAGTGCCTGTGTGGAAGCAAGTACTGCCGAGGAAGTC[A/G]tcggcattggcatcgtcagcgcctgaggaatgggaatgggaagaagagaa	2A	44.61
tplb0035c15_1515	TCGAGTGTGCCCTCAGTCAGCCGTTATGAGGATTTAGGACCGCGGCGTCG[T/C]AAAGGGTAGCGTCCACGGCAGCGTTAGGTATTGTCCTCCTTGTCTATATC	2A	44.852
BobWhite_c13752_400	TGCTGCGGCGAGCGGCTGCTGTTGATTTCATTCACGCACGCTAATCCCGG[A/G]CATCTATCTATGATCTATCTTTATCTTTGTGGAGGATGGATGAAAACGTT	2A	45.178
Kukri_c7818_2581	cccagctcattaagggtgagtcctccaattttcgatacactcccacagaa[T/C]GCAAGGTCGACAACTTCTTGGCCAAGACCATATATTTCAAAGATCTGAGC	2A	45.551
RAC875_rep_c105312_95	ctgaaacctctctcgttttctgtaaacacgtccagagctagtagcgaaca[A/G]CAGATCCACAAGCACTTGACAGAACTGTTCCAGTCACACATCTCGATAGC	2A	45.551
Kukri_c7914_99	TTCAGCAAGGCCGTCAAGCTCGCCGGGTTCACCCCCTTCCTCTCCGCCGT[A/C]gacgccctcaaccagtgcaatgccatctccgaagggatcatgactgacga	2A	45.654
GENE-1075_265	TTTTGGCCATTTCTTTCGAACTCAAGTATTCTTTTTTTCTAATGGAATGA[T/C]TTGCTTGTATTTCAGAATGTTCTGTATGGAGCTAATATCATGCAGAATAG	2A	45.654
wsnp_Ex_c15325_23564654	TCAAGATACTCTCAAAAATGGGCATATCCTTGCTCTCAAGTTACTGTGGAGCTCAGATCTTTGAAATATATGGTCTTGGCCAAGAAGTTGTCGACCTTGC[A/G]TTCTGTGGGAGTGTATCGAAAATTGGAGGACTCACCCTTAATGAGCTGGGTCGAGAAACACTATCATTCTGGGTGAGGGCTTTCTCAGAAGATACCGCAA	2A	45.769
RAC875_c17628_867	ATGGCTAAGCCACCGCCAATCTCTCGCTGGTGTCTGTGTGCGTGGACGAC[A/G]ACTGTTTGAGGTGGCTGGAGGAGGACGATGGCTTGCGACCGCGACCGTAA	2A	46.875
BobWhite_c17476_149	CCCCATGGCTGCGCATATGCCTGCCGGTACCTCATCAAGATCTCATCCTC[T/C]gagtacttcaccccatacttttcgcctaccgttcgggacagtgcccagat	2A	48.429
Kukri_rep_c100955_214	TTTATTTACATCGATATACCATATGGTAATGCTATTAATATCATAAGTTT[A/G]GAGTTAGTAACCAAACCATCTCACCAGAATGAACATTTGAACCATTTGAG	2A	49.819
Tdurum_contig30201_63	GTCACCAGTGCAAGCAGATTCTTGTTCTGCCCAGGGCATCCCCACTCACA[T/G]atgtgatggtgtgatagtgttaatccattggctagttctcatcttgtggt	2A	51.523
BS00090569_51	ATTTCATTGTGTTTCTTGCTGTACAAAGTGTTGGTTATGTGTAAGTTCCC[T/C]TCGGCTGTTCTGCCCTCCTTACTGAATCAGACCCAAGAATGTTAAGAGTA	2A	54.701
IACX6337	AGGATCTGACTGACAGATTCTCACAGCATCAAGAACAAGCTCATTCCGTTCACGAAAGAA[A/G]TATTGAACTGGCGAGTTTGCTTCATACATCAAAGTCTGATGCT	2A	55.553
BS00022241_51	TACTCTCTATTGCACACCTAATTAACCGATGTGAAATTGGAAAGCTTATT[A/C]ATCTGGTGAACTGATGTGGCAGTAACTGCAATAATTGAGCAGTTATAGCT	2A	56.459
GENE-1792_762	TTTAACTTTTATAACCAATTGCCATTGGTAGCATTTCAATGTGTTCAGTT[T/C]AGACTAATGGGAGCTAAGAAATCTTTCGCCCTGCAAATGTTAATCAATTC	2A	56.974
wsnp_Ex_c28942_38018762	TCATTCTTATCAGCCAGTTTTCCATTCTCAGCTTCAAGAGAAACCAGCTTTTCCTTGAGGTCTGTAACTTCAGCTTCTTTATTTGCAATTGTCTCAAGAG[T/C]TTCGTGCAGTTGACTCTCAATTTCCGCATACCTCGATTCAGCAGCAGACTGGAGCTCCAAGCCCTTTGAAAGCTCTTCTGTCAAATGTTTTATTGTTTCC	2A	57.547
wsnp_Ra_c107797_91270622	AGCCGCTGCAGACGAAGAACGGCAATGTGCTCCCTGGCACGGTGGTGGACACCAGAATTGTCGACCCTGTGACGTACGACTTCTACCTGTGCAGCCACAA[T/C]GGGCTGATAGGGACCAGCCGGCCGACGCACTACTACAACCTGATGGACGAACACGGCTACGGGTCGGACGACTTGCAGAGGCTA	2A	58.173
RAC875_rep_c113120_326	CCTGAAGATCCACGTGCAGCATCGGGAAGTTGCTGAAGTCAGAAGCACCC[A/G]CCGCTGCGGAGGAGGCCGAGGACGACGAGCTGCGCACCTGGGGCTGGGAC	2A	58.564
Excalibur_rep_c69799_1999	GTGTTCGCGCGCTGCACCAAGCCCGTATCACTGGCGACGCCCGTCTACTA[T/C]GCTGACCTGGCGGCATACCGTGGCAGGCTCTACTATGAGGGCATGCTGGC	2A	58.676
BS00027830_51	ACTGCAAATCTGATGAAAGAAGAGCGATGCCAGATGTCAGAGTTTCGACC[T/C]GGATATTATAGGCATCAATTGTGAATCTTGATGCCGGTAAAAATACGGTG	2A	59.083
wsnp_Ex_rep_c67751_66428606	caacaccccattcagcagggaatgggtcatctcgtgatttattattggcgaactcagttccgagtatcaatcctacaccacggatctccccaacaattgg[A/G]CTTCCTGCAAAGGCCTTCGTTCCCTCCTGGAAGCGTGGAGCGATTTGCTTCACATGATCAGGAATATTCCTTTCCCGATAGATTTTCAACGCCTCAATGG	2A	59.254
IAAV6972	TAGTTTGAATGAGGAATTGGAAGTACATCAGAACAAGCTGAATGAATTACAGATGACACTTGCTGCTGCAGTAGCAGAAAAGCAGGGGGTGTCGGAAGAG[A/G]TTCATTCANTGCGAAAAACACTCAATGGCATGATTCAACGCAAGGAAGAGCTCGAAAGCCAGGTATNNNNNNNNNNNNNNNNNNNNNNNNNNNNNNNNNN	2A	59.291
RAC875_c13247_1032	CAAGTGATGTGAAGTCGTACGTCAGAGAAAATCCCACACCGGTATCGACG[A/G]CTGACCCTCCTCTCCATTCTCATGGTCGATCTGGGGATTCGTCTCCATGA	2A	59.816
wsnp_Ex_c5984_10493714	TGAACTAACCGAAACCCAAGCCTATACTGGTGACATGCACGCATTGCAATTCATGGAGACGAATCCCCAGATCGACCATGAGAATGGAGAGGAGGGTCAG[T/C]CGTCGATACCGGTGTGGGATTTTCTCTGACGTACGACTTCACATCACTTGTACCACTACGGCTATTACTAGTGATTGCCTGACCGCAACCTGTCAGCCAC	2A	59.816
wsnp_Ex_rep_c69799_68761171	GAAGGCCGGCGTAAAGCCTCAGAAGATCATTTACTTCCGTGATGGCGTGAGTGATGGGCAGTTCGAGATGGTCCTTAACGAGGAGCTTGCAGACATGGAG[A/G]AGGTGATCAAGGTGAAGGGCTACTCGCCGACGATCACCGTGATTGTGGCCAAGAAGCGGCACCACACGCGGCTGTTCCCCAAGGAGCACAACGAGCCGCT	2A	59.816
Kukri_rep_c69422_54	AAGCAAATCGCTCCACGCTTCCAGGAGGGAACGAAGGCCTTTGCAGGAAG[T/C]ccaattgttggggagatccgtggtgtaggattgatactcggaactgagtt	2A	60.161
IAAV2718	TGTTTGCACTTGGTTTATATCTTGTATATTGCTATGTAAAGCAACCAAAAGCTCAGGTAATCTCAAAAGAGCTGCCTAGCCAATCTGTTTATATCTTGTA[T/C]ATGCACTTGGTTTATATCTTGAAACTTCATGG	2A	61.284
RAC875_rep_c70010_692	GAGGCATCCTTGTTTGCCATCGCCGTCTTGCTCATCAGGATCGGGACGCC[T/C]GGTAGCACGCGTGCACACAGGAAACTTGAGTTTGTTCCCACAAGCTTTGG	2A	62.974
BS00064174_51	GATATCTTGCTAAAGGTTACATATATTGAGTTTATGTCGGTAGGTGTATG[A/G]AGACTTCTCAAAATTTGGCTAAAATCTTGAGTGCCATCCATAGGATCATC	2A	63.353
Excalibur_c11870_477	AAGCTGGCAGTTAGATTCTTAGGGCCGACGCTCAGTGTAGTAGTAGTATT[A/G]TTTTCTGCCTCGTCTTCTGAATAATAAAGTGCATATCAAATGGTGTAGTA	2A	63.353
GENE-1381_132	AATTAGTGAATGCATTGCTCATAAAAATRTGCACGATACAAAGGTC[T/C]GTTTCCCTTTGGTGGTTACTGGTTAATGTGATCAATCACTGTAGAAGTGA	2A	63.383
wsnp_Ex_c10084_16572374	GGTATAGCAGCTGTGGAATGGAGATAGGCAAGTGCTTCTGCTGTTTCTGCAGCTATCCTTAAGGCATCCTCCCATGTTAAGGAGCGAGGTCCACTTCTGT[T/C]GTGGATGTGCTGAAAGAGTGTTCCATTGGGTATGAATTCATACACCAGCAAGGGAACTTCTATCTCTAGACAACATCCCAAAAGCTTGACAACATTTGGG	2A	63.849
RAC875_c13390_174	TGGTCATTGTCGACTGCCCGAAACTAGCATCAGTGCCTTCTATCCCTTGG[A/C]GGACTAGTACTCCGTGTTGTGCTGAGATAGTAAGAGCAGGATCAGGTTTT	2A	64.346
RAC875_c13390_1096	ATGGACTCTCCTCGCCCACGGCCGCCTCACACGATTAACCCTCTATACTC[A/G]CTCCAACTTCTTCGCCGGATCCAATCCCTCATGGCCACATGACAAAGAGG	2A	64.346
Ku_c8927_2075	cgtttgtatgatttatatttatttaaaaaagtgatggctggttcagttgg[T/C]GATTTTGGGTTTTAGATGTACCAAACTGAACATGTGCATGTACTTGTGCG	2A	64.513
RAC875_c21906_247	ACGAGAACAAGCCTGTAATGAATGAATGAGCGTCGCCTGGACAGTCCGGT[A/G]CCTGCAAGGCCTAGCTGCCAATCATGTGACTCCTATATGTTAAAATGAGT	2A	64.882
RAC875_c52458_454	TAGTGTACATTAATCCACTGTCAGGAATTGCTGCCACTCCTGTAAACTCA[T/C]CATTAAGATCCAAATAGTTGGTACCACCACTTAGTGCTGTATCACCAAAA	2A	64.882
wsnp_Ex_c1604_3060855	GAAGATTGTGCGTGTCCTGCAACTGCAAATGAGGTCTCGCACCAGGGGCAACTTCAGAAGAGCACTCGCTGATGCACTTGCTGCAATCGGAGATCGTATG[A/G]TAGTTATGGGTCCACCCAAAGATATAGCAAGCTTTCAGAACATAAATGCTGATATGATTAGCACAGAGGATTTGGGTGATGTTCAGAAGGTAATGGCTAT	2A	64.882
Kukri_c62142_683	GTAGCCTCCAATCATCAGCACTGCTTCCTGTCTGCATTGCTTGAACAAGG[T/G]TAGAATCAAGTAATCTAACCTCTACAAGACACAACTTCTTCCAGTAGTCA	2A	65.018
BobWhite_c17403_635	GCCTGATGTCGAGGTGATTATCATCTGATGATATGGAAGTCATACCCTGT[T/C]GCAAATGTTGCTTATGTACCTCCCAGACGATGTGATCCCTCCTCTTTTTG	2A	65.223
BS00035883_51	ATATCAAAGTGCTGGATGATGGCTCTGTTAACGCTAAAGATGGTAAAACT[T/G]TGACGCTTACGTTTACAGAGCTCACGCACCTTGTCCTGGAGGCGGCTGGT	2A	65.535
wsnp_Ex_c7829_13320760	CAGCCAAGCAGCCAAGGTGGTTCGGTCTTCATCGTTCTCCTCCTCTTCCACAGACTTGTTATGCTGCAACTCATCAACRGCCATATCTTCCTCCTCCTCA[T/C]TGGCTTCGGCTGCGCTCTCAAGGAGAGCACCAAAGGTTGCTTCTACTTCATTGTCCTCCTCTTCAACAGCATCATCCATGTAATGCTGCGCCTCACCAAC	2A	65.535
TA001163-0861	CCATGCGATCTGATCCNAANNNACGTACCTTGGAGGCTGGAGACGGCGAGCATGACCTTGCGCTTGCACTTGGCGCAGGAGGTGTCCACCC[T/G]CAGCACCGTCCTCTTCGACATGAACACTCT	2A	65.88
BobWhite_c12090_117	GATGCTACTGATCATCGAGCAATTAGTTCTGAGCTGCATTTGCCATTTTG[T/C]GCCCAGTGTGAGCACCACCTCCTGCCGTTCTACGGAGTAGTGCACATTGG	2A	65.88
BobWhite_c3599_565	GATGCAACATGGCATTCTTGGACAAGATTGCCACTTTCCTTCGGTGCAGC[A/G]tccacagaatcaacagcaccayggtttccatctttagttggtgaaayagg	2A	65.88
BS00063295_51	TATAAAAAGAGTGGTATGTTATTGTGTAACTCCACATATTACTATGTTGC[A/G]ATGGGGCTGATTAGAGATCTTTAGTACCATTTGCCTTCTATCTCAAAGAT	2A	65.88
Excalibur_c54115_317	AGTGAGGTACTAAGGGATTTGTCGTCAATGCACCGATTAATTGTTGCAAC[A/G]GGAGGTGGTGCGGTGATACGACCAATCAATTGGTACTGGAAGTGATAAAC	2A	65.88
Kukri_c13187_556	TGGACCTTTAAAACTAAACTATGTAACAACACAATGCTCGGATTTGAAGA[T/C]ATCATGTTGCGCATTATATACCACTCTGCTCTGCTTTTGATATCTTGGAT	2A	65.88
tplb0042l03_580	GCCTCGATGTCTATCCTTGATGACGAGCTTGAAGACGCCAGCGACGAGGC[A/G]ttggtgtcaagcgacctcgaaacagcctccattctcagtaccaaagttga	2A	65.88
wsnp_Ex_c15681_24016359	CCGTGTTTGCCAGTTGACGAGTCCAGTGAATCGGTTTTCAAGAACCTGCTAGCACTGGAGCAAATGGACTACAGGTTCGGCAACGACATCAGTGCCTATG[T/C]CACTTTCATGTCCCAGATCATGGATACGCCTGCTGATGCCACGCTGCTGGTTGAGAAAGGCATAATTGTGCATATGTTGGATAGTGACGAAGAGGTGTCA	2A	65.88
IAAV1698	NACAGCACAGGTTAATTGTCACATTACCNTTCAGAAATGTAACAGGCTGCTTTCTGACCAAAAAAGTTACTGCATTCCCCAGCTTAATTAAAACTAACTC[A/G]GCATTCAAGGTATACAAGTCATTCACAGGTGTGAACATTTTTACAAGGCATAACTCAGCACTAATGCACAACAGCAACGGCGACAAGCGAACAGAGAACA	2A	65.977
Kukri_c34983_190	TATCTTATTATCCCGATCAACGGATTTCTCGTGTGTGCCCTTCGTTAAAC[T/C]GAAAGCACTTCAGTAGTTAATTCATACCATTGGTGGTGATGGTGATGGTC	2A	67.146
TA005373-0506	CTA[A/C]ATaTttTGAGCTCCcATCAATCAACGCACAAGATCAACCAgAGTTTTCCT	2A	67.307
BobWhite_c8982_226	CATCCATACAATAAATATTAGAACCATGTTAGATGTCAAAGAATTACACC[A/G]ATGAACTCCAATTTCGGGGGCAATGGGATGGATGCAGAAAACTCGCGATG	2A	67.307
GENE-0684_1473	TTGAATCGAAATATCTACAAGCATTCTTGTTTATTTAAGCATTCAGGGTT[T/G]CCAGRTTGACARRCTTGCARTACTGTRGTA	2A	67.406
BobWhite_c12157_747	TTTCTTTCCAGATTTTTCCACCTGGGACCAGCCCAGCGGCAGGTGCAACC[T/G]CAACAGCAGACTTCTTGCTCGACTTGCCCATAGTATGTATTTTCTAAGCC	2A	67.406
BobWhite_c16917_732	AGACTTGTTTTATAGATAAATGATTGTGAACCAGCTTGGCAGATGATAAA[T/C]AAGAGCTCATTGTCCATATGTGGCTTCACATAGGGAGCAGGAGGACCTGG	2A	67.406
BobWhite_c22273_227	AGCTGGCTCCAGAAGAACGGCTTCCACTCCCTGGCCCGACCCACCTAGCT[T/C]GCCAGAGAGACCATCAAGACCAGCTCCACCGCGCGCCGCCTTCATCCACC	2A	67.406
BobWhite_c2244_314	TAATGAGAATATGATCCAAATTATGCCATTCCGAGTTCGTGGAAGGACTC[T/C]TGATGATGAGATGACACCTAGGCAGGGTTTGCAACTACTGATACAGACCA	2A	67.406
BobWhite_c26329_71	TGGCTCACAATACTGACTTGGAGGTACAGTGCAGACATCATCTCAAACTC[A/G]CTGTCCCTGATTGACCTGACACCGAATTTGTTCTGCACAAAGAAATTTAA	2A	67.406
BobWhite_c30745_232	AAGGTCGAAAAGATGTGTGACCTTTGCAGCATTACATTGAACAAGAATGC[T/C]GTCTTCGGTGACAGCAGTGCATTGTCCCCTGGTGGTGTCCGCATTGGCGM	2A	67.406
BobWhite_c32336_504	GAGAAGAGTCTGCAGAAGGCAGTTGCAAACCAGCCCATCAGTGTTGCGAT[T/C]gaggctgggggcagggcattccagctctacaaatcgggtatcttcaccgg	2A	67.406
BobWhite_c36545_259	CCACCAATGGCATGAGCAAGAGCACCAATGGCAAGGGCTGCTCCATCACG[T/C]GCACTAGTACTGTCACGGGTCAACAGAGGGCACAATAACAGCAACACACA	2A	67.406
BobWhite_c38419_677	GGAGCCTGCCCTGTGCTCGATCCGTCGTAGTTCCATTTCGGTAGCTCTGA[T/C]gggtcctccactggctttgaaatcgtccttgatttgctcctgaggtcaat	2A	67.406
BobWhite_c58572_190	TATCTTCTTTATAATAGATGCTCCTGTACATAATCCTAAAATCGGGTTCG[A/G]TCGTTTACAGAACCACCAAATTTGCTTTTGCATATGTATATGTAAAACTC	2A	67.406
BobWhite_c9297_291	AAGAGCCCAGCTTTACCGGCTGAGGATGAGAACTGGGGTGGCAATGGAGG[T/C]GGCTGCGGACGAGATGGAAAACATGACCGGAGACGGTGGGCAAGAGAATT	2A	67.406
BobWhite_rep_c50186_469	AGTTGTCCCAGCAGGGTGCTATCACCAAGAGGATGACTGCCATTGAAGAG[T/C]TGGCTGGCATGGATGTGCTTTGCAGTGATAAGACTGGCACACTCACCCTT	2A	67.406
BobWhite_rep_c50186_522	GCTGGCATGGATGTGCTTTGCAGTGATAAGACTGGCACACTCACCCTTAA[T/C]AAGCTCAGTGTTGACAAGAACCTGGTTGAGGTGTTTGCGAAAGGTGTCGA	2A	67.406
BobWhite_rep_c53418_120	AGTATGCTCAGTGGATAGTAGCTAGCCRGRGGAGCCTTCTTGAAGTTATG[T/G]CTGCATTCCCTTCAGCTAAGCCGCCCTTGGGGGTATTCTTTGCGGCGATA	2A	67.406
BobWhite_rep_c65086_86	CTCCGTCCGCAGCCACCTCCATTGCCACCCCAGTTCTCATCCTCAGCCGG[T/C]AAAGCTGGGCTCTTTGTAGCAGAGTCCACATATATCGGAGGAACAAGCCA	2A	67.406
BobWhite_rep_c65414_271	TTATTAATTTTWCTTAATTGTTCAAAGTGCTTGCCGAGACCTTTGACAGA[T/C]GAATCTTTTTCAGATTTTTTTGCATTCTTCTCACTGTCCTCAGAAATGGA	2A	67.406
BS00031459_51	AACCCGTACCCCGCCAGCGTCGCGTTTGACGCGTCGCACGCGAACACCGG[T/C]GTCTGCGCCTCCGCCACCCTCACATTGCCGCCCCAGCTCAGCATCACCGT	2A	67.406
BS00064459_51	GAGGAATTCATCAACTGCGTCCGATGCATCCGGATCCTATCGCCTTCGGA[A/G]GTACAGCAGATGAGCGAGAACGGCATGCAAGTCTTGAATGACTGCATCCA	2A	67.406
BS00067927_51	CATTACGCCGACGAATGCGCAGATGACGATGAGGACAGCAAGACGACGAC[A/G]GCGCAGACCGTGGACACCCGGCGGCCGAACCACCATATCTCCGAACAAAC	2A	67.406
BS00068203_51	GTTCTATCAAAACCACCAATGCTGTCATGAACAATGTTTATAATGGTTAC[A/G]CTCTGCGATCAGGAAATCTTCATCATGATCCCTTGGAAGATTGCAAGACC	2A	67.406
BS00092666_51	TCAGACGCCAAGCGCTACGTCCCTATCCTTGGCCGTGGCCTCTATGCACA[A/G]GAAAGCAATGCCATCTACATGCTCCGCAAAGATGCCATCTATGCATACAA	2A	67.406
BS00097299_51	TCAAGCCACGGGCATGAGAATGACGACAGCGACAGCCTGGAGGACGAGGA[T/C]GAGTGGAAGGAGGGAAGGAAGAAGTTTGGCGCTGCGGACACCTTCAAGTT	2A	67.406
D_contig67844_85	ACCCCGTGCTCTGGCGCCGGAGCACGTGGACGAACTCCTCCTTGGTCAGGTTGCCCATCTGCAAAGCAGGGTGGCTAAACACGT[T/G]ACGAATCTGCTAACAGGAAGCACTTTTGTTCGTGTTGATTGATCGGGTCTGGTGGCTCGCCTGCTTGATGTCGTCGTAATCCTCCAGGCTGAAGTTGATGTCGGCCTCCATGCCGCGGAACTTGA	2A	67.406
D_F5MV3MU01EQX37_66	GAGGTCGGACGAGGCTCTAGCTTGAGGGAGCAAATTAGTACAATGGTGAAGTTAAAGGAAACCAT[A/G]ATGGGTAAGTATTCGGAACCCAAGGTGGCCTTGGCCGAGAAGAAGAATGAACAAAAGGTGGCAAAGTGGGAGAGAAGATGTGCCTTCGAGGAGCGCAATATCGATATTGAGGAGCAAAAGAAGAA	2A	67.406
D_GDS7LZN02FDZX8_269	ACCAGCCCGTCTCGGATCCGGAGAAGAGCCACCCCCTCCCGTCCCCTATAAATACCCCCGCCTTCCCTGCCTTCTTCTCCAACACAGACATACCAACAGAGCAACAACCAACAAAGAACAGAGT[A/G]CCATATCAACTAGCCGTAGCCACACAGAGAGATCGATCCAAGAGCCTTAGCTTTAGCCATCGCCTAGCACAACACACCACCGCACCACCAAGAACACGTCCATACGCATGGCGCGCTGGGCTATT	2A	67.406
Ex_c8179_1452	AATAGCTTTATCCTCAACAGTATTCCTGTCGTTGTCACGGTGGTTTCATT[T/C]GGCGTTTACTCTCTGTTGGGGGGTGAGCTGACGGCAGCAAAGGCGTTTAC	2A	67.406
Excalibur_c10133_292	CCTACAAGGACTGTTTCTGCTGGTAAAGTGGACATTGGAGCTTTTAGGAC[A/G]TACCCAAAAGATTACAAGCCACCGGATGAGCCTGTGTCTGAGTATCAGAC	2A	67.406
Excalibur_c1027_927	CTCCTGCCGTTCTACGGAGTAGTGCACATTGGTTACTTTGGCAGTGGAGA[T/C]GGTGAAGGGATCAACCGCTCACATTTTCAGGCTCTGGTTCATTTCTACGG	2A	67.406
Excalibur_c1140_1044	ACATTAACACACAAGGGTGGCAAGTCCGAGTTGATCCTGCTGATCCAAAT[A/G]CAGATTTTGGTTTTAGAGAGATTATGATTTTTCAGAAAATTAATAAGTGG	2A	67.406
Excalibur_c12922_1888	ATCTGTATGCCTGCTTGGGTAGGTAGAGCTTACAACACCACCAATCCCCT[A/G]TTAATTCACTTCTATGCAATTTTTCAGTGAAATGGTTCCATCTCCAACCA	2A	67.406
Excalibur_c19305_473	CAACTGCCGGTGAGCAGCCTACTCCTGCAGAAGAAAAAGAAACAGAAACC[A/G]TAACCCAGGGAACACTGCCAGTTCAAGATGAGCATGGTGCTGATACTAAA	2A	67.406
Excalibur_c22687_1091	TCTGTGAGAGATGTGGGCACAGAAATGACTCCAATACCAAGTCAAGATCC[A/G]TCAAGAACAGGAACACCACTTGGGTCTGTGACACCGACTCGCAGCCCGAA	2A	67.406
Excalibur_c2426_931	GAGCTCACCGAGGAGGTGTGCAACGAGCTAGCAAGGGAGGTGGAGGAAGA[T/C]AAAGCCGAGATCGAGGCCTTGAAACATGACATCCAGAAGCTGCGAGAGGA	2A	67.406
Excalibur_c3120_889	TTAAAGTTCACTCAAGGCAATGTGCAGATGAAGCTGAAGTAGCCGATCAT[A/G]ttgttggcttgacatctagtcttgcaaattgcagattcaggaaaccactg	2A	67.406
Excalibur_c42799_210	GCTGCAGTGTACCTGGTGTGCCTCCACATATGGGTCATGTACATACTGTC[A/G]TCGCATCCTGCTGTCCCGGACACCCGCCCCGGCGCCACCTTCTCTCTGGA	2A	67.406
Excalibur_c47219_820	GTGCTAGGAGGAWGAAAAAACCAAAATACTAGCTGTTTTTCATTTGTTAT[A/G]CCAACACCTCACGCAAAGGGCACCCACCACTTCGGAAGCTTCTAGGATTT	2A	67.406
Excalibur_c4775_71	GGAAACTTCTGCATCGTCTCGATCGCAGTGGGAATCGTCATTGAGATCAT[T/C]GTCATGTTCCCGATCCAGCGCCGCAAGTACCGTGCCGGTATTGAGAACCT	2A	67.406
Excalibur_c65341_321	ATTGATGAGGTTGACGCTATAGCAACTGCCCGATTCGATGCTCAGACTGG[A/G]GCTGACCGAGAAGTTCAGCGTATTTTGATGGAGCTGCTCAATCAGATGGA	2A	67.406
Excalibur_c65796_394	CTTACAGTTGGACAGTTCGTGTACGTTGTCCGGAAGCGGATCAAGCTCAG[T/C]GCTGAGAAGGCGATCTTCATCTTTGTGAAGAACACTCTTCCACCGACAGC	2A	67.406
Excalibur_c95944_300	TGTGCTTCTACTGTGCTGGCACCAAGATGTGGTGTCACAGTAACATTCTC[A/G]TGCAGCACTAACTTGCTGTCYGCTGCTGGAGGCTCTTTAGTGAACACATC	2A	67.406
Excalibur_rep_c104620_183	CCTCAGCTGACCGAAGTGCAGATTGACTGCTGAGAGTAGAGACCGTTTAT[A/G]GGATTCACGAAGTGCTGCTTGCTTTTCCTACGCTTTGAGACTACTGTAAA	2A	67.406
GENE-0342_117	GATTCTACAACCACTATACTAGATGTTGAAGGCGTGGTATGATGGTTCTT[T/C]CCATATRRGCARRATCTTAACTCTRR	2A	67.406
GENE-0684_1611	TCCCAACACATTTTTAACAAATTTCAGATATCGAAGACAAGTGAATATGA[T/C]CCRCTTGATCTATTCTCTGGGG	2A	67.406
GENE-0746_101	ATTTAATGTTTTTGTAAACRTAGARTGTTGGGGCAATATAAT[A/G]GCACATTTCCTTTATTTGCCATATGCAGCATCCTGACTGGTACTTTTATT	2A	67.406
GENE-0808_728	AGTGGCTCTTCTCCAGTAAGTACAAAGCTATCTATCACAGCATTGGGGTT[A/G]TATTACTTATATRGGTCTTCTCCTGTGGCGTTTTAGCTAGTCCATT	2A	67.406
GENE-0862_322	ACAAGAGAGAAGTATGAAGGAATCTGGAACTTGAATTTATACCTGAAACA[A/G]GGTTAGCTCTAGTRAATGAAARRARRNNNNNN	2A	67.406
GENE-1000_141	CAAGGAAATCACATCTATAGCCATCTCGCTCTGCTTGCAGTTTCAGACAG[T/C]TCRGGRGCCGCTAAATGCCCTTCAGCARRCAGCA	2A	67.406
GENE-1000_186	GACAGRTCRGGRGCCGCTAAATGCCCTTCAGCAR[T/C]CAGCAACACCGAAGTTGTAGACAAGGATCCAGCAGTAGATAGCTACAAGG	2A	67.406
GENE-1012_303	GGTGGGAACTGAATTTCTTCGTGCTATAAACTACTCATGTCTGACCATCT[T/C]GRGAACARATRRRCATCTRAATGTAG	2A	67.406
GENE-1176_655	GTGAGTGCTGATGTATTTTCTTTTCTAATGGTTATAGCCTTGAACTCTTA[T/G]GTGATTGCATAACTGAATGTTTATCTTGGTTGCTTCTGTTGTTGTTTACNNNNNN	2A	67.406
GENE-1236_418	ATAAARTGGGCATGTTAGTTCGTATAATCACTACAAGRCTTG[A/G]CAATGTCTTTACCAAATATTTATGCAGGTTACAAATGCAGAGCTTGCAAA	2A	67.406
GENE-1316_218	TTCTGTATCAGAGGTAAGCCTGCCATCAAAACTGTTCATGAGAAATGCAT[T/G]TGTCGGGTTTTTATCTGAARTCTCTAAAACAAGTTGCAACTGATGC	2A	67.406
GENE-1388_216	GAACRTTCATGTRTTCCCGACAAACAAAAGAACATRCC[A/G]GTACCACAAGTTAATTTTCTTGTTTGGCTGTTCCATGAGGAATGCTAACT	2A	67.406
GENE-1388_98	TGGATGGGTAATGCTAGTGCCTAATTTTTGTTATGACTTACAAGCACATA[T/C]TCTCTTAATGTGTGATGAATACGTCTCTTTATGRACTTCATGNNNNNN	2A	67.406
GENE-4595_327	GTGAAGCTCAAGACRGAATGTGGCTACCAGTTRACGTCAAAG[T/C]TGGAAAGCATGTTCACTGATTTGAAGACGTCTCAGGATACGATGCAAAGT	2A	67.406
IAAV2142	CAGACTCAATTCGGGGCTTGTATTGGGCCAATGGATAACTTTGTTGCCTCTGAACTCTATTGTAGTA[A/G]AGTTTCACCCATGCTCCTGAGTGTCTCCTCCTCCGGCATTTTACTTCTCTTTGTACTGCGACTGCGATATGTAACATTGTGGGAGGTA	2A	67.406
IAAV8053	GTCCAGTCCGCCTTGCTGCTCAGTTGGGCTTTTCCTCCTGGCACTTGGAGCAGGTACACGTGAACCCGTAGTCTGCGAGCTCCGCCTGCCGCTCCTCGTA[A/G]GGAAGATCCTCGTCGATGTAGGAGATGGNNNNNNNNNNNNNNNNNNNNNNNNNNNNNNNNNNNNNNNNNNNNNNNNNNNNNNNNNNNNNNNNNNNNNNNN	2A	67.406
JD_c19101_46	cttaccaamswagacaacattgtaaactggcagtratgtttctaa[T/C]GAAGCATACATTTACTAAGATAATCCGCATCATAAACCATGACACGGCAG	2A	67.406
Jagger_c9471_247	tccagaaaatccttagacacagagacacgaaccccgccatcaacatgatc[A/G]TGCCCCAGATGTTGGCTCATGACATGTACTGCATAAGCTTGTGCCACGGA	2A	67.406
Kukri_c13624_201	CCACTTCACTATCTTACTCATTTACAATGTTTCACGGTACATACTGCTCT[A/G]CAAACGCAAAAGAACAGGTGAAAATGTGTTACCGCCAAGGCAGTCAAAGA	2A	67.406
Kukri_c209_477	GAAGAGAAGATGCTGGTGTATGAATACATGCCTAACAACAGCCTTGACTC[A/G]ttcatctttgatgaaactaagagatcggtgttgggttggaaactgcggta	2A	67.406
Kukri_c3115_279	AAGTTGATTTCTTACTGGAAGGAGCAAGCAGGCAAGCGGAGCGAGGGCGA[T/C]GAACTGGAGGAAATACAGGAAGAGAGGATATCAAAAGAGAAAGCTGACAC	2A	67.406
Kukri_c33884_551	cgagatccaccgaaatacaaaattagaatgaaggggattgatgcaccgga[A/G]CTGGATATGGAATATGGCATGGAGTCAAAGGATGAATTGGTGAGGCTTAT	2A	67.406
Kukri_c33884_632	GATGAATTGGTGAGGCTTATTGGGGGGAAGCGTGTTTCGATTCTTGTGTA[T/C]GGGCCAGACAAATATGGACGATCTCTTGGTGACATCTACTGTGACGGTGT	2A	67.406
Kukri_c411_251	TTTCAAGGGATGAATGTGATAAGATGGTAAAGCTATTACAGTCACGTGTT[A/G]CAGATTCAGCATTTCCTGAAGCCTATGAGCATGGGACACCAAAAGAAACC	2A	67.406
Kukri_c65988_297	GACAGCTTAACCTTCCTGTCAAGAAGGTGAGACCGATCTGCGACGCAGCG[T/C]ACCCATGAGGTCGATCCAGTAGGGCGAATAAGGTGGGACTGACGATAAAC	2A	67.406
Kukri_c8502_180	TCCTGCTCTCCCTCCAAAACGGCCTTTTCTTCACTTTCAACTGTTCCTCC[A/G]CTGACTTGGGCTGGACCAAGGTAACCCAAACCTCAGACGCCAAGGACTAC	2A	67.406
Kukri_c85862_95	GAAGCGCGACCTTGAGATCCGTTCCTCCTGCAGCTTCCTGCATCAGAAAC[T/C]GAGAGAGAGCATTGGAAGAAGCGGCACAGCAACAACCTATGAAACAGCAG	2A	67.406
Kukri_c9274_1004	GAAGGTCCATGTGATCCTATTGCTCCCTTAGAGCTGCCTCATTCACTGCA[T/C]gcgttccaccgtgtaactggctctgatgagctcaatgtggagggttacca	2A	67.406
Kukri_c98474_481	TGCCAAGAAGGTGATATCTTCGAATGAGCGAAAAGAAGCTCAGACCAGGG[A/C]GGTGCCACCTGATGAAGTTGAGTGGGCAAGGTGGTTGAAGCGTAGGCGTG	2A	67.406
Kukri_rep_c103890_185	ATCAGAAGACACTGCATGTTCCAGAGGTTCGTGTCTAGATGCAGCAGGTC[A/G]GTTCTACCTGCAATGTTTGTCTTGGATGGTGCATCTGTCATTCACAGTCG	2A	67.406
Kukri_rep_c68291_559	AGCGGAGGCAATAACAGTTCAGGAAATTCACAGAGAAGTTTTCGGGCAAG[A/G]ACTACCACCGCTCAGCAGGTTAGCCCCTATGGTGTATGGCCCCCTTCAGG	2A	67.406
Kukri_rep_c74359_1069	AGTCTTCGAAAACGGAAATCATACTCGCTAGCCACTTTATCCTGGAGGTC[A/G]CTAGAGAAGAACCTTCTCAACTGGGGGTAGGTCACGGTGAATCCTATTTG	2A	67.406
Ra_c70114_3713	GCACCCAGCCCCAGAGGTGACCCAGTGCTGTCGAGCATTCACAACACCGA[T/C]GTAGCTGATGGAAATGTTCCGGTGTCATCTGAAAATGTTGCACACCAATT	2A	67.406
RAC875_c10218_944	aagggcaaaggatacctggaggaccgtcgcccggcctcgaacatggaccc[A/G]TACACCGTGACGGCGCTGCTGGCCGAGACCACGATCCTGTGGGAGCCGAC	2A	67.406
RAC875_c110838_690	TGCATCTCTTCATGGCTTATTGTCTCCCAGCTGCTGGCATCTCCAGCTTC[A/G]CTCTCATTGTGAGGGTTCTTATTCGAGTACGCCGCCTTGGCTGGCTTCTC	2A	67.406
RAC875_c13774_161	AGTACCGCAGATGAATCATCTGAKGTYGACTTCTCAGGAAATGTTTCTAG[T/C]AGCGTGGTGCTGGAGGTAGTGGATGAGTCTGAGACTGAAGAAGAGGCTGA	2A	67.406
RAC875_c16967_68	GAGGAAGCTGCTAAGAGGCTCTTGCAGGAGGCCTACAAGCGGGAGAGCAG[T/C]GACAACATAACCTGCGTCGTCGTGCGCTTCTTTCACGGGCAAGGGAGTAG	2A	67.406
RAC875_c17722_1533	CGCAAGCATGAGCTGAATGTCTCAACTTACCAGATGTGTGTCCTGATGCT[A/G]TTCAACTCAACAGATACTTTGACCTACAAGGAAATTGAGCAGAACACAGC	2A	67.406
RAC875_c21514_77	CTGCCTGTTTATGTCTATATTACATCATGCCCGGATCTCACCGCAGCCTA[T/C]CAAAATAGTAGAACCATATCCCCAGAGCCACGGTAAGATACAGAAGCAGC	2A	67.406
RAC875_c2176_2416	CCTTCTTGGACAGAGATGAAGATGACACCAGCAAATGCGCACAGACACAC[T/G]AGGAAATCCATCTTGTCCATCTTCCAGATGTTGTATGCAGCAGGGAGATC	2A	67.406
RAC875_c3257_1089	aggctgcttgcacgtttgactagttcatcctcccatggttctgaacctcc[A/G]ACAAAAACAGCAGTGCTCAATGCCATGCACCTTTGCCCAGCTGCACCAAA	2A	67.406
RAC875_c3257_1155	CTCAATGCCATGCACCTTTGCCCAGCTGCACCAAAACCGGCAGCAATAAG[A/G]GCATTCAATGTGGCATCTCGATCGGCATCAGGAAGGATAATGGCATGATT	2A	67.406
RAC875_c3257_1179	GCTGCACCAAAACCGGCAGCAATAAGAGCATTCAATGTGGCATCTCGATC[A/G]GCATCAGGAAGGATAATGGCATGATTCTTTGCACCCATGTTACACTGAAC	2A	67.406
RAC875_c3257_729	TCCGTCTGAAATTTCCTTGCCGAGACACCAGATGTGGTAAAGATGGAAGC[A/C]ccattgccatacttgtttctgtttacaatttgtatggcatcatctaggct	2A	67.406
RAC875_c37638_174	GTGCTCGGCGACCACACGCCGGAGTGCGAGGGATGAGCCAGATGCTGGAG[T/C]AGAGACGATGTCGGATCACGGCCGTGGTGACCGATCAGCTGGATCACGGC	2A	67.406
RAC875_c43244_404	AGCTCTGTATTGTGTATGCCTTTTCTACATGATGATTCGATATTTCTTTG[T/C]GTAGCAGCCTCGTGCTTTGGTTACTAGTACTAGGCCAGAAATGATGATGG	2A	67.406
RAC875_c53568_391	CAGTAGACCTGATTAAGTCCACTTTGTTCTTGCTCTTGCAAATGCTATTC[A/G]CGACCTCGGAGAAATATGGTATGCTGCACCTACTATATGCTTTACATACT	2A	67.406
RAC875_c54927_1000	TGTCAGGAAGCTGGCATGCATGCTGTTCGGAAAAATCGGTATGTTATTCT[A/C]CCCAAGGACTTCGAGAAGGGTTACCGAACCAACGTCAAGAAGCCTGATAC	2A	67.406
RAC875_c54927_800	ATCGGGCAGATACTCTAGATCCTGCTCTGCTGCGTCCAGGAAGACTGGAC[A/C]GGAAAATTGAGTTCCCTCTGCCAGACCGGAGGCAGAAGAGGCTTGTTTTC	2A	67.406
RAC875_c7201_229	TCTCGCTGCCGAAGCTTGACAAGGTCCCTCAAGGCATTGAATCCCTTCGC[T/G]CCCTTAAGAAGCTCACACTGCAGTGCTTGCACACGGATTTCAGAAGCCAA	2A	67.406
RAC875_rep_c108548_253	TGGGCGCAAGGCAGGGCAATCTAATGCAAATTGTACAGCAGAATATCAAT[A/G]CATCAGCCCCTGAGCTATTTAGACAAGAATGGTCTCGCCGGTTCCCCAAG	2A	67.406
RAC875_rep_c114621_200	cgtctagcacaggctcatagaatccggttcgagttccacaaaggagcagc[A/C]GACCACACGTTCATGAGGGTCGACGGTGAGCCATGGAAGCAGCCACTCCC	2A	67.406
RAC875_rep_c69194_867	AGGTCATGCTTGGAGAAATTCTATAGTGGCAGTTTGTGATGTGGCAGTAG[T/C]GACTGTTTGTGATGTGGCAGGAGGCCGGGGTGAATCTGGAGCGGAGATCA	2A	67.406
RAC875_rep_c85788_126	TCAACCAAAATAGGCACAGCACCATTCACAGCTCCAGCTCCATCAGCATT[A/G]TTGACATCAGCAATGTCCCCATTTATCATTGCAGCTCGTCGGCTCTTTTT	2A	67.406
RFL_Contig3016_1091	GCAAGAACCGGCGCGTCCTCTGGGGCTGGGCCAACGAGTCCGACAGCGTG[T/G]ccgacgacctcgtcaggggatggtccggtgttcagactgttccgaggaag	2A	67.406
RFL_Contig3172_444	GTGCGGGAAGCAGGAGCCGAGCGCTAGGGTTTCGGTGTTAGACAGGCTAG[T/C]AGCAAGGTAGAGAGTACCATGATGATCCCGGCGAGGCACATGCCGTCGTC	2A	67.406
TA003523-0559	GACTCtTaGTcAACTTGCTAGTGATtTACATGAcATCaTAACCACATTAA[T/C]TGA	2A	67.406
TA004133-0887	TGG[T/C]GGTGATTAATTCTGTGCTTATTTGGTGGTGATAAATACTAGGATAAGCTG	2A	67.406
TA004545-0174	AAG[T/G]TCGATGACCCAGCCACCGACGTGACTTTTTTGCATCGCCATCGTGCTGCT	2A	67.406
TA005542-0450	TTT[T/C]AGTATCAACgATCAGCCTGACGCACATGCAAGCGTAGGTGTAGGTGCATG	2A	67.406
TA006409-0318	TAA[T/C]ATGTTGTAGAGAATATCGATGAGTCCGAGAAACTTCGTCCTGAGGAACTA	2A	67.406
Tdurum_contig12912_308	gcttgtgcgatcttcacaaatgccgggccaagttccagtagaatcctcct[T/G]AGCTGAGCAGCCCTGACCTCGAACATGTCGTCGGCGCGGTCGTTGAGGCT	2A	67.406
tplb0021f10_469	TTCTATGCTATAAACACAGACTCCCAGGCTCTTGTGAATTCCCAGGCGCA[A/G]catccgctacaaattggagaacaattgactcgtgggctgggtactggtgg	2A	67.406
tplb0050m09_1890	CAAGCCTATTAGGATTTCGGAGCTGGGTTTTCGCACGGTGGACGGACGGA[T/C]GGATGGATGGATGGCCATTGTGAATTTCCACGGCCGATTGGATTTGCCTG	2A	67.406
wsnp_Ex_c9345_15516120	acaagtatggcaatggggcttccatctttaccacatctggtgtctcggcaaggaaatttcagacggacattgaagctggccaggtgggtatcaacgtgcc[A/G]ATCCCAGTACCCCTGCCATTCTTCTCCTTCACGGGCAGCAAAGCTTCCTTCGCAGGAGACTTGAATTTCTACGGCAAGGCGGGCGTGCAGTTCTTCACCC	2A	67.406
wsnp_Ku_c9269_15583444	AAGAAAAATGCTGTTATAATGGGAAGGAAAACATGGGAAAGCATACCCACTAAGTTTAGGCCATTGCCCGGTCGCTTGAATGTTATACTGACTCGTTCGG[A/G]CAGTTCTGATTATGCAACTGTTGAAAATGTTGTMACCTGTGGAAGCTTGGATTCTTCCYTAGAACTACTAGCATCAGCTCCCTACAGCTCAACAATTGAG	2A	67.406
wsnp_Ra_c3057_5773050	GAAGCTCAGGATCAATAGGTGGATTTGGCATAAGTATTCTCTCATCAGCCAAGAGGAGATCTTCCAGTCGTTTCAAYGAAACCTTACAGTTAACAACCTG[A/G]GTTATCAGATTTGGCAGCATAAAAAGTGGGAACCTTAACACTGCAAATAGTGAAAGAGAGGTAAACGCCTTTGCTGCCGTCAGCTCACCCCCCAACAGAG	2A	67.406
wsnp_Ra_rep_c112625_94438013	TGTTGGACTGGGTTTTTGCTGATGGATCACCTGGGAATGCAAACAAGTATGATAACAATGGGAAGCGAGATTTTCATGCTGCCGTTTCAAAGAGCATATC[T/C]GATGACTTGTTTTGGGTGGAAGAAGAACGTAGGATATTTGAAAGGCTTCAGCGAGAAAGAAAAGAAAAGGAGGATGCTGGTCGGAGAAAGGCTGAGATAA	2A	67.406
Excalibur_c28325_140	GTAAACCAGGTAGACCTACTACCAGCAGGGACAAGCTTCCATATGATGAT[T/C]GAGGCGCAAAGAGCAAAAAATTAAAGGACGCAACGAACGGAAAAGCTCCA	2A	67.692
Tdurum_contig13837_573	ACCTGGACAGGCGTTGCAGCCATAAGCATTCCTGCAACACAACCTCCTAC[A/G]ATACGCCCATCGCTTCCAGCCAGAGCAACACTCAGACCACCTGTCCTGCT	2A	68
GENE-3975_114	CTGCAATATACACGCAGAAGATGCTTCAATATAAGAATTAGCAACTCTAG[T/G]GCATATTTARATTGTCTAATTTTAGAGCGATARTAAAACAAC	2A	68.475
BS00098423_51	AGTACAACTGCCTAGGCGACAGGAGCACCGTCTATGAGCTATGGAACTAC[A/C]GGGCGGACCGGAAAGCCACCCTAACGGAGTGTACTGAGTACATGGCCGAT	2A	68.556
Excalibur_c40617_983	GAGCACTGGTCGGCGTCGTAATGGGAACGGCTATTGATCGGTTTCAGCAC[A/G]GATGAAGAGGCTCTGGCTTTTGCTGCGGCTTTCATGGCCTCGTTTGAATC	2A	68.749
wsnp_JD_c15127_14676522	GCTGAGAGATCTCCCATCGGCGGCGGCGCGCGCGAAGGTTTCTTTCTTTGCTGTTAGCGCATCACAAGGAAAATGGCAAGCAGAGCAGGTGGCGATGGCA[A/G]AGAACCCATAAATGAGCAAGTAGTCGCAAATACTTATGCCAACATGCGCACTGAAATGAACCAACTCTACACCAAGATCACGGAGCTGGAAATGGAAGTC	2A	68.749
Excalibur_rep_c102052_721	TAGAAAAAGTGTTCCTTTCACCTCCCAACTAATCAACTATTGCCTGAGTG[T/C]ACAGCCCTCAACTTTTTTGTTTCGAGTTGAGTTGGAAATAATAAATTGTT	2A	69.231
Ra_c26702_797	TGGGCAAACTGAATGTGAAGGCGTTCGAGATTGCTTGCGCTGAGAAGTTC[T/C]GTACAACAAAAGCCGCTGATGCGTCTAGTAAGCTGTACTCACTGTGGCAG	2A	70.071
BS00096882_51	AGCACCACAAACAATTGAACGGCGGCGAAATCGGCATGAACCCAACTAGG[T/C]GCACAGCAGAGCCCGGCAGAAAGACCGCTCACACACACCACACGGCCTTT	2A	70.379
BS00083497_51	TCAGTGCTTGGCGATAGCCAGCATGCATGGGTTTGACGATCAAATTCATT[A/G]GTACAGTCGCCCGCACTAGCTAGTCTTCCCCTTTCCAAAGATCAGCAAAC	2A	70.379
CAP12_c2436_132	GAACTCAGAATAGATGAGCGACATCTACGGGTAGGACTTGCCGTCTGTTG[T/C]tccggtgtatgatcggcacgattggttatgtttgctatctgctttattgt	2A	70.994
BS00048108_51	GCATATCATCTCATCTTCCTAATCTTACAGAGGTTACCATGGAGGACTTC[T/C]CGAGGTGCATTGAACTGCCGCTGCTGGGTCTATTTCCAAACCTCCAGCGC	2A	71.412
BS00108517_51	GCAGGGTCTAAGTAGTGAGGTACATGCAGAATTTACCGAGACCTTTTTTG[T/C]CCACATGTGCGGTCAAGACGTTGTCACCTGTTTTACCCTTAATTCATGTC	2A	71.653
BobWhite_c34598_70	GTGGAAGGTTTGACGGGAGCTCTGGCCGCAGAGGTGGTGGAAGATTCGGC[T/C]GGGGTGACAGAGGCGGCCGGAGTGACAGGGGCCGTGGTCGGGGTGGTGCA	2A	71.653
BobWhite_rep_c64766_352	GCCCAGCTGGGTACGCGTGCGAGGGAGACGTCTGCAGGAAGGCCTAGGTA[T/G]cgttgtgttgtgtgtgttcctttccagctgaagcgtagtactgaatcatg	2A	71.653
BS00086329_51	AGCATTCAATGCCTATTTTGCAAAGATGCCGTGGTTGGCAGTTCCTTTCT[A/C]CGACTCCGAAGGCCGTAAAAGCCTTGATGAGCGGTTTGACGTCAACGGTA	2A	71.653
Excalibur_c41125_360	CTATCCATCCTGACTGCCGCCGATGGCTTGGCTGACACAATCTGGGCATC[A/G]CCACTGACGGCCGAGCGCACATACCCCAGAACGCCCTGCTCCACCACTAG	2A	71.653
Excalibur_c47219_186	CGGCGATTCTGATCTACATACAGATCCCCTTGAGCTCCCTCGCTCGCTCG[A/C]tccggccggtcgtcgagatttggagtgcctgagacgttcatgggtgtgga	2A	71.653
IAAV6408	TCATCTCGCGGACATGAATTAAGGGTAAAACAGGTGACAACGTCTTGACCGCACATGTGGGC[A/G]AAAAAGGTCTCGGTAAATTCTGCATGTACCTCACTACTTAGACCCTGCAGACTTCT	2A	71.653
Ku_c13700_1196	CATGAAGAGATGCAGGGTTCAAGTGGTTCACCCGACGGAAGCCAGTCGTC[A/G]ATCAACAAGATCTTCGACGGGAGCATCTCCTGGACGAGCAGAAACGATTT	2A	71.653
Ku_c69608_894	GGGACCACAGTTGATGTTCTATACAATCCTTCTAACACATTGCTGAATGG[A/G]AGTCCAGAAGTTTGGTTCAGATGTTCCTTTAACCGTTGGACTCATCCAAG	2A	71.653
Ra_c12874_2478	GGCAACAACGAATGGTTGTGACTATCTCTATGCTCTGCAATGTACCATCC[A/G]TTTTCCTCCGCTCGTAGCAACCTTATTAGAGCGGGGCACTCGCAACGACA	2A	71.653
RAC875_c64377_350	GGTGTATCTGCCTAGCTTGGATCCCTACCCGGGTTATACTCCAATCAGGA[T/G]CGAGTTGCTTGTTGATGACAATACTGATTATGAACCTCTTCCAGGAGGAG	2A	71.653
RAC875_rep_c119619_54	TACGTTGTCCGAAAGCGGATCAAGCTCAGCGCTGAGAAGGCGATCTTCAT[A/C]tttgtgaagaacactcttccaccgacagctgcctgatgtctgccatttat	2A	71.653
TA001297-0826	[T/C]ATTGGATCTCATGgCATTGAGTAGAGGACAAGgGATCAGACGAGTCTTGT	2A	71.653
wsnp_BG605368A_Ta_2_4	CAACCAGAACACGGTGGTGCGCGACATCACGTCGGTAAACAGCAAGTTCTTCCACATCGC[A/G]CTGCTGCAGAGTAAGAATATGAAGTTGATCAACATCCAGATCAACGCGCCGGTGAACAGC	2A	71.653
wsnp_Ex_c23768_33006588	GTCTGGACTGGAAACTCTTGAGGCCAGTGACGGGTCTGTCCTTTCCAGGTCTTTCTGCAAACAGCTCACATCTCTAGGACTCCTACAGTTCGGCTCTGAG[A/G]CTAGTGAATGGAGAGGAGAGAGCTTGGTGAGCCTAACGGAGGAACAAGAGGGAGCGTTACAGCTTCTAACCTCCCTCCAAGAGCTTCAATTTCGGAGATG	2A	71.653
wsnp_Ex_c2426_4542393	GTGAGCCAGAAGGTGCAGCTCCGCCAAGTGCTCAAGCAGAAGATCTAGAAGCGCCAGAAACACGAGGCGAAACCGGTGCAAAGCCTAGAAGAAATAATCT[T/C]GGAAATTACTTCGCAGCTTCATTTTTTTCTTGTTGTTGTCTTAGGGTCACTTGTAAGTTGTAATTGATGTACTAGTAAAGAACCGATAATAGATCAATCA	2A	71.653
wsnp_Ex_rep_c67848_66550974	GTACAGCTGGTAGAGACGCATATGTGTGGGATATCGGAARTGGCGAGTTAACAACTATAATTTCCAATGCCCATGTTGGTAATGCATATTCTGTAGCTCG[A/G]ACACACCTGGCAGGTGTGCTGTTTACTGGAGGAGAGGACGGGGCAATTCGCTTGTTCGATGTTTCTGAGATATCGGATGATGAGAATATTAAACCAGCTG	2A	71.653
wsnp_Ex_rep_c71983_70544041	TACAATATGCATTAGATTGCCCTGCCTTGCGCCCAAGATGCAAAAGTGGTCGCTTGAATTGAACATGGTCTAGTCGAGCTGCTCGAGCTTGTCTTACCTC[A/G]GAATTTTTTTGGAGGTCTGTTGTTATGGTGTCACCGTACTCGGTCTGTTGGGGGCATATGGCGCAGCATGTTGATAAAGTAGACATATCTATCTTTCTGC	2A	71.653
wsnp_Ku_c52392_57380726	GCAGAAAGATAGATATGTCTACTTTATCAACATGCTGCGCCATATGCCCCCAACAGACCGAGTACGGTGACACCATAACAACAGACCTCCAAAAAAATTC[T/C]GAGGTAAGACAAGCTCGAGCAGCTCGACTAGACCATGTTCAATTCAAGCGACCACTTTTGCATCTTGGGCGCAAGGCAGGGCAATCTAATGCATATTGTA	2A	71.653
BS00107804_51	CACAACCCTATCACTCAAACACAGCCTCACAAGCTAGACTATCTCCTCAG[T/C]ACTCAGTAGTACTACCAGAGCCTCCCAGCTAGCAATGGCAAAGTGCCTCG	2A	71.789
Kukri_c9118_1891	CCAAGAACTTCAATTCCTGAGATGCCCGAATCTCTTATCACTTCCTGCAA[T/G]CCTATATAGCCTGACCTCCCTCGGAACATTATCTATCGTACATTGTAGGA	2A	71.862
BobWhite_c9505_515	GTGAAGCACACAGGCAATGGGCTTTTGAAGTTATATTATGGATATCGGCC[A/G]ttcatggcgttctgttgtgttgcttctgaggttctgtacattatcctgtt	2A	71.862
RAC875_c10218_91	TTTTCGAAGCCAGTGGAGGACCCGTCAGAGCTACCGAAATGGAACTACGA[T/C]GGATCGAGCACAGGCCAGGCTCCTGGAGAAGACAGTGAAGTCATCCTATA	2A	72.003
Kukri_c2951_2574	GTGCAAAATTGTACCATATGTCAGCAAGCCAAATCTGAAACTGTGAAGTT[A/G]CCAGGTCTTCTGAATCCATTACCCATCCCAGATGAACCTTGGAGTTTGGT	2A	72.049
wsnp_Ku_c28467_38394887	TGTATTGGCAGGGATGGTTTCATCAAATGAGTGTGCTACTATAGATGGATTGAAATCCGGGGCAATTCGAGCAAGTGTTCGGCATTTGTCGATCATAATT[A/G]CTGATTATGATAAAGATGARCATGTCAGCAATTCTAGTGAGAAGTTTGAACAAAATACTTCAGAAGGTGTCTTGGCACAAATTGAGGACATTGATGTTGT	2A	72.262
Excalibur_c3171_416	ATGATTCAGAGGACGTGATGGATGAGCTTGACTACTACCGACTTGAGCAA[T/C]agatcacagaagggaaaggttgtagtgctcctactggtactaatcttgag	2A	72.262
JD_c11109_572	TTCGCCTGCAGAGCTAAGATGCGATCTTCCACTGTGTCATTGACTGTGAA[T/C]CGAGTGACAGTCACAGGACGGGTCTGGCCGATTCTGTGTGCTCTATCAAC	2A	72.665
RAC875_c13390_1329	GCTTGACAAAGGAGCAAGAGGAGGCCCTTCAGCTCCTCACCTGCCTCCAG[A/G]ACCTCCGACTTTTTGGGGGATTCAAGCTGCAGCACCTCCCTGCAGGGCTA	2A	72.764
wsnp_CAP12_c510_276361	CTTCTGTTTGTAGTAGCTGATTGATTTGAGATTTATTGAGTAATGTTAACTGGCGCTATATTCTTTCTGTGTGACTTCAAGAATGAATCCATGTGCTGAT[A/G]ATATGATTGTGMGTACCA	2A	72.909
Excalibur_c36481_1319	GTTTTGCAGCGGTGTTATTGTGGGCCCGGTTGGCTCATGTAATTATCTTA[T/C]GCCCGTGGGCCGCTGACGTTAGAAGTCTCGAATATCTAGATAAGAAATCC	2A	73.032
BS00080752_51	CGTAAAGTCCTAATCACGAACTAACATTATTCATGCTCTTACAGCACGCA[A/G]CATCAATGTGTCCATTTTCTACATACATTAAATTTTACCCTTTTTCCAAA	2A	73.032
BS00108778_51	TGATATAACGGGCTCTCGGAATGGGATTATGCGCTTGCAAAATATATCTA[T/C]CCTCCTAGAGGCTAGAGCATAAAATGTGTTGAAATGTTGGTGCTTATGTT	2A	73.032
Excalibur_c36481_1140	GAGGCATCGCAACTCGGCTCACCGTGGAAGATCTCGGATATCTCTTCAAC[A/G]TATAGGGAGCTGATCGCAGGCCTTTGGCGTCAACAATCGTGCAAAGCTCT	2A	73.032
Excalibur_c36481_519	CAGCAGTAGTAGCAGCAGCAGGAGCAGATAATTCTGCATCATCGGCAGCT[T/G]CAGCAGCAGCAGCAGGAGCAGATAGTTCTGCTGCAGCAGCAGCAGCAGAT	2A	73.032
Jagger_c4026_328	TTGGCTAAGGGGAGGAAAGGTTCCTTCCGATTCTTGCCATTTTTCAAAAG[T/C]ACCAAAGACTTTCGAACAGCCTCACGTGCTAGCAGACGATGCTCCTTGCA	2A	73.032
Jagger_c9554_114	AACTACTCCATCTGTAAAGAAATATGAGAGTGTTTAGATCACTATTTGCT[T/C]TTATATTTCCTTGCGGAGGGAGTAGTTTCTTGCCCGCATGTTGCTGCTGG	2A	73.032
Kukri_c47259_416	TCCTCATGATGCTTTGGCGGCTGAAGAACGCCATCCTTGCCTACTATGCC[A/G]TGTGGATTTGGTCGTGATTAAATTAGGTTCTGCACATAAACCACGGCTAG	2A	73.032
wsnp_Ex_c36481_44425685	ATGTGATCATGCTCGATCCCTGGTGGAACCCTTACGCTGAGGACCAGGCGGTTGACAGAGCACACAGAATCGGCCAGACCCGTCCTGTGACTGTCACTCG[A/G]TTCACAGTCAATGACACAGTGGAAGATCGCATCTTAGCTCTGCAGGCAAAAAAGAGGGAGATGGTGGCATCAGCATTTGGCGACGAGAAAACAGGAGGCA	2A	73.032
wsnp_Ra_c32271_41304469	TGAGGATGTTTTATCGTGTCATTGAAGTAATATCTTGCCCTAGCTCTGTCACAGCAAATATATACTTTAATGAGGTTTGGAAAGTGAGGACGGTGTTGCA[A/C]GAAGAAGCATCAAATGGTAATGGAGAATTTTCCAGAATGGTTATGGAGATGCAGGAAGCGTTCCATGGGTATTGGCAAAATACGTACTTGTGGTTGTCAA	2A	73.032
Xgwm312	-	2A	73.728
wsnp_Ra_c3378_6318431	AACGAAGCGACCGTCAGCAACGACCTATATGACTTCCTGCAGGCCTTCTTCAAGGAGCACCCGGAGTATGTTGAAAACGATTTCTATATAACTGGGGAGT[T/C]ATATGCTGGGCACTACATTCCTGCCTTTGCAACTCGGGTGTACAAGGGGAACAAGAACAATGAGGGCATTCACATCAATCTGAAGGGTTTTGCAATTGGT	2A	75.742
RFL_Contig3509_229	GTTCAGGTTGGCGCCGACATGTCGTCGAAGAAGATAGAGCTAGACCACAA[T/G]GACATGGTTCATGATTCTGCCATTGACTACTATGGGAAGCGCCTTGCCAC	2A	76.341
Excalibur_c72359_56	CAGGCGCTTCGCCAGAAAGGGGTGCCAGAGGCCGAAGCGGACCAGGCGAC[A/G]AGGAGCGTGTTCCAGGACGACCGTGGTGACGAAGACCAGGCCTCACATGG	2A	76.546
RAC875_c19672_342	ACATGGCGGTGACCCGCAGAATAGTCCTAAGCTACAGGTGCTCCAAAAAA[A/C]CTGTGCAAAAAGAGCTTTGCACGATTGTTGACGCCAAAGGCCTGCGATCA	2A	76.916
Xgwm356	-	2A	77.759
BS00082084_51	TGTTGTGCAAATTAGCTCTAGCTTCGTTGAAGCTCTTTCTGCAATCGTAG[T/C]ATCCCACGTCAAACTCAATGACAGCCAGAATCATCAAGAAAGCCAACTTG	2A	78.25
wsnp_Ex_c14953_23104041	GTGTTGCGCTGGTTCCGCTTCACCACATGCGTCATTGGGTCGTAGTCCGCATTGTGCAGCCAGAGCCCACATGAGAGCATGCATTCAACCCCCTCACGCA[A/G]GCTGAATGGGTATCCACGGACAAAGTCAGCACCCTTGCGGTATGGGTCATACAGTGTGTTGAAGAAGAAAGGAGTAGCTGGTGTCTTCAAATTGATCATG	2A	79.087
Excalibur_c14953_899	TCTGGGTCTTTGACAACAATGATGTCAAACCGGGAGAAAAATGGCTGCCA[T/C]GCCTGAAAGAAAGAGGTCAGGTTGGGCTGGAGTGCTGCAATCACAATGTC	2A	79.087
RAC875_rep_c107961_348	CCTAATGAAAAAATCTAACACTAAGGCATCACGACGGCAAAAATACTGTA[T/C]CGGTCACAGTATAGGTATGGGACTGTCGAGATTCTCCGCCAAGAACGACA	2A	79.087
BobWhite_c47555_106	CCAGCACCACCGCCCTTGGCAACAGATGGAGATCACTTGAATGTGAGGCC[A/G]GACCCTCTAAGGGTATCCTCGATGATGGTGTCAAAGCGTTGCGCCATCTC	2A	81.238
Xwmc181.1	-	2A	81.866
CAP12_c1380_238	GACGCAAATCCTCAAATTATCGAGAAGTACAAGGTTTACGGTCTCCCGGC[A/G]TTGATCCTCTTCAAGAACGGGCAGGAGGTGCCAGGGAGCCGAAGAGAAGG	2A	82.386
Excalibur_c4372_262	CGCACACAGCTCCCCCTCAAAGAATCAACAACCTATTGTTGTTACATATG[T/C]ATCAACCCCAGAAGAGCGCAATGCAATAATTACAGGGCTCAAAACTTACA	2A	82.396
GENE-1151_455	AGATTGCATGGAAACTGTACATACATGGTTGCATACTGATTGATCTTTCT[A/G]TATGTAGGACGACACTAGTTTTAGTTATTGGGTGGGGTAACAAGTGTCAA	2A	82.434
RAC875_c62278_69	GAGGAAGAGGATGATGATGATTTTGTTGTCAAGGACGACGTGGAGGAAGA[A/G]GTCAATTACCGGCCAAGGAAGAAGGCCAAGGTTGGGAGGAAGACGAGGGA	2A	82.761
Kukri_c12368_82	GCTGGCTCTCGGCCATCACAGGCGTGGCAACAATGGCTAGGAAAAGGAAA[A/C]GGTGTAGAAACAACCCTATCCTTGTTGTGCGCAATACCAGACAACGCTAA	2A	82.761
Kukri_rep_c69803_82	ATCTGAATCTCTCTCCAATAGAAACCCCTGAGGAAGATAAGCGAGCCGAG[T/C]CACATCTCTCAGCTGAACCTGTATCAACTCCTACTGGGAGGCATGCAACT	2A	82.761
RAC875_c95948_614	GCAGGCGTTCAAACAGCGTCGTCGTTTGTGGCCCTGGGATGATTTTGCAA[T/C]GGAGATTGCACTGGAGTTTGGCCAAGGGGAGTATGAATCACACATGACCA	2A	82.761
Kukri_c2951_1188	AATAATATTACAGTTAAGAATAAATACCCAATGCCAGTGATCGATGAGCT[A/G]CTTGATGAATTGTCCGGTGCAAATTGGTTTACCAAACTGGATCTCAAATC	2A	82.804
Excalibur_c108170_294	GGAAAACTGTTGTTAATGCGTGCAAATTTATTGGGTGAACGACGGACTTG[T/C]CCAGCAGCCTCTCTGCTTTTAAAGTCTCCAGGATAAGACCAAATCAAGCA	2A	84.132
Kukri_c3688_407	cggccatttggatggccaaggctctgaacaatgaacttgctgtatcggga[T/G]AGGGTCCAGCAAGTAATACTCCGAATAAGAGGAAACTTATCATCAAGAAG	2A	86.631
Kukri_rep_c68187_743	TGCTGCGTGGATGAGGCACCTGATGTTCGACAAAGTGCTCTGGCCCTTCT[T/C]ggcgacatttctagggtctgccctatacatcttcagccacggctccaaga	2A	86.631
BS00064836_51	TAGGATTTGCATATACAAATGATAATATACATTTATATTGAACTCATCGC[T/C]GCTCTGAACTCATATCTAAACGGATCACAAATACTAGACTTAATGGACTG	2A	87.427
IAAV880	CTGGTCCTGTCGAGATAGATGGATCAGATTTACGTCACCGGCTCCGCAGGAGAAAAATAAAATGGGTCTCCTGGCATCAGCCCAGAACGCAGTGGAGAGT[T/C]GCGTCGGAGGGATGACCGCTACAGGGAAAGGGCATATGATGGTCACCGTACACACAGAGATCNCCATCAGGGCCCTCGAGGGAGCACCCTAAGCTCCCGT	2A	88.504
Tdurum_contig61938_424	CCGGACCAAAGTCTTTCCGGCTGGCGAAGTTGAGTGAATCTGTTACATTC[T/C]gtctcgaatgcttgccatcagcaatcctggcacttgaagcacgttcgctt	2A	88.922
IAAV6070	AAGCCTCTTTTAATGAGCCAGTCATCGATGAGGAATTGAGCTGTGGCTCAATAGCAGATATGACTGGTGAAGCAGAGTATAATGTAGTTGGCCAACTTTT[T/C]ATTGTAGTCAAGAGAAGTTCGTGAAAAGACGCATTGGTAGTTAAAGCTACAAGAGCNNNNNNNNNNNNNNNNNNNNNNNNNNNNNNNNNNNNNNNNNNNN	2A	89.51
Xwmc658	-	2A	89.944
RAC875_c21750_784	GAGGACTTCGCGTTCGTTACATACTACTGTCCTCACTGCAATGCTCTCAA[T/C]GGATCGCGGCAACAGGAGGACGGTGAAATGGTGACTCCTACCGACCGCTC	2A	91.489
BobWhite_c42181_327	ATTCAGTTGGCCTCGTAGTTGTGCTGTAGTTAATAACAATGGTAAGTTAG[A/G]CTCATGAGGTTGATCATATGGCAGTGCGCTGAAGATGTAAATTGCATGCA	2A	91.489
Excalibur_c44834_80	CCATCATCTACAGTTACACACACACGTCGTTACGACTGCCCAAGCTCCAA[T/C]GAAACAAGTTCTCTTTATATAGAGGATGGTGCTTTGTGTCATGCATGCAA	2A	91.489
Tdurum_contig25539_248	TGCCTGCCCTGACGGAGAGGAGCGGAAGATGCTCCTGGAGTGGGAGCACA[A/G]CGCTCTCAAGCGCTCGTGCTCCGGGGGCTCCGGCGACGTACAAGGAGCTG	2A	91.489
Ku_c72620_132	CATTGCATGATCTGGCAAGCGTGGCATTGAGGGAAAAAGAAATGCCGTTA[A/C]AACCTTGCTCAAACTCAGGTAGCGCGCCAAATTTACAGAAAACCCATGCG	2A	91.682
Excalibur_c4372_363	ACACAACACATCAGAATATGGACAGCTCAATGAGGGAGTATAACTTATGC[A/G]GCGGCTGTGGTGCACAGCACACACCGCATTCTAGACTCGCCTGAGGGGGA	2A	91.911
Excalibur_c52319_257	TCATTCCCTACCCTTCCAGCTGAAGCTCGGGAAAGCGTGTTTGGAAGGAG[T/C]GGATTCTGCAGTTCTGCAGGGTATGCGAGCGGGGGTTACTGCCCTTCCTC	2A	92.004
Excalibur_c923_837	GGAGGAGGTGAGGAGGAACTGGGGGATCGTGCCATGCCCGGATCCCAAGG[T/C]GACGAGCAGTGCTTAGACTTTAGGCCAGTGCATTTTTGCATAAAAACGTC	2A	92.367
Kukri_c50391_219	CTTCAGTTTCCTCGATAGCACCATCACATTGAAGTTTACCGAATTGGGAA[T/C]cctctgcatcatcgccttgatgacactcacggcatcctgcagtaaacttt	2A	92.566
IAAV3757	GTCAATACCCCAAACTGGGCACCGCGGCCAGAGTTTGTGAAGAGATTTCTGAAGCATTTCGAGGAGGCGAAGGATGTGGATGGGATGGAGTCGTTCTGCG[T/C]GTGCCTTGAGAAGCTGGAGTGCCTCGACGCAGATGCTCGTGATGCCCTGTCCCGGACCTATGTAGCTGCAGGCAGAACAAATCCATCCTCTATCATTCAC	2A	92.737
Excalibur_c7971_712	AATAAGACTAGTGAAGATGCTGGTGCTGACTACGTGCAAGGAGTTCATTC[A/G]ttgtcacagtatgctgattacctggtcataaatgtttcttccccaaatac	2A	93.253
BobWhite_rep_c64068_213	AAGATCGACCATGACGCGAATCCTCAGATTATCGAGAAGTACAAGGTTTA[T/C]GGTCTCCCGGCGTTGATCCTCTTCAAGGACGGGCAGGAGGTGCCAGGGAG	2A	93.253
BS00010477_51	gcgagaaggttaccttgtctgacaacttcctctcagccgacatatgatga[T/C]GGACAGCAGTTGCGGATATGAAATGCGCCTTGTTGGATTTGTTGGTTCGT	2A	93.253
BS00010760_51	GCCTGACTGGGGATGTTATAGGAAAAATCGCTTACACTGCAGTCCTGGGG[T/C]TTGCCCTATTTGGTACATTGAAACTGGTCAGGTTTCAGTTTGGGAACACA	2A	93.253
Excalibur_c91176_326	gcccatttattgggaactgtgtgggagcttcaaatcaccaagcttttgtc[A/G]TTTTTCTCATCTCTGTGGTCACGAGCTGCAGTTATGCTGCTATTATGACC	2A	93.253
IAAV6102	GTCCGTCAGCTCTAGAACTGAAGGCGCAGACAATACGGCTGCTGGGCTTGAATACGGCAAAGTATCTTCGA[T/C]GGAGCTGGTTCAAGCAGTCCATGATATGCTTTCAGCTGCAGGGGTAAGGATGGATGCTGAGAAGGAAACACTGCTACAGACTACTCTTTCCTTGCAAGAC	2A	93.253
IAAV8933	CATCTGTTTCTGAGCATCAGCCAACAGCCTGGTCTTCTTTTATGTTTGATTTCCACATCCTTCTTTTCCTATTCCCAGCGGGCCTCTATTTCTGCTTCAA[A/G]CGCCTGTCAGATGCCACAATATTTATAGTTATGTATGGCCTCACAAGTATGTACTTTGCTGGTGTGATGGTGAGGTTGATTCTTGTTGCAGCACCTGCTG	2A	93.253
Kukri_c24081_1386	AGAAACTTCACAAAGTTGGTATAGCCTCCCCACCCTGTAGTGAACACTAA[T/C]GGAGTCATCGGAAGGGAGCCCCCTCGATTGACATCAGCACCAGCCTTAAT	2A	93.253
RAC875_c22328_1356	TTTCCCTCTTGAGGCTGAGGTGTTACAGAGCCAACTTCCACAAAGCCAAA[T/G]CCAAGACCCAATAGACCCTCCACGGCCTCRGCATTCTTATCAAAACCAGC	2A	93.253
RAC875_c22328_490	TGGTGTTCAGGCCTTCAAGGGCTTGAAGTCTGCTCCCACTGCCTCCTGGA[T/C]agatttgaagccgtctctttccaagcattctgcgagctcggcctttattc	2A	93.253
RAC875_c27530_860	AGAATATTTGCAAGTACAAGTGCAGCAATAAAAATGCAAGCTATAGATGT[A/G]CATGTGATTGAGAGTGGCTGCAGTTATATTGACAAATGGTTTGTTGCCCT	2A	93.253
RFL_Contig5122_974	ATCTCAAGGAACTTCGTCATCTCAAGGACGCCCACTCAGGTCGCCAGTCA[T/C]GCGCAGAAGTACTTCATCCGCCTCAACTCGATGAACAGGGAGAGGCGGCG	2A	93.253
Tdurum_contig42282_10323	GTTACAGGAGCATACACTAGTCTGTCAGGGTCTGATCATTGCATTATTTC[T/C]cccacagcattctttcaccccagtgattcccagtgtttttctagctcaga	2A	93.253
Tdurum_contig42282_11463	TATCAACATGTCACCTTTTGCTTTTGAACTTCCAAGTCTGTATCTTCCAT[T/C]TGTTGCCATTCTTAGAGAAATTGGGATGCAGGAAAGCCTTACAAACTCTT	2A	93.253
Tdurum_contig52350_636	tgatcctttgctgataaagccaagtcttgccactttgacagcatcgaacc[A/G]TCGAGGACCTCGGAGAGCATATCGATTTCATAGTCAGGGCCAAGAGCTTC	2A	93.253
IAAV5232	GTCTTGCAAGGAAAGAGTAGTCTGTAGCAGTGTTTCCTTCTCAGCATCCATCCTTACCCCTGCAGCTGAAAGCATATCATGGACTGCTTGAACCAGCTCC[A/G]TCGAAGATACTTTGCCGTATTCAAGCCCAGCAGCCGTATTGTCTGCGCCTTCAGTTCTAGAGCTGACGGACGAGTGGCCCGGTTGTCCAACGTCTGCCAC	2A	93.361
BS00097473_51	CCTGCTCGATGCTGTTCGGATCTCGCATTCTTTGCTCGACGAGCGAGCGT[T/G]TGTAAATATGAGCGTGCGTAAATATGAGCCACAGCGCATTTTTAGCTTAG	2A	93.361
Excalibur_c62106_387	CCTTCAAGACAATAATTAATGCAGACCATACAGGATCAGTCCAGCGGCGC[A/G]TTCTCTTTGATCACCGCTGACAAGTTTGTAGCCGCCTCTTCGTTTTTCAG	2A	93.361
Tdurum_contig12556_183	AACCTAAACCCCCAAGAGCACATCACTGCCGATCTTGTAAAACATGTGTG[A/G]tagacatggatcatcattgcccatttattgggaactgtgtgggagcttca	2A	93.361
Tdurum_contig49366_118	CAGGAGTACGCAGGAAGCACCAGGGCCAAGGTTCCGCCCAGATCCTCTCT[T/C]catataccctggagctggttacctgctgccttgtgtgtcttgcaggaggt	2A	93.361
Tdurum_contig92425_3144	GTTTTAATTGCTTTTTGGACATACCAGTCTCCTCGGTCAGCTGTGCCAAC[A/G]CTCATTTTTATCCATTTTGTCCTTCCTTGTATGCTTTAAGCCTCTGACTA	2A	93.361
wsnp_Ex_c10555_17235832	AGCTGACGGACGAGTGGCCCGGTTGTCCAACGTCTGCCACTCTACCAACATCCGGTTGGGAAGGTGCAGAAGAGAGGTCAGCCGTTGAAACACTCTTAAA[T/C]GAGTAAACCTGACTGGAGAGTAGCATGCGAGTCTCGCCGGGGGCTGTCTCCACGGGAAACCTGTAAAGTGCTTGGCCAGCTGATGGCCTTACGTCTTCAG	2A	93.361
wsnp_Ex_c3695_6740063	CTCTTCAAGAAGCAGAGGCACTTGTGAAGCAGTGGCAAGATATCAAATCTGAAGCTCTTGGCCCTGACTATGAAATCGATATGCTCTCCGAGGTCCTCGA[T/C]GGTTCGATGCTGTCAAAGTGGCAAGACTTGGCTTTATCAGCAAAGGAKCAGTCCTGCTACTGGAGATTTGTTCTGCTGAATCTCTCTGTTGTCCGAGCCG	2A	93.361
wsnp_Ex_c3695_6740339	TTGATGACTCTCAGCCCAAGAAGCCTAGTTACTACAGTACGTATGAAGTTCAGTACWCACTGAGGAGGCAGGACGACGGATCTTGGAAAATCTGCGAGGC[T/C]GCTGTCCGGGACCTGTCGTGATTTCTGCCAGAAGGATGGCTAATGCATCATCTCATAGGACGCGGGGCCATGTTATAAACAAAGTTCCAACATATTAGAA	2A	93.361
CAP8_c3129_381	gctctgctctgtgtgccgagaacagtgtgcgtcattgatagtgttagtga[A/G]CAGCTGAATAGATCATGTGGGATTGTGGAGTGTGCGTACAAGAGATCGGT	2A	93.672
BS00087932_51	CTCAATACAAACACACAGTTGAATGGGAGATGCTTTCTTTCCCTCTGGTC[T/G]CACGATGGAGCGCTGCTTGTTTTCGTGCGCTACCGTGAAGCCCCCAGGTC	2A	93.672
Excalibur_rep_c69149_1588	GTAAGGGTAGGATCCAGTTCAGTAGCCTTATTGAGATTCTCCAACTTGCT[A/G]TCACCGTCCAGATATAGGGCTCTCTCTTGATACATCCACCCAAGAGGCCA	2A	93.672
Tdurum_contig50720_482	gacccgagcgccgccccggtccttgctgccgtggcgagacccgggtctcc[A/C]TTGTTCCTCTCTGGTCTTTCTCCTGGAGACGAACTGATTAATCGCCGTAC	2A	93.672
tplb0025l18_1788	AGAGCTGGCGACAACATTGCGATTGGGCTGCAAGGGATCGACCCTATCCA[T/C]GTGATGTCGGGTGGAGTCCTGTGCCACCCAGATTACCCCGTGTCGGTGGC	2A	93.672
wsnp_BE498892A_Ta_2_25	TTTTTTCCCTGTAATTGTGAAATTGTTCCGAYTACTTGGGGGGCTTTGTTGTTTAACAAC[T/C]ATGTTTAGAAAATTATCTACTGTGTATATATACATGCATGCTTGCTTCTGACCATGTTAG	2A	93.672
wsnp_Ku_c2838_5354231	CCATTTCCATTCTTGAACTTGTTCTGGGAACAACAGCAGGTGCCACATCAGCACTTTCTGTCCTAGGATCAGTAGCCGGCTCTGCCCTTCTGCTTGCCTT[T/C]GAAAGAACAGGGGCCACATCAGCAGCATAACTTCTTGAACCAGCACCAAGCTCTGCCCCTGAGCTAGTTCTTGGGATGATAACAGCAGCAGGCACCACGT	2A	93.672
BobWhite_c48552_673	ACCGAGCTGCCAGACGTATCGATATTTCGACACGTCTTCGGCAAGGTTCA[T/C]TCCATGCAAGCTGCCTGCTTCGGCCTCGTCGTCAACACATTCTCAGGCCT	2A	93.703
BS00027799_51	TTTGAGAAAAATTCAATGTCAAAGCTCGAGAAACTCCAGGTGAGGTTTCT[A/G]CACAGAGAATCTAAGATAGTCGAAGGCATGGAGCATTTGACAAGCCTTAC	2A	94.102
BS00009692_51	GTCTCCAAGGCGACGGCCTCCAGCGACTCGAGGTTCAAGAACTCGACCAC[A/G]GCGGATGATTCCGACATGTTCAGCACCGTCGTGCCCCAGACGGTGACCGA	2A	94.258
BobWhite_c45336_130	CCAAATGCTCAGATAATGAAGCGGTACATTTTGGAAGTTCGTTACTTGAA[T/C]attatgatgggtctactaaaggattcaagcaaaaatatcaggatatgttc	2A	94.292
BobWhite_c45336_321	aagttgctccatgctcttcctgcaagcaaaggtgaagatgaacaacttga[T/C]GAGGAGCGAGACTTAATTGTCAAGGAAATCGAGAAGCTTGTGCGCTTGTC	2A	94.292
Excalibur_c13339_561	atgcaccagcagtgggcaagatcctttctaccctcccaacccagcgaagg[T/C]AGGTTCTGAACAAAAAGAGAAAGGACACCCTCCTTGCAAATTTCAAGGGC	2A	94.292
Excalibur_c26042_260	ACTCCAAGTTAAAGTACTTGGGATCACCTTATCCACCATACCTAGGCAAC[T/C]GTGATTATGGTTTGCGACCCATACTCGAGTCATTCATCTACACTCCTTGC	2A	94.292
Excalibur_c721_484	TGTCCAAAGTAAAGGCCACATGGAGAACAACAATATATCTGCTGTAGATT[A/C]TTATGAAATATCTTGTGAGGTCATACAAAGTGAATCCATGGAAGAGGGAA	2A	94.292
RAC875_rep_c72435_90	GATAACATCAAACTTGAGTTTACACACGTATCCATAACATAAGCAGCGCA[A/G]CTAAACCAATGTTTATTGGTCACATGATAGTATCTTGCACAGTAATGGTA	2A	94.292
GENE-1196_146	CCCTCGAGGAGGCCCTCTTCCTCGACAGGTAACAAATCAATCTCGTTCTC[A/G]TCCTCGTCGCTTCCTGCGGCCTGCTGTGAGGTGGCAAGGTGGTTCTAGGC	2A	94.628
wsnp_Ex_rep_c66448_64683704	TGACGGTGAACGACTGGACCGCCTTCTGTGGCTCAGACACAACGGCTACCGAGCTGTCCGTCATCGAGAGCGTCTTCAAGTTGAGAGAAGGCCAGCCCAC[A/G]GCGATCGTCGATGACATGAGGAAGTCGCTGATTGACAGCTATGTCTAAATGATCAAAAGGGCATGCAGTGCGGTGTGGTTCTTGAGCTGTACTCTTGGTT	2A	94.668
BS00068691_51	CTTCAGTGTTGTTCAGCTTGACAGCATCCCTTGGCTCCATAAAGTAGGTC[A/G]CACCAGAGCCACTTGAACTCAGAACAATTCCACCAGGCACCAAATGTTTG	2A	94.863
GENE-4937_1435	GGCAGAATCCCTGCTCCATGGATACAAATTTGACAGGTACATGCTCATCT[T/C]GTRGTGTRATRTCTGATRCTRTAGCAACTG	2A	98.423
Excalibur_rep_c102984_157	atcacatcatcgcaactaaagaattggctgaacaacagaaaagctaagct[T/C]GCTCGTATCGCGAAAGAAAGAGGAGTGCCATACGAGGGCGAGGGTGCTGA	2A	98.59
RAC875_c1757_1183	ATGTCTATATGCTCGAGAAGAGCACAACTTAGCAACAGGCGCTGGAGATC[A/G]CCTCCACTGATGGACACCGTTTTTAGTGTGAGTTTCCTAAGGTTTGTGAT	2A	99.623
BS00010098_51	GCGGCATCCATTCCATTAGCACTGGACGAGGCTGTTCGTGGCGGGAAGGT[A/G]AAGGCGGGCGACGTCATCGCAGCATCTGGCTTCGGAGCTGGACTCATCTG	2A	99.782
RFL_Contig5277_1283	GCCATCAGTACGGAGGTTTGAAGAAGCCTGCATCATGGGATGGTCGAAAG[T/C]GCACCGGGATCTGATCTGACCTTACCCCGCCAAAGATCGTCGATCTTGCC	2A	99.803
Tdurum_contig86183_177	ACTAGAGCATTTCCAAGTTGCATCGCTGCTGCAACTGCAAGTGGTTCCTT[A/G]tctcttcagagatggatgccatggctatggtacagactacagatctctgt	2A	99.925
Tdurum_contig41912_893	AGGAGCACCACTGCTCGCCTGGCCACCAAACCATGAATGAGGTCCATGTG[T/G]gttctgtcctggtgcagctcgctgttcagccagcttccttttggtggcct	2A	100.432
BS00094172_51	GAGCTTAGTTTCAACGTTTTCGGTTTCTGTGCTGCCATGATTGGCTGCCT[T/C]GCCACGTCGACAAAGACCATCTTGGCAGAGTCCCTGCTCCATGGATACAA	2A	100.664
wsnp_Ra_c15518_23944753	GTTTCTCATGCGGAGAGCCTCCGGAGGCTCACATGTACTCTTACACCCACCGCGATGGTAACCTGACAGTTCTTGTGAAGCGTTTGCTGCCTGAGCATCG[T/C]TTGTCTGGTGAATCCAAAGGAAAAATTTGGATGTGGACTAGATGCCTAAGATGTGAGCAGGAAAGCAGAATATCCAAATCATCTCGAAGAGTGATGATGT	2A	100.664
Excalibur_rep_c66399_930	ATGTTGTCAGGCTCACTCCGGTGGCGACGTAGGGTGGTTTGTTCCCTTTT[A/G]TGGTGTCGGGAATGTAGAAAGAAGCTGACGTCGGCCCCGTCTGGCTGGGC	2A	100.928
BS00101944_51	GCGAGTCTAGCAAACATGAAAACCTTGAGTGCATACTACAAGATCAAAGT[T/G]CAAACCCAAGTGTTGTATCACTGAATTTTTTGAAAGAGATCACAAACAAC	2A	100.928
Excalibur_c9525_105	CAGATTTCGCTGTGAAGAAGCCGCCGGATCTTCTCCGAGGGCTGGCCGAG[A/C]TCCGGAGTGCAAATCTGAGTCCCGTGCGTCTCCGAGCCTCAGGGGATTCC	2A	101.096
Excalibur_c33560_256	tgctgctgctkcttctkcttctctgcttcctctgcttcctctccatctcc[A/G]CCTGCCTCTCTGCCTCCATCTCCCTCTCATACTCCTTCTCGTCGTCCTCT	2A	101.262
Kukri_c1621_107	GCTGCTGCATATACGCTTCTTAATATGTGCAATGAAGCTGTTGAGGACTG[T/C]CTGAAGTCAATTGAAATTGATCCGAACTACAGCAAAGCATATAGCCGACT	2A	101.262
RAC875_c42539_104	actcccccacccttccgaggcgtcgggaagaacattccaggaggcggagt[T/C]GAGGCATGGCGGCGTGATGAGGGTTGCCTGGGATGTTGTCAGGCTCACTC	2A	101.262
Tdurum_contig42600_527	GAGTGAGCCTGACAACATCCCAGGCAACCCTCATCACGCCGCCATGCCTC[A/G]actccgcctcctggaatgttcttcccgacgcctcggaagggtgggggagt	2A	101.262
Kukri_c100591_287	GAGCAAAACGAGGAGCTGGGCTTGAATGGCATGGACACGTCCTCTGCGGA[T/C]ATGGCTTACAACACGACGAGCACGTCATAATCGATATTGGTTTAGTCTTC	2A	101.289
Ra_c1757_256	GAATGCTTCCCTTCTGAGTATTATTATAAATCTTCATTAAGCTCCCGATC[A/G]ATCCTTTTTCCACCAAGCCCATTCCATCCATCGTTGGCATATATAAATAG	2A	101.861
Tdurum_contig41914_353	TTCTTCCCATTTACCGACAGCTGCATAGATGTTGGAAAGGAGGATATACA[T/C]ccctgagttggctaaccccttggcaacaaggaagtccgcaaaccgctggc	2A	101.866
wsnp_JD_c30_49073	CTCGGAYATGGTGAGAGCACGGGAGATTATGCTGGATATCTCATCCTCTGACACAGACAAGACATTGCCACCCGGACCAACGACGAACCGTGGAGAGGGC[A/G]CCTCTTCAGCAGATTGTTTGTGCAAGGGTGGCAGATGAGATGGCGAGTAGCGGTTAACAAGCTCAAATTTTTCCAMACATCCGGCCTGAAGCTCCTGCCT	2A	102.475
Excalibur_c49266_154	ACAGAATCTGATCGTTGGCCAGCTTGATCTGCAGCAATCATTGTTTTGTC[A/G]GACAGAAATCCCTGAACACGGCCAGAAGGCCACTGTTGTTGAACTTGAAC	2A	102.475
Kukri_c498_1817	CTACTCGCCATCTCATCTGCCACCCTTGCACAAACAATCTGCTGAAGAGG[T/C]GCCCTCTCCACGGTTCGTCGTTGGTCCGGGTGGCAATGTCTTGTCTGTGT	2A	102.475
RAC875_c29056_299	TCGGAAGAAGCATGGCGAACATGACATGACTTACAAAATTTTCTCACGTG[T/C]gaagctggaggatgctttgttggatcagatgttcagcacaagggaggaga	2A	102.723
BS00022925_51	GGTTGTTAGATCCCTAGTTGAGTTGAAAGAAGTCACATTTCCTTGCTGGT[T/C]GAGGAAGAAGTGGCTGGTGGTGCCTCCTCTGGTACAGGGTAAGCAAACAC	2A	102.9
CAP12_rep_c6900_73	ACGGCCGGGAATCCAGGCACCCATACCCCATCAGCTCCTTTCCCAGCCAG[T/C]GCTGGAGTCCCTCCAGCTTTTCCCTTCATGGGCTCAGGCACCGAAGCAAA	2A	102.9
Kukri_c81100_105	TTCTTCCCGCGTTGTTCGGATGTGCTGGAGAAGATGATGGATGATGAACC[A/C]GGGCTGGCTGCCCTCGGAAGCGATTACAACCTCTGAGACGAATAGGTTTC	2A	102.9
BobWhite_rep_c63940_205	tctgcaaaatatactgcgcatacaggtccatcgaatactgaatggcctcg[T/C]GGGCAGTGGTTGCAGGTAAGAACGCATCGACAGCGACCTCCTTGTTCTCG	2A	103.228
wsnp_JD_c30_49149	CCAACGACGAACCGTGGAGAGGGCRCCTCTTCAGCAGATTGTTTGTGCAAGGGTGGCAGATGAGATGGCGAGTAGCGGTTAACAAGCTCAAATTTTTCCA[A/C]ACATCCGGCCTGAAGCTCCTGCCTGTAAGCCAATCTTAACTCACTAAGTGGACTCCAGACCCATTTCTCCCTGTCCTCCCATTCAGAAACTCTGAATTGT	2A	103.598
Excalibur_c58231_273	CGTGTGCGCCGGTTCCTCAGCAGGCTCTGATGGATGAACATCCACCATGG[A/G]CAGTTGGTGGCTGGCATTTATTTCAGCAGCATCAGCATCAGCATCATTCA	2A	103.976
RAC875_c75800_331	GTTAGCGAGATTAATGTCTTAATAAGAGCTCGCTAGCTAATGTAGCCCAT[A/G]TTATTCTAGATTTACTCTTGTTTAAAATCATATTATAGCACTTTGTTCTC	2A	103.976
RAC875_rep_c113375_533	GGTTCTACTTCTTGAACACTATTGGATCCCTTTTGTCGACCACTGTGATC[A/G]TCTGGGTGCAAGACAATGTTGGGTGGGGGTCGGCTTTGCGATCCCGATGA	2A	103.987
JD_c10324_88	AGATTAATCTCTCTCCCTCTTCGTCCCGGCTGCCAGCACCGCTAGGGTTA[A/G]CGCGGCGGCGACCTTCGATCCAGGCGATTAATGGCGCGGTGGTGAGCTCC	2A	104.223
Tdurum_contig42937_1564	atgtgccgaggcatgtattttccacattgtcaacacacagcattgtgtag[A/G]CAATTGATGCTACTGTGTATTAGACCCAATGAATGTATACAGAAATGAAA	2A	104.268
RFL_Contig4560_1503	CTCGCAAACATGTCTTCGCCCTACCTCCGCACCTCACTCCTCCGCGGAGG[T/C]TCAACACACTCCCTGGTCGGTAACCACCTGTCTCCACCAGTCAACATAAG	2A	104.896
BS00019095_51	CTCCCATACGCCTACTCGCCCATCATTCTGCATTATGAGAACAACCATGC[A/G]TTTGCTGTCGTCGAGGAGCTCGTGCGCAAGGTGGAGATCTCCCACTGGGG	2A	104.896
BS00021676_51	CACCATTGGTGTCGTGCTCTTCTTCACAACCTGCTTGCTCGTCGCTGCCA[T/C]CCCCTGCCAGGACCGCGGTGTCCAGGCGCACTCCGAGGAGTTCAAGAAGA	2A	104.896
Ex_c3115_2742	agagatgttggttaatgagaaagccgagtttgtggattttctcatgaagg[T/C]TGTTGATCGGCATGGGGTGTCTAGGTCCTCGGTGCATGAGATTCTTGATG	2A	104.896
Excalibur_c28710_103	GAGGAATGGCCATTGAGGGTGGAAAGACCACCTTACTGGCTGAAAAGCTC[T/C]GAGACTGGAGTGTATGGAAAGCCTGCTCCTGAAGATTTTCAAGCGGACTA	2A	104.896
Excalibur_c28710_589	CGCGAGGTGGAGTCGATCGTCAAGTCGCTGCACTGGGAGGTCCGGCTGTC[A/G]TACTCCCAGGAGAATGAAGGCCTTCTGTTTGTGCAGAAGACCATGTGGCG	2A	104.896
GENE-4443_109	TAGTGGGGCCAAGAGGATCAGTTGGRTARATTGCACCAGGTA[A/G]CAATTTCCTATGTGCTCTACTGAATATGCAAGTACTATATATTCCCTTTT	2A	104.896
Kukri_c23400_362	GGTGATGAGAGTGGTGACATGATTGAGTCCTTCAGCAGCGGTGAGGATGA[A/G]GGGTGGCTCATGTGAGAGCAGATGGTGATTATTTTCTTTCTATGCATGGT	2A	104.896
Kukri_rep_c68068_95	GATCCTAGATTGACAGGAAGCTTCTCTCTACTTGCTGTTTGTACCTTCTC[A/G]ATGCCCAGCCAGACGGGGCCGACGTCAGCTTCTTTCTACATTCCCGACAC	2A	104.896
RAC875_c24364_526	CGTTCATTTCAGCGGTTGACGGTACATTACAGTTTGGGACACAGATGCTG[A/C]GTTGAGGGAGGCCAGTAAATTGGTAGGGGGGCAACACTTTCTTGTGAAGT	2A	104.896
wsnp_Ex_c2311_4327681	TCCAAACTCCTGCTCCTACTCGCAGAGGCCTCTCTGTGGCAGTGGATTCTCCTACTGCAGCATTTCATCCAGGAAGGACAAACTTCAACAACATTTCCAC[T/G]GAGAACTTTGAAGATTCTCAATGCACACCTGGAGTGGTAACAGGCACACCACATCTTGGTTTAAATGATCAACAAACAGGAACTTCGGAGCGCATGACGC	2A	104.896
wsnp_JD_c30_49876	tgccgcagttgatcaccacctcaggaaactgattcttcatgtgctctattatgttttcaacttcagtgaaaatggtaactcctctggcaagaacatttct[T/C]CCCTGTTGCTCGAACAACTCATGTGTACTGGGATTATGGAACTCAAGGGTTTGCTGTGGTTTGCAGGCGTTGTATATTTCGACTGATGAATACTGAAACA	2A	104.896
RAC875_c20979_234	GGCGACGAAGAGGAGGAGGATTTGGTCGAGGAAGAAGCGGGCGCGAGTCA[T/C]GCGCAAGGTCCGGTCAGGGACGTGGCGATGGAGAACGAGCTCGCCAACGA	2A	105.042
Excalibur_c31744_369	CGACGATGATGTTAGCTAATGCTTACATGCATGATGAGAATGTGAGGATA[T/C]ATAGAGTATATGTTTGTGAGAACGATTCTCTTTGGAGAATGTGTTGTTAG	2A	105.229
BS00067284_51	AGTCACCTCGTATACCGATGGATTTGGCGATTTGGTGTGTTTTGCTACTT[T/G]TAGTACTACATTTGTGAATGGGTGATCTTATATGGAGGATGCGTGCGCTG	2A	106.077
Excalibur_c10461_394	CTCGAGTATCAGGCTAGGCAATCTATCAGTGGAGCGTCATCATTTAAGAA[T/C]CTTCTTGCAAGGTTGCCTCCACGAGTTCATTCAGTCTACTATCGTGATGA	2A	106.077
Excalibur_c1999_1178	CAGAGCCGCTGTCTCCGTACTGCCGCGAGGGCGACCGGATCGACGAACGC[A/G]TCCGCCCGGTAGTGCAAGTAGGACAGATCCCCGGTGGACGTCCTTTCCCT	2A	106.077
Excalibur_c1999_1451	TTCACGATGTCGTCTTGCTGTTGCAAATGGCCTGATTCGATGTCGGTGGC[A/G]CACTTGAAGATTTCCCCCTCGGGGCTTATGAACTCAAGAAATGTGGGAGC	2A	106.077
Excalibur_c22201_542	CCATGTTCATATCAGACAAGTCAATACTTGAACCTGCAGATTCTGTTGCC[A/G]CCAACACAGGTTACGATGTTGAGAAGATGTATAGAGGCAAATCAGACGAA	2A	106.077
Excalibur_c28710_340	GTCATGAATGTAGTTCCAATTGATTCGCCCGACACACTCCCAATCATATA[T/C]GAGCGCGGGCTGTTTGGACTCTACCATGACTGGTGCGAGTCGTTTAGCAC	2A	106.077
Excalibur_c37167_266	GTTGTCGACTGGACAATATATGATGGCACTGGCCATGGCGCGAAGCTAGT[T/C]GGTCGTGCCCAAGGCCAGCAAATCTATGCTAGTAAATGGAGTCATTCCGT	2A	106.077
GENE-2383_730	TTCACCTGTTCCCTACAACCATGATCTGGTCTCGAGTACAGCATCATACA[T/G]TGATGAGTGGCATGCAGATTTACTTGGTTGRTGTTC	2A	106.077
Kukri_c35516_93	TTCGTTGACGTGTTGCAGGTCCAGCTGGGGCCTCGGGAGATTTTGAAAGC[A/C]GTGTCTGGAACACATGTCAGCCTTAACAATGGGCAGACTGTTATTGAGTC	2A	106.077
RFL_Contig4560_1206	TGGCTCACATCCTGGAGATCATTCTGCCCCGTATGCAAGCGAGATGCAGG[T/C]GCTGGAATGACAGGCCCTCCTGCCTCGGAGACCACCCCATTGTTTGCTTC	2A	106.077
TA004902-0755	TTC[A/G]TAAAACAACAGAACAAAACCCAAGgAAGGAAGcAAGGAAGcAAaGAAGgA	2A	106.077
wsnp_JD_c16948_15934352	TTGATATGCAGCTTCCTGATAACTCCAGCCTGCCAGGTTCAGGCCGGGGTGTACAACCCATTATACATTTCAGTCCTTCAGATGATATGTTGCTGTGGAA[T/C]GGGGTCCTGTGGGATAGACGAAGTCCCACTCCTATCCATCAGTTTGACCAGTTCACAGACTATTGTGGCGGTGGCTTTCATCCAGCTGGAAACGAGGTGA	2A	106.077
RAC875_rep_c69411_672	ACCAAAGCCTTTCCTGTTGGCCCTTTTGACTCACAACTCACTTACTTCAT[A/G]TGCCAACAGTGCGAAGCATCATTGCAATTTCTTTTGTCACTGTGCCAGCA	2A	108.207
BS00060594_51	CGCTTAATCTCACTAACTAATAATTCATATACGCACCCATCTAGGTGATG[A/G]TTCAACAAGCGACGGGAAACAAAGATGTAAAGATTACAGGAAATCTGCAC	2A	108.207
BS00012942_51	GTGATCATGGGCTTCGCGGACGGTTTCCGGGGCGAAAGAGTGAGAACCCC[A/G]TCTCCTATCATGTACGTCCATGACGTGACCCAGCTCGCGCATAATGGATG	2A	109.027
Kukri_c6306_685	GATAATCCCAACGGCTCTTGCGCTTTCTTCTATTGGAATATGAATCTGTA[T/C]ACCATTTTGAAGTTGAAACAGGTCCATCCATATAAGGATGGATCCACTTC	2A	111.087
Tdurum_contig70471_308	TGGCTTAGTTTATACTGCTGAACCTTTGAATGCCTGCAGTGCATTGACAA[A/G]CAAGGCAGTCGAGGGTCCACCGTCTCCATTTGCACTAGTTGTAAGAGGTG	2A	111.974
Excalibur_s116597_198	TGGGCCTCCTTATACTGATGGAGGTTCCGGTAAATATCTGTTCCCTTGAT[A/G]TTGCCCTGAATCATCATCCTTGGCCTCGTGATTTGCATCAATACCCTAAA	2A	114.658
Tdurum_contig12761_125	atagttaaagggacgctagagctacaaattatgaagtcccctgcttgtac[A/C]AAACATTACATATCCTAATATTGGCAAACCGGACATATCTTCCGCTGGGC	2A	114.824
BobWhite_c6365_1154	CATGAGCCCACAATGTTCATCAACCCGATGGCCATCATCTCTTTGTTTCC[A/G]TCCACCTGGTAGTCCTTGAGTGAAGCAAACGTCCTACCAACAGCTACTCC	2A	121.05
GENE-1080_39	CACCGACAAGGTGTTCGACCGGCTCACCGAGGACACCC[A/G]GAAGCCCGAGAAGGACGCCCTCAAGTTCGAGGAGGTCTACATTGCCGTCC	2A	123.772
Kukri_c9785_384	TTCATCATCACTATATCTGTTTGAATTTGGGTCATACCTATCTGAATCTG[T/C]AGTTTTCTGTCGACCATAATCTTCACGCGTCTTTCGGTCCCTATTTTCAT	2A	128.117
RAC875_rep_c80745_106	GAGAGGTATACCAGTGAAAAGAAGAAGCCTGCAAAATCCTCTGTCCATGT[T/C]TCTAAAGTTGATAAGGAAGCACCAAAACATAAAGAGAAGGAAGGGAAGAC	2A	128.117
RAC875_c39634_370	GGCGCATTTACTTGCATTGGATATAATCTTAGAACACCAAGATATTCTCG[T/C]ATCCTTTTTCACTTGCAGGAAATCCCGGAAGATGTCACCTCCATTCCGCG	2A	133.611
wsnp_Ex_c322_624793	CGCCTGTTACCCATCAAAATTGTCACCAAACTCACGCGGGGGAAACCTTGGCCTGATTAACTCCGGCGACGATGGCAAGAACCAGGCCGCCTTCGGAGAC[A/G]AGCGGTTCGTGGCAGTGGAGTTCGACACGTTCCAAAACACSTGGGACCCCATTGGCGACCACGTTGGCATCGACATCAACTCTGTCTCATCTGTAACGGC	2A	137.124
BobWhite_c10673_138	TCCTYTTTCACTTGCAGGAAATCCCGGAAGATGTCACCTCCATTCCGCGT[T/C]GTCCTGCACAATGACAATGAAAACAGGCGGGAGTACGTTGTCCAAGTCCT	2A	137.968
BobWhite_c10673_330	TCGCAGCCGGAAGCGGAGGAGCACTGCACAGCGCTGAGGGGCAATGGCCT[A/C]CGAAGCTCAATTGAACCTGCAAGTGGTGGCTGCTGAAATAAGGGTTGCTT	2A	137.968
Excalibur_c12980_2621	TTGAAGAACTATTCCAAAGCAGTAGGAGGCTATCTGTAGTTACAATGCAT[A/G]CCGTTTCACCATCTCTACCGTTTTGCGTCAGTGAATCGCTAACTTAACCA	2A	138.9
Excalibur_c29231_905	ATCCTCTTAGACAACAACTTCAACGCCAAGCTTGCCGACTTCGGGCTGTC[A/G]AGGATCGGCAACCAAGACAACGTGACGCTAATGACGACTGCTGTTGGGAC	2A	139.604
Kukri_c40204_141	CTATGCAAGGTTCAGAGATAGGAGGTGCCACTTCTGGCTTATTGATCTGA[T/C]CATGTTGTACAGTTTGCTGTTCCTCCTGCTCTTTTATTCCGGTTTCAGCA	2A	139.964
Excalibur_c12980_2392	caatgatgccgaaatcaagatcgcgaaggttcaaaagagagctcggagga[A/G]GATGAATGGATTAAAACACGTGCTCAAGGAGCTCATCATCGACACCGCAG	2A	140.193
RAC875_c63018_348	AATGGCTTCTTGAAGGCCGCCAAGCATTCGCACGCGCTGTTGGCCTTCTC[A/G]TGCGGTCCTAGGGTCTGTGCTGGGCAGAATTTCGCCATGGTTGAGGTGCA	2A	140.833
Ra_c510_171	TAAAAAAATAGAACAAGAAGTACGTCAGAACTATAGGAAATTTATGCCCT[T/C]TAAATGTGTACGGTGACGTAACCACTTATTGTTATGAGTCACTTAGAGTG	2A	140.833
RAC875_c510_923	CCGGGGCTACAGAGGCCAGCAATGGAGAGCTCCACACATGCAACGAGGAC[A/G]CGTGCGCCATGGTTGTTCTCAGCGAGGTCCTTGGCCAGGCGCAATGTTGC	2A	140.833
wsnp_Ex_c342_670243	CCGGCAGCCGTTTGATGTTGGACCAAATTGATGAGACCCTCAAGTTGGCGCCCACAAAGCTAGCAGCAAGCCGAACAATTCTACAAAACTACGGGAACAT[T/G]TTCAGTGCCACCGTGATCTTCGTCCTTGATGAGCTCCGGCGCCGAATGGAGGAAGGAGAACCAGCAGACTGGGGGGCCATGGTGGGATTTGGACCAGGTT	2A	140.833
wsnp_Ex_c342_670415	GGGGGCCATGGTGGGATTTGGACCAGGTTTCACCATGGAGACGGTGGTGCTGCGCGCAACTGGCTTTTTAAAGAAAAGTTAGAACTTCATTAAGCACAAA[T/C]GGGAGAACAAGAACAAAGTCCATGCTCTCAACTGAAATAACTTCGATACTCTACTATTATGTGTGCACACTCTAAGTGACTCATAACAATAAGTGGTTAC	2A	140.833
Kukri_c33374_1048	TTGTGGAAGTGCAATGTGCTGTCGAAGGTTAAGAATCCAATTTGTGTTCG[T/C]GGATAGCCTAGAAGATCATCAAGGCATGATTTGATGGTCTTCGCAACTAC	2A	141.605
BobWhite_c22714_132	ATACCGATCGCCGCAGAAGCGGAACACGAGGATGCCACCGCCGTCGGCAG[T/C]GAAGAGGCCCTGGTCAGAAAACCGGCCGGTGCTCGAGCAAAGCCGGATGG	2A	142.231
BS00064392_51	ACTGCCGGTGGCCCGGTGCCCCTCCGCGTCCTTCCAGTCCTCCATGCCGC[T/C]CTATTTCCTAATTGTGAGAAAACCTCACCACATGGAGAACACAACATGCT	2A	142.231
Kukri_c22152_1059	AGGTGACATGCTGCTTCAGTCAAATGCCTAAAGTGCAGCACAGATCCTTG[T/C]GCTGGAAGATCCAGGTCAACCGTGTCGCGTTTAAAGGGTTGGATGGTTGG	2A	142.231
wsnp_Ex_c11950_19164191	TCGAACGAGAAACGTTTGATCCGGCGAGTGGGCGCTACTACACAAGTTAACCTGAAATATGCTATAGAATGTTTGTACTTTGTATGGACCATATATAGTT[T/C]GCCGGTAAACACATACCATATATATCTAGTTTCCGTCGTCGGGGTAAGATAGTTTTACAAATCGGTACAACAATCTTATGGTGACTGCCATGTGTGTCCG	2A	142.231
wsnp_Ku_c33374_42877546	ATAACCATGAATGCTGCTTTAAGTGCAGGACCAAGAGCAGATTCTACATTTACATTGTCCTGAAACATATTGGGCAAGTTATCGAGAAAGGACTCGACAA[T/C]ACGTCTAGAATCGACCAAATTAACCAAGAGATCATCAGGCAATGGCAGGAAAACATCGTCCAAATCGGCAACCACCATCATTTGAGGCTGACTCAAAGAA	2A	142.231
BS00022024_51	AGGAAGAAGATAGGAACCAAACATCGACGATCCATGACGCGCATTTGTTC[T/C]GATGCACAACCGAGCGACGCTATCCGGCATAATTGTTTTCGGTCCTGAGA	2A	142.993
BobWhite_c13373_250	GCGTCGGCAAACTCCACAGCCTCTTCGACGACGTCGTCAATCTTCTTCTC[A/G]ATGCTCTTCAGCTCCGCTTCAGACGCGAGGTTCTGCTCGATGATGTACTT	2A	143.472
BS00003735_51	CAGCTGCTGGAGAACGTGTTTGCCGATCCCAAGGGCTTCGGCATCGGCCC[T/C]GACGGCAAGTACAGGTGCGAGGACCCCAAGTTCACTCAAGGCACGGCGCA	2A	143.472
RAC875_c44680_90	TCTTCACTTTTCTTCTTCTGCGCTAAACACTCCTTGAAGCATTTCAAGTT[T/C]TGCTGTATGGCTTTCTTGTCGGCGGGGGTGGCCTYGATGTAGCAGAATCT	2A	144.632
Xgwm210	-	2A	146.249
Xbarc124	-	2A	147.363
Excalibur_rep_c106338_424	CTGTATCATGTGGATTATGAAACGCAGAAGAGGACTCCAAAGATGTCGGC[T/G]AAGTGGTACCGTGACTTCCTCATGGGCTCTAGGCCGACCAACCAAGTGCA	2A	157.821
BS00067046_51	CTGGCGTGCGCCTCCCTGCTGCACCGGTTGGCTGCATAGGCCATGAAGTC[A/G]GTCCACACGTCTAGCAGCACAACCACTGCATCTTCGTCCCTACGGCGCAG	2B	0
Excalibur_c60347_56	ctgagctggccagctgcgcttcggccatctgagctgattcccgtggtttc[A/G]ATTGATATGTCTATGCTGCGGTGCTCAGAGGCCCTCACGATGCTGATGCG	2B	22.748
RAC875_c52566_551	ctgggtgtctgtagctacaggatgtccatggagaagatggccattggact[A/G]TAGGGGAGCGAGAGGGCTGTCACCAAGAAGGAAGGCATTGACTTTGCCAA	2B	42.771
RAC875_rep_c109207_706	GCTAATAAGAAGAAAAGAAAGAGGAATCATGATGAGGAGAATGAGTATGT[T/C]GAAACTGACAGTGAGGATGACGACAACGATAATGAATATGTTGATAATGA	2B	44.679
Kukri_c32247_293	TATAATTGGATATACCATTGATGACTTGGAGGGCATCGACCGTATCACTT[A/G]TAGTTGTTTGTGTGAGTCCTATTTCAGGCTTTTGCTACTGCACTGTTTAC	2B	45.496
wsnp_JD_c20720_18369335	ATCAAGGGCACAGTGTTGGATTTTTTGGTGTACCAGYGAAGGCCTATGAGTTGTTGGCTCGTGTTGAAGAGCTTCAATGCTTGGCAAAGCGCATCGCACG[T/G]TACAAAGATCCAGTTAGACAATACCGGATCCAATCACCTTACAAAAAGCCACAGTGGTCGGCAAGCTGTGGRTGGATTGAAACTGATGATGCAAGATTGC	2B	47.856
RAC875_c44407_364	GGATTATACATTTTTGCAGCACTACCACTATTGTTTTTGTTTGGCAGGAA[T/C]GAATGTTCTAGGGTTGGAGCAGAGGGGGTTGAGCAGCAGTTGAGCTTAGG	2B	49.251
wsnp_JD_c4699_5834958	CATCATCCTCATCGTCGCTGCCACTGCCTGATGGGTCATCATCCCTCTTCCGCTTGGTACCCTGCGAGGACGACGGCTGGTCTGCGCCACCCTCGTCGTC[A/G]TCATCATCGACCTCGTCTCTGTCTTCATCAACATCATCAGGGTCAGCAATATCAAAGTCCCCTGGACTACCAACAGCCACGGCTTGGGGCGTCACAATTG	2B	50.657
wsnp_Ra_c2842_5399988	TGCTAACAAAAGGTGACACCTCCAGTATGTCCTTGCTATTTTTTCCGTCTAGATCTAATATGTGTTCCTACAAAGAGTAAATAGCAACATCAGTGCTGGC[T/C]TTCCATCTGAATCTGAGACATTGAATGAGATCCTGTCATTGCTAAGAAAAGCTAAGGAGGTCACCACCAAGAATACCAAGGCCGCGTCGACGGACTCAGA	2B	51.699
Kukri_c4632_115	CGCTGAACAAAACCTTGATTGGTTGACGGTATAAACCTGGAAGCTGAATT[A/G]GTCGGAACAGCAGGGGTAAACATCTGGTTAGGGTTTGTTCCTGGAACTGA	2B	51.868
BobWhite_c6166_319	TCATCTGCCTTCAGTGCCCCCATACGAACAGCAACAAGCCCAAACTCTGT[T/C]CCGCACCTCACATCCAACAGTCCACCATCAGCCCGTGACTCCATCAGTTC	2B	51.868
BS00014923_51	TAAAACTCGATCAGAATAAAGTTTGAGGTTTAGTCTTACCGTAGAACTTT[T/G]GTAGTAGCCTTGTCTATAGTTCAGGCTCTTGTTGGAGTGGTAAATTTCTT	2B	51.868
BS00022657_51	TACAACTTTACATGTACATTCTGTGGGATCTGTAGCGTTGTACTCCTTAT[A/G]TTAGTTCTGGTTTAAGGAAGACATGGGTGTTAAAAGGTTAAAAAGGAAGA	2B	51.868
GENE-0644_370	TGTAATAGTCGAGGAAACGGTAGCTACTGATTTGTTGTTTCTGTTATTAG[T/C]AGRTGGGTTTGTTGTTGGTAATTGTGGCACTATGCTAACTTTNNNNNN	2B	51.868
GENE-0644_421	NNNNNNNAGRTGGGTTTGTTGTTGGTAATTGTGGCACTATGCTAACTTT[T/G]TGTTCTTTGTAGGCAGAGCAACACTTCCTGAAGCACAATGATGCTGGATC	2B	51.868
Ku_c4042_1178	TCTTCTTTCCAAATTTAAGCTATTAACTGTTCCTTGTTTGGTGGATGCAT[T/C]GGATAGGCTTTTCGGGTATGAAACCAAGAAAATTATTCAGGAAACAAGTC	2B	51.868
Ku_c4042_576	GAGGGGCAAAAGAATTCATCTTCACAGACTAACCCATCAATCCTGCAGAA[T/C]TGGGAATTTGATCAGGAGAAATCAGTGGAAGACCTTACTAGCTTGATAAT	2B	51.868
Kukri_c24586_923	CGGGGCCGAATGGAGAGTCAGCAAGAGGTAGCAGCGCGTTTGTTGACTTC[T/G]ATGCACCTAGGCATGTATGTCAGCTCCAAGAATGAAGTACACCACCTGCT	2B	51.868
Kukri_c60090_82	CTGGCAGAGAATGGGGAGGCGGATCTAGGAGCTCCGCAGCTTCCGGTGGC[A/G]GCCTCTCCCTCGGATCTGCATCAACCTCTTGTAATCAGGATTGACACCTC	2B	51.868
Ra_c107358_279	TATGAAGATGCTGCTACAACACCTGGAATTTTCCGGTACCAGTGGATGTC[A/G]aagttaccattagagcttgttggtagctcactgataatctctccactaac	2B	51.868
RAC875_c21378_474	AGACTAACGGGATGGAGAGGCATATACGGCATCAGGTACATTGACGGTCA[T/C]AGCTAGCGACGCTTGTGTGGAAAGTTGTGGTCGCTGCTACCAATACAGCA	2B	51.868
RAC875_c52566_644	TTTGCCAAGGAGTATGGATGTCTATCTGGAATGCAGCGCAAAGACCAAAG[T/C]gaatgtttagtagtggtttgaagaggaatcaatgatgccgacctccttgc	2B	51.868
RAC875_c58652_80	GACCTATCTCAAGAAGATTTGAGCCGCAGAATGACGTGTACAGCGCACCA[A/C]CAGTTCCTCCGACAACACAGCTGCTGTAYTGGTAGCAGCGACCACAACTT	2B	51.868
RAC875_c79857_301	ATAACATCGGCATCATTATCCTTTCAGTTAATTGCGTTGTTTATGCTCTA[T/C]GTTTCCTTTTCAACTGGTGCTTCCTCTGTGCACGTCATGTGCGCATTCAT	2B	51.868
Tdurum_contig79134_450	cgacgatgctccctgtcctccagacaacgtcacttgggtaacgcagcacc[A/G]GGAATTCACAGCATTCATTTTTGTAGAAGGCTCAAACTTTGTCAGATGCG	2B	51.868
wsnp_BM140364B_Ta_2_1	TACTTAGCTTGTCAGAGAATTTGCTTACATTATTTCATTACATATAAGGGACATCATGCA[T/C]TCTGCATTAGCGCCATTCATCTCTGATGCATTATATTATAAGCTCCCTCCGTTCCTAAAT	2B	51.868
wsnp_Ex_c7246_12443506	GGGCCGTGAAGGGGATCTTCATTGTCTCCATTCGCGGACGGGCTTAGCATGAAATCTCTTTGCAAAAGAAGAGATGGAACAGGCCCTGGTTGTACAAATG[T/C]ATGTCACCATTCTTCTGCAAATGCAGAAACGGAAGGGACTTCAATGGTGCGTAGAGCTGTTCTGTAACAATCTAGTTAGCCTTACAGTCTACCGTGTTGT	2B	51.868
wsnp_Ex_c7738_13195349	ATCATCAGCCTGCACCGCCGTCTCAATACCAGACTGGCCCACCCGTCCCTTCAGTTCCAGGAACAAACCCTAACCAGATGTTTACCCCTGCTGTTCCGAC[T/C]AATTCAGCTTCCAGGTTTATACCGTCAACCAATCAAGGTTTTGTTCAGCGGCCAGGCTTGAGTCCTGCACAGCCCTCAAGTCCAACACAGGCGCAACCAC	2B	51.868
wsnp_Ku_c4042_7375053	ACATCTGAGCAACTAGAAGCAGCAGAAGCTTTTTGCAAGATTGGAAGACCGATCTACCATGCAACGAGGGTCATTTGTAACCCTCATAATGCTTCCAATA[T/C]GTACTTTGATCCACTGTGGCGTTTGAGGATTGTGTTGCAAGAATCATCTAGCAAACCTGACATTAAAAGAGTCCTTGATGTTGAGAATATGAACAGAAAT	2B	51.868
wsnp_Ku_c4042_7375890	tgtggattgtaactttaatctatggggcaatgctaagctgtggaggtctgctaactcagaagattcagggcgccgtttgctttggatcaaggttgagaag[A/G]TACAACAGTGCTGACTCTGTATAATCCTGGAGGCCAAAAAAGAGGCACATCATCGCATGGTGAAAGAAGCACGATGCAGTATCTCCTCGCTAGTCACCCC	2B	51.868
wsnp_Ex_c269_518324	CGCTGCTGAAAATAAGGAGAACAGGACAAAAGGCAGCGGCAACATTTGTTCTGGAAAAAGTCAGACATCATCCACGGTTACGGAATCAGAAGATGATAGC[A/G]CAGAGGTTCAATCATCCAAAACTGTCCGCAGTCGCAAAGGTTCAACGCGATCAACTGCAAAGAAAATCAGAGAACCTATCTTGGAAGACTCCGCAGACGT	2B	53.274
wsnp_JG_c609_370792	ATTGTGTATGTGATCTCAGGTGACCCCCGGTGCGRTGCGATGCGCGGAGGCGAGGAGGAGTAGTTGGGGAGGAGGAAGGCGAGTCCGACTTGGGTTTATG[A/G]CTTGGGGGATGGGATGATGAATGGATGATGCTCTGCCCCCGCCCCGCG	2B	53.324
GENE-0644_42	CTTGTAGTGGCAGTTTCTGGGCGAGTTAGTTCAGATACACC[A/G]CTTATATGCCAGCAAAGTGGTATGAGAGGTGTAATAGTCGAGGAAACGGT	2B	53.549
Kukri_c9387_372	GCTGCCAACCTCTTAAAATTTCCTTTGAAATACTTCTCTCCCCAGACTCT[A/G]GCCTTCTCATAGCTCGTCACGTTACCGTCCAACTCATTCGTCCCGAGGTC	2B	53.728
BobWhite_c662_148	ATATACTAAAATCCAGTCAAATAATACAAAATTGTGTTATACTTAACACC[A/G]TACATATTTTCTACATCTCTAGAGTCTTGAGGATCATGGGAAGCCCAAAC	2B	53.728
BS00059315_51	TTCTTACGGAAGAGGAGGACATCATCAGAGTGCTTCCATATGCTCAAGGG[T/G]TGCAGAAGTTGCATGTGTGGCGACGTATGGACAGAGAAGTTGATGAGATG	2B	53.728
Jagger_c4412_265	AAGAATGCCGATTCACCGCAGCCGGAAGTTTTCGGTAGCTCTATGGTGGT[A/C]GTCGACAAGGAGGAGAAGGAAGATGCATCGAAATTGAATGTTGAAGAGTC	2B	53.728
Kukri_c9387_112	GTTTCTTTTTATTCCACCCATGATTACAAACACGTCACATAACCAAGACA[T/G]CACGATTTTAGCCATAGAGACCAAAATTAATAAGAGTCTCAAAGACGAAA	2B	53.728
Ra_c2110_1660	TTGTGGGCCTGTGGGCTGTGGCAGATGTTTTCTGCTCCCTCCGTATCTAA[A/G]TATAAGTATTTTTAGAGATTCTACTACAAACTACATATTGATGTATATAG	2B	53.728
Ra_c2110_494	TGGAAAGTATTATCTTCCGGATGATTTTTATTACGAACTTCGCTATGACC[T/C]TCAACATCCTTTCTTTGCCTGTACATTGTCCCGCCATCTGGATATGACTC	2B	53.728
Tdurum_contig18197_86	ATTTTCCTGAGTATTATAGCATCACAGTTAACAAAAGTGATGTCTGCAGT[T/C]GGATCTAGAACAAACAGATTTCAGAAACCAGAATATCCATGCTGTCAATA	2B	53.728
wsnp_BF202681B_Ta_2_2	TTTCTTTTTCGCTGTCAAAGGGAATCTATTAGTAATTAGATTTTAGGCACCCTATATTAT[A/C]GAAATAATTTGTTAACAGGTAAGCTAGCTTAATGGTCTTAACAAATGCAATCCTAATGGC	2B	53.728
Xbarc55	-	2B	53.885
Kukri_c51619_265	TATCTCATATGCTGAAAGTGACAGTGACGATAGTGAGGAGAAGTCAACTA[A/G]acaacaaaagctcttgaaggaggatcaagatgaagaagatggagaaacaa	2B	54.357
BobWhite_c38833_197	TCGATCAATCAATCCGATCGTTTGGGGATCGGATTGTTAGCTGCTCATGG[A/G]CGGAAGAGAACGAATTGTTCTTGGCTCCTTTGCTGCGGGAATCGCCGCCC	2B	54.357
BobWhite_c5582_654	CTCCTCTGTACATAGTGCCGGCCCTTCTTTGCTCAGGTGTGTGTGTGGCT[A/G]TCCGGCCGCTGTACATATTTTCCAGGGAAGTGAGAACTGATGGCAGTGTC	2B	54.357
BS00088575_51	GGATGCTAGTAGTATTTACTGGTGGATCAATTGATTCTATCCGACGGAAA[T/C]GCTATGTTGTTTGACATTGTAAAGGATAATCATTTCTTCTGATATATATC	2B	54.357
Excalibur_c1305_662	TACCAACTTGCTTCCATGGGCTTTGCAGCTTTTGGTGTATTTCTTCTTGC[T/G]AAGCGTGCACTTGATCATTTTCTACAAAGAAAGCGCCAGCGTGAATTTCA	2B	54.357
GENE-0767_62	AGGAAAAGGTTTCTGCTTTATATCTTGATATTGACAATCTATTCTTAAAG[T/G]GCTCTACTGCCACCCTAACCTTATAAGCATGTGTGCAGGTTCTTTCAAGA	2B	54.357
IAAV2480	NNNNNNNNNNNNNNNNNNNNNNNNNNNNAACCTCAGCAGATACAGCAACTGCATCGAACCAGTGATCGCAATTCAGGGCCTGTAACAGTGGCCGGAGACG[A/G]GTGTCAAAGTTGGATACAACAGCTGTTCTCACACCAGCCCTTCTCAATGCTTCAAAAACATATTTAGCATCAGGATCAATGAGCCGCNNNNNNNNNNNNN	2B	54.357
Kukri_c9102_84	CAGAGTGCAGAGAAAAGTTTCTTACGAGATTAGTTCTCCTGTTCGCATAT[T/C]TGGCAGTGCTAATGAGACTGAGGTTCGTGCTACTTTGTGGGTACAAGAAT	2B	54.357
Kukri_s109348_329	AGAATACGTCGAATGCGGAATGTCCTCTGCTTCAAGAGTGAACTTTGCTT[A/G]TGCTTTATGTTCAGTATATAGAAAAGAAAGGAAGTCCCCATGAAACTGCA	2B	54.357
Tdurum_contig42214_1195	ATAGGCATATATACTTAAAAAGCACAGGTAGAAAGCAGATTTCAGGCAAT[A/G]GCTATTGAACTGCAGGTATGAACTTGAACATATCTTTAGGCAAATTTAAA	2B	54.357
wsnp_BM140364B_Ta_2_3	AATCGTGGGTGTACTAAACTGTACAAGCCACTCCACTTCCCTCTTGAACTGGTCCTCAAT[T/C]GGGATCTGCTGAGCTCACCATCATCAGAGGTGATAATCTCCTTGATACTCTATTTTATTA	2B	54.357
wsnp_Ex_c31274_40086873	GCGACTCATACAGCTCAATTTGTGCTTCACATGGAGCCTTTGCTATTGCACCACCAACATCATCCACAATTAAGCCAATTTGGCTTGGATTTCCAAACTT[T/C]TTAACCGCTCGAACAAAGCGGGAGGCGTCCTTCTTAGGCATATTTCCAAATGACCAGTTCCGTACTTGAGCGACTGCTCCATCAATAAATGGTAACGAAA	2B	54.357
RFL_Contig4194_1665	TTCCATTTCCCAGGGTTCCTGGTTCTGCGGAGTTTTAGCACTTGAAGAGT[A/G]TCCGTGTATAATCTCTAAAAGCATTCTTGCCTGGGACTTGAAGAAAACCT	2B	54.68
wsnp_Ex_c7003_12065567	TGACAGTCACAAGTATCAGCATGGAAGGTGTTTTAGTAGGAGAAGATCTAAATGGTTGTGCTTTTGTGTACGGCTCTTTAAGTTTTATTGACAAAGTGTC[A/G]TGTGGCATAGCGTTGTATATCCTGGAGTCCTACCAAGGAAGCACCAAGATCAGTGAGAACCAAGAACTGGCATAYGGCTATTCCGTTACGAGGCTCGGTC	2B	55.644
Xwmc474	-	2B	55.953
Xgwm374	-	2B	56.545
Xwmc344	-	2B	56.698
Xbarc18	-	2B	56.932
Xcfa2278	-	2B	57.545
Xbarc91	-	2B	57.708
Xwmc592	-	2B	57.835
Excalibur_c4303_184	ATGTCTCTTGCAGCCCTGAGATCCAGAGTAAGGTTCCAGTCCCTCCTCCT[T/C]CTCACGGCATGAAGAAGGGGGGTCACAAGGGTCCGGTCATCCCTCCTGAG	2B	58.067
wsnp_Ku_c18923_28319203	AAAGTTCCCTGGTTTGGATGTCAAGACAGWCAGAAGATTGAGACCAAATAGTATGGATGATGGGAGTGGGGACCCTTCCACCTGGGGCCTATCATAAAGC[A/G]CAAAAAGATCTCGCAGACGGTGAATTGTTTGATAAGCTACAATCAGTTCTATCAGACCCTCCTGCATTTTGAGTTGTTCGTCGTCAACATATAAGTGACC	2B	58.116
Kukri_rep_c102367_278	TCAAAACTTGAAACAGGTGCCTTTGTTGGGGTCTCTCTTGAAGGAAATGT[T/C]GTGACAACCAGATCAGACACCAATCTGCGCTTCTATGGGGACGCCTACTT	2B	58.748
IAAV1296	TGATGACGAGGTAGCCGCCCTTCCGGATGGCGCCGGCCTGCATAGGGAAGGTCTTGGACGCCCCCGCATCGGCCTTGGACTCGAAGTGGTGGTCCTCGGA[A/G]TCCGACATGGCGACCTTAATCACCCGCTAACTAGCTTCTCGCCCCTGGGCTGGATGGATCACGACGCGCCAGGAGGAGGGAGGGACGGAGGGGCGCTGAT	2B	58.748
IAAV2018	CATCAGCCGCAGCGCCCTGTCGAACGAACCGATCCTATCCCCCACATTGCTTCCCAGAGCAATCACAATCTCTTGGTCGGCAGCGGAACTTCCGGTCAGC[A/G]CATTTCGCGTGTACGAACGGGCCCTGCATGGGTTGGCGTACCCCGGCGCTTTCCTTGACGAGCTGAGAGATTGCCTGAGATCCAACACTGGAAAAGGATT	2B	58.748
Kukri_c53629_239	ggacgcctccccttctagcactgcaggaggggtcggatcagaacttcatc[T/G]ACGAGGATACGATTACGAGAGAAACCGGAGAATCAAGAGAAGGACGACGG	2B	58.748
RAC875_c16697_1415	gatgcagcacaaaaagtcaagcagaaaccgaaaggacgcaaaggcgccaa[T/C]GAGCCATTACGATTCCAGCTTCATGGTCTAAAACTTGGATTCGGTGACAA	2B	58.748
wsnp_BF291736B_Ta_1_1	AACCATTGGGCTGAAGTCAACCGTACAGTTCTTCACCAAGCCTAAGAATCACAAGGTCCT[A/G]TACATGTAACAATGCAAGCCTAAGAACAGTCATGCATCCAAACTGTTCAGTTCCAATTCA	2B	58.748
wsnp_Ex_c16582_25102216	CTGAGTGTTATTTGCTTCGTATGAAATGAGACAATGTGGTTGGATTCCTGTTGCTATTCTCTTTCTCTGCCGTCTTCATCGCAGCTACCTACTTGTGTGT[A/G]CTCGCCTACTTTCTCCCTTAACAGATGCATGGACGCTGGAGCTGTTTTGTCGTTTAGAAAAAAAAAA	2B	58.748
wsnp_Ex_c38739_46196393	ACGAGCCAGTGCCCATGGACTAATTTTCACAGCCCCTGAGGTTTTCTTCCTCCTTACTTCTTCGTCTTTTCTCTTGGTAGCGGAGTTATGTGAAGAACCA[A/G]CCTCTGATGGAATAACGTCAAACTGATCTTCAAGAAACAGTCTTGGAGGGGTACACCATGAACCACGACGGAGTGCACCAAAGGAACTAGTACTGCTAAG	2B	58.748
BS00043103_51	CATGGTCAGTTGATGAAACTGCAGGATCTAGATCGTGTTATTTTTCTATG[T/C]ATATAATAAACTTATATATATCTTATGCCGGGAACACTTTCTATGTATTT	2B	59.159
BobWhite_c5820_169	taccatcgttcgacttgaagtgaaaaaaaaggtagctgatggcgccgatg[T/C]GCAGCGGCGCTCGATCCACAAGTAGTAGTCTGAAGCTGGGAGTGCAATCT	2B	59.159
BobWhite_c7786_376	TACGCGAGCTTTTTAAACTTTGCATGTTCATGTTGTTGCCGTGGTAGTGA[T/C]GGTAATAATGCCTATAGCGTCATATGGTGCAGATGTACTGCTGCGCTTGA	2B	59.159
CAP12_rep_c4483_301	CGAGGACAAGGGCGATGCCGATTCCTCCGTTGAGAACAGCTGAGCCCTCC[A/G]TTGAGAACAGCTGAGCTCTCGGGAGCGCAAGACGGTGGAAATAACAGACA	2B	59.159
CAP7_c7349_21	CTGGTTCAAAAGGGTATTCA[T/C]TCTTTACATCGGTTACAACACCGGGGTACAAGCACACATCCAACAAGCAT	2B	59.159
CAP8_c3982_23	CTAAGGTTCAAAAGGGTATTCA[T/C]TCTTTACATCGGTTACAACACCGGGGTACAAGTACACATCCAGCAAGCAT	2B	59.159
Kukri_c10054_567	TCGAACACAATTCTGCGATGAAGTTTCTCCATGTTAGGGTCAGAACTCTT[A/C]TTGGCTCCGGTAACAGCTTGAGTCGCTGAAATGAAGTGCGGCTTTGTTTG	2B	59.159
Kukri_c34353_821	CCTTGACCCTGAGCAAACGGATATTAAGGATTCTCCTTGCTGTTGTGCTA[T/C]GAAAAGCATCATACAGTTCTGGCTCTGTGACATGCATTGGAATTCCTTCA	2B	59.159
Kukri_c39230_362	ACTTCCTTGAGCCGGAGGCTAAGCCATGAAAATTGTCTTCTCTTTGTTCG[T/C]GCTCCTACATGTATCCGTTGGTCGTGTTGTGTCTTTCTGTGATTTCTGGC	2B	59.159
RAC875_c3752_890	CGTTGGATTGCTTATACGGCCATTTCCATCGGATGTTGTTTTGTTGTTGC[A/G]ttcttgattggaacaaaagagccagggttaaatcaacattctcaggataa	2B	59.159
RAC875_c46023_492	CCTTCATTCAGGAATGCAATGTAGTCCAGGTCCAGCAGTACATGAAGATA[T/C]AGTCTGCAATAGTTTTTCTATTTCACCAGCTATCTCTGGCTCTTCAAGTA	2B	59.159
RAC875_c97988_87	GAAGCGTAGAACAACCATAGGCGCCCAGAAAAATGGCTTCTAGAAACACC[A/G]TTGTATTCCTCCTCGGACTGTTCCTCTCGTCCGTCGCGATGAGCAACGCG	2B	59.159
TA001732-0977	ACA[T/C]GACACTTTGTCAATAAAACTTAAAGAGCCGTAcACAAAAGCACAACCATT	2B	59.159
Tdurum_contig31263_473	ctgttgaacaagtgaactgtggagatttcgaaagatcgatttactatctg[T/C]CTATGTTGTACCCTGCTTGTTATTTGCTGTTTGATTATGTGATCTGTATT	2B	59.159
wsnp_CAP11_c5474_2542512	gtcaacataaggttcaaaagggtattca[T/C]TCTTTACATCGGTTACAACACCGGGGTACAAGTACACATCCAACAAGCATGCATTGCTCCACAATTACATACCATCATCCACGGGAAAAAAATCAAGTTC	2B	59.159
wsnp_CAP7_c402_217331	GAAATCGGAAGCGCCGTCAGTTTCGGCAGACGACGGAGATGGTTTTGTGCGGCGTTGATGTTTATGCGGGCGTTGTGGCCTCAGAGTTGAGAACATTAAG[A/G]CCTGAATTGTGGCCAGTTTTTATGGTATTGGGAACTCCATTCTATCTAGCTAAGATTGGATWCGTTTGACGA	2B	59.159
wsnp_CAP8_rep_c6230_2943068	CGGCCACGCCACCATCTTCCGGGCATTCGCCCCAAMGTAAGGGACACGTTGGAGTTAGCAACTAATCCGAGGAGYGTGCTACCACGGGAAGAAGATCGCT[A/G]GTGGAACTTGATTTTTTTCCCGTTCGGTAGTGATGGTATGTAATTAGTGGTAGGCAATAGCATGCTTGTYGGATGTGTAA	2B	59.159
wsnp_Ex_rep_c102216_87433489	ATCACGATTTTCACAAAAGCTCCTACGAGCCTTCATTGATTTACTTCGTGTACTTGAAGAGCCAGAGATAGCTGGTGAAATAGAAAAACTATTGCAGACT[A/G]TATCTTCATGTACTGCTGGACCTGGACTACATTGCATTCCTGAATGAAGGCCTTCATCCTCAATCTGTAGAGGAATAGTCCTAATAGTGAAATCTGACTC	2B	59.159
BS00031814_51	ATCCTCGACGTCGCTGGCCTCTTTGCTTTCTTTCAATGCTCGAACTGCCG[T/C]GAGTGCTAGCCTCTCAGACGCTTTGGATGCTTCTATTTCTTTGAGAACAG	2B	59.277
BobWhite_c948_52	TCWAGATAGAATGGAGTTCCCAATACCATAAAAACTGGCCACAATTCAGG[T/C]CTTAATGTTCTCAACTCTGAGGCCACAACGCCCGCATAAACATCAACGCC	2B	59.277
BS00034315_51	GAATCAAAAGGATGGTAGAGGAGTACGAGCTGGTGATGATGGGGTGCCCT[T/C]GAAGCAAAGGGCCGGAGAAGCTTCATCGGCTTTTATGTTGCATAGGAAAA	2B	59.277
BS00037278_51	CATATTAATTTCAATGGGTGTAAATCCAAAAGTGTACAACACACAACTAA[A/G]CACTGTATCACAGGATTTTTATCGAACATGTAGACATACACACTTGCCGT	2B	59.277
BS00065558_51	GTAGATCAAATGGATCTTCTACGTCATGTATACACAGTAATTGATTCAAC[A/G]GAATATTCTCTAGCACACATAGATGTACATCTAAAAATGGTATATAAATG	2B	59.277
BS00091007_51	GTATACAAGGACGGCACACACTCTGTGAAAACGATCGATTCTGAGTATCA[T/G]CATGTGACGGCCCTCGTCGTCGATCACGGCTCATCGGCCTCCGGCTCGAG	2B	59.277
Excalibur_c15696_1280	CGTGCGACAGGTCCAGGCGACTGCTCCTTTGGGACAGCTCTCTTGACTTC[A/G]ACCATCTTGCCATTAAGCTCGTGGAAGTTCTTGTGCAGCGCCTTATCCAC	2B	59.277
Excalibur_c15696_737	CCAGCCCCACGGCCAATGTTAGACCCAAGGCTTGAAATGCTTCCCATCCC[A/G]TGGGCAGAAGTAGGACCTCCCCAATTTATACCGTCGCCAGTAATACCAAC	2B	59.277
Excalibur_c44495_105	CAGGTAGGGCAGTGCGGCCACATTCCTCATGTCGAGAAGCCAAGGGAGGC[T/G]GCAAAGCATGTGCTCGACTTTCTCGGGGGCGATGGTGTGGACAAGGCGGA	2B	59.277
Excalibur_c90811_88	CTTGTGTTGAGCTGCTGTCGATGAACCTGTCTTGAGGTAACCGGGATTGC[A/G]TTGAGCTGCTCTCGATGAACCTTCCTTGGGGTTGCTGGGATTGCATTGAG	2B	59.277
IAAV4497	TACTGAGCAAACCAAAGCAGCTGCAACTACAACAAGTAGCAGGTTATGTGCTGTTCTCAAAGAAATAGAAGCATCCAAAGCGTCTGAGAGGCTAGCACTC[A/G]CGGCAGTTCGAGCATTGAAAGAAAGCAAAGAGGCCAGCGACGTCGAGGATTCTCCCAGAGGAGTGACGCTTCCTCTAAGCGAGTATTACGCCCTTAGCAA	2B	59.277
IAAV5331	CAGCTGCCTTATCGAAGAACCTGAAATCATCAGTATGAGCTAATCTCGGTCCTCTCTTGTGTGTGTTCTTGCTCCTGGCCTCATAAAGAAGAGAGCTATC[A/G]GCAGGGATTTCTAAGCTCATGTTCTTAAAAGCGGCAAAAGTAACCTGGAAAATACTCTTCATTGGGGAACCACTAGGCTCACGCCGCCGGAATATTGGTG	2B	59.277
IACX6743	ATGATTCCACCAACCTTCCTCAGTTGACAACAA[T/C]AGGTTGACTGAAGATGGTATCAGATTTTGCTACTAAAAGAAAATACATACTTCTACATGAGTATCGCATTCAACACATATGCACAA	2B	59.277
Ku_c4777_2494	TCGACCTAATGTTATCCGACTATTTGTGCCTACTACAATTTATTATTATG[T/C]TGTGTGAAGTAATGTTTCTATTTTGATTATTCAGCAGTTATGCTGTGCAA	2B	59.277
Kukri_c34193_102	CCTATGGTACTAGTTGGGCCTAGCCTGGGTGCTGCTGTTGCCATTGATTT[T/C]gcagtcaactatccggaagcggtatcaaaattaatcttcattggtgcaag	2B	59.277
Kukri_rep_c69267_496	ACAGCGAACCTAATATGATTAATTAATTAGATTATGAGAATTTGGTTTTG[T/C]GAACTGTCTTATCTTCTGTACTGGAATATTGACATAAATATAGATCATGG	2B	59.277
Kukri_rep_c94009_116	TGTACAAATGTGGGAGGTAAAATACAACATGACATGAAACATCATCCACT[A/G]CATCTACCCAGAATCCCAGAGCGACAAACTGGTCGCAAGTTCGCATCATA	2B	59.277
RAC875_c12968_1526	GATGTGCGTTGCACAAAGGTCAAAGAGGGTGCTGCGCCTCCACGCCATCC[A/G]TCAAATAAAAACATTGTCCCATTGATCCTGTTGTGTGTTGTAATAGCATT	2B	59.277
RAC875_c32503_134	AACCTCCATTGCGCGAAGTTGGCAATGCCTGGCAACATCATATGGACGAC[A/G]GATCAATTTCATGTCCAAACCCTGCAATGGTTTTCGGACACCCATATGCA	2B	59.277
RAC875_c32503_241	GCTGGCTGGCGCGCGCCTGGTTATTTCAGGGAACCTCCACCTGATCAACG[T/C]GCGGTGGTATTTCCACCATTCCACACGTCGCAAACTATATACCGCCGTCA	2B	59.277
RAC875_c57901_354	ATCAGGATGATCAACCAGATCGATCTGCAATTTTTTCCCAGACATACTGT[A/G]CTCGTCATCACTGAAGCAGACCTCTCTGGATAACAAAGATTTTCTTGGAC	2B	59.277
RFL_Contig5290_1493	CCCAGATTGATTGGATGCGTCAGCGACAGCGCTTATACACTGTTATTCTG[A/C]GTATTTTGCATGGGTTTATTAGTATGGTTTATCAGTATGTAACTCTGGTG	2B	59.277
TA001322-1176	AGTTGCCAAGGCTGTTTTCCTGTGTGCAACAATGCTGACAAATGGACATA[A/G]TGC	2B	59.277
wsnp_BE445278B_Ta_2_1	CGATCTCTTCACGTCCAGAAACAGGTGGTACACCCGGCTTATGTCCTCCATCTCCACGAC[T/C]TTGCCCTTGCGCTTCTGGCAAGCCAAGCCGGCCGAWGTGATCAGCTGGATCGCGTACCTG	2B	59.277
wsnp_BE445278B_Ta_2_3	CTTGCGCTTCTGGCAAGCCAAGCCGGCCGAWGTGATCAGCTGGATCGCGTACCTGAGGGA[A/G]GTCTCAGTGCCAATCTTTGTCAGCAGATCCTTGCCCTCAGCAGACATTTCAACGTCTTCT	2B	59.277
wsnp_CAP11_c5240_2436441	GCCACGCCACCATCTTCCGGGCATTCGCCCCCAAGTAAGGGACACGTTGGGAGTTAGCAACTAATCCGAGGAGYGTGCTACCACGGGGAAGAAGATCGCT[A/G]GTGGAACTTGATTTTTTCCCGTGGATGATGGTATGTAATTGTGGAGCAATGCATGCTTGTTGGATGTGTACTTGTACTCCGGTGTTGTAACCGA	2B	59.277
wsnp_CAP11_c5474_2542616	TTACATCGGTTACAACACCGGGGTACAAGTACACATCCAACAAGCATGCATTGCTCCACAATTACATACCATCATCCACGGGAAAAAAATCAAGTTCCAC[T/C]AGCGATCTTCTTCCCCGTGGTAGCATRCTCCTCGGATTAGTTGCTAACTCCCAACGTGTCCCTTACTTGGGGGCGAATGCCCGGAAGATGGTGGCGTGGC	2B	59.277
wsnp_CAP7_rep_c7349_3284058	TACATCGGTTACAACACCGGGGTACAAGYACACATCCAACAAGCATGCATTGCTCCACAATTACATACCATCATCCACGGGAAAAAAAATCAAGTTCCAC[T/C]AGCGATCTTCTTCCCCGTGGTAGCACGCTCCTCGGATTAGTTGCTAACTCCCAACGTGTCCCTTACTTGGGGGCGAATGCCCCGGAAGATGGTGGCGTGG	2B	59.277
wsnp_CAP8_rep_c4147_2032009	CACGCCACCATCTTCCGGGCATTCGCCCCCAACGTAAGGGACACGTTCGGGAGTTAGCAACTAATCCGAGGAGYGTGCTACCGACGGGAAGAAGATCGCT[A/G]GTGGAACTTGATTTTTTTCCCGTGGATGATGGTATGTAATTGTGGAGCAATGCATGCTTGTTGGATGTGTACTTG	2B	59.277
wsnp_CAP8_rep_c5599_2654989	ACCTCTTCGCTCACCTCGCCGACCCCGGCCACGCCACCATCTTCCGGGCATTCGCCCCCAAGTAAGGGACACGTTGGGAGTTAGCAACTAATCCGAGGAG[T/C]GTGCTACCACGGGGAACGAAGATCGCTAGTGGAACTTGATTTTTTTTCCCGTGGTACTGATGGTATGTAATTGTGGTAGCAATGCATGCTTGTTGGATGT	2B	59.277
wsnp_Ex_c2557_4761174	CGAATTCGGGTTTTTTGCACAAGCTGACTGGACCTTCACAAGGAGCTGCCTGCCGAATTCGGGTTTTTGAGGCGATGGTTCGTCTGACTAGTGTACCATG[A/C]GGGAGGCAGTGACATATCAGCAGGCTGGTTCCAGGTTACCCTACCTGTTATTTTTTGCCGGGGGCTAAAGATGTTATTGTAGAGAATAAGTTTGCGATGC	2B	59.277
wsnp_Ex_c33246_41764093	GCCTTCCTCTGCACTAACCTGGGGCTTGATGACCCTGCAGGTCTCGGCGAGCTCGCTCTGCTGGTAGGTTCGTCGGACTTGGATTGAGCCCTTGCAACGC[A/G]AGAATGGATCTTCTCATTTGTGCTGGCTTCGCTCTTGTCAGTGAAGGATGAATCTCTGGGCTGCAGCTTCCTGAGGCCTCTCAGCCCTGCAAGGGGAGCA	2B	59.277
wsnp_Ex_c51461_55394646	GGACTGCAATGGGGAACAAACAGGAGCTGCTACGCAAACTGAGGTTAGTTTAACTCACACGGCCTCTGCAGCTGCAGAGGATGAAAAGAGAACGATATTG[A/G]GGAAGCGGCCTAGGGACGATGCCGCGGAACAGAACTGCAATGGGGAAGTGTTCTGTTCAACTGATAAGGGCTCTACTTCTATAGATGATGATGAGCAAAC	2B	59.277
wsnp_Ex_c7003_12065828	TCCCTGAAGCTCGACGGAGACCTCTTGTGGAGCCTCTTCTTGCCTAACTCTTGCTGGTAGCACACCTTGCACTGTAGAAATTTGATCACCGGTCCTGCAT[A/G]TATTCTGTGGAGGTGCTAACAACCGTATATGGCACGTGGGAAACAAATCCATACATGACCAAACCACTTAAATATACTGTATTTAGTCTGGGGGAAGTTT	2B	59.277
wsnp_Ex_c9935_16358436	tttgttccatcccgggaatcaagcagttcttcgatggggtaagagccccacaatacttcataaggtgtgcgacctgccctttgctttcttcagcgaccca[A/G]AGCTGATGCCCATCTTGACTACTGCTCTCATTGCTGTCTGCTACGGCTGTGATCAGAATAGAAGTGTGGTACTTCAAGAAATAAGCTCAGATATGATCGR	2B	59.277
wsnp_Ex_c9935_16358536	RAGCTGATGCCCATCTTGACTACTGCTCTCATTGCTGTCTGCTACGGCTGTGATCAGAATAGAAGTGTGGTACTTCAAGAAATAAGCTCAGATATGATCG[A/G]TACTTTGCTTAGGTCCTGCAGAGCGTCAGTGCTGGCCACTTCAGATTCCGTCGCCGTGGATGGTTCTGGAGCCAATAATTCCGGTGACAGCACTCATATC	2B	59.277
wsnp_Ex_rep_c101906_87187119	TTTCGCCATCCAGTTGCCCGATCAATCCAGAGCTCTTCCTCATTCTAGAGCAAACAAAGCCGCACTTCATTTCAGCGACTCAAGCTGTTACCGGAGCCAA[T/G]AAGAGTTCTGACCCTAACATGGAGAAGCTTCATCGCAGAATTGTGTTCGATCTGGTAAATGAAATTATAGCTCAGAAGATGAACATGTATAGCTCTGCAA	2B	59.277
wsnp_Ex_rep_c106085_90293854	TGCAGTGGAGACAACCACTGAATGTAATAGAAATCCATTGGATATATGTGAAATACAAGATAGTCCTGTAGTTGTTAGTGGTTCAACTACCTTAGCGGAC[T/C]CTGTCTCCCTGTCATCAAATAATGATCTTGAAGTTCCAGTTACATCTTCCTCGGTTGCACCCATAGAAAGCCAAACATTACTTCCTAACCACGCAACGGT	2B	59.277
wsnp_JD_c6350_7517130	CATCATTCCTCAGAAGGTCAGCACGTCAGATTCTTTCCTTGCTGGTTCCCTATGATGCGAACTTGCGACCAGTTTGTCGTTCTGGGATTCTGGGTAGATG[T/C]AGTGGATGATGTTTCATGTCATGTTGTATTTTACCTCCCAYATTTGTACAATATGGTTTCTCCCTCGAAGCTAACTATAGTCGGTACTGAATTTCTCCGT	2B	59.277
wsnp_Ku_c3042_5706318	TGCTTAGGTCCTGCAGAGCGTCAGTGCTGGCCACTTCAGATTCCGTCGCCGTGGATGGTTCTGGAGCCAATAATTCCGGTGACAGCACTCATATCTCGCC[A/G]GACATCAGAAACTCACTATCTGACATGTCGATACGGTCAAGCCGCAAAGGCGTGCGGCCAGTGTTAGGAAAAGGCGTTTTAGGGGCCATCAAGTTAAACA	2B	59.277
Excalibur_c17039_436	AACAGAATCAACCACATCAAGCAACGTTTCGAGCTGCTTAGTCCGAATCC[T/G]AGGGTCCTTGGTCTTGTTATCAAAAAGAACCACTCTATTTTTGCATAGCT	2B	59.389
D_contig31797_313	GCGGGCAGGTGACGAACTCGAAGAGCCCGCCTTTGGGGATCTTGTACCCTTTATTGTCGTCACCTCCCTTCCTGAGCTGCGAGAGGAGGTAGTGGTGGTAGAAGTTGCCGGCGATGCCAACGGC[A/G]AAGAGGAGCACGCCTGGGTAGAGGAGGTTGGTTGTAGGGTCAGGGAGTTCAACGGCGAGGTGCTGCGCGTAGATCATGGTGATGGCGCTGAGCAGGTAGCTGGAGGAGATGGCGAGCGCGGTGTT	2B	59.389
wsnp_Ex_c5943_10422207	CAGTGTCAACATCACATTGTTCTCAACCCAATACAATAGAATATGACCTGGCCTTGGACTGGATGCTTGTCCGAGAAAAGCAAGCAATGAAGTTCAGTAT[A/G]CTTCATAAGAGGCACGCGGGTGAGAGGAAGTCGTTTGCAGCAAAGATGGAGAAGTAAGTAGCTTCTTTGGAGTCGCTTAACCAAAATGTAATGGGAACCG	2B	59.448
Kukri_c12900_270	GTTAGAAAGAACAAGTAACATAGCACGGGTAAGAAAAAAGAATGAAGTTA[A/G]CTTCACAATTAGCTCTTTACAGCAGCCAGATGTTGGCACTGAACACCTAC	2B	59.448
wsnp_CAP7_c2233_1085003	atacaagcgagagtggtaccttacggccgggggcgagaagctagttagcgggtgattaaggtcgccatgtcgga[T/C]TCCGAGGACCACCACTTCGAGTCCAAGGCCGATGCGGGGGGCGTCCAAGACCTTCCCTATGCAGGCCGGCGCCATCCGGAAGGGCGGCTACCTCGTCATC	2B	59.448
wsnp_Ex_c38739_46195930	CGTGATGTGGAGTGCTTCCCGGGGCAGTGAGAGCTACCAGCTGCAAGTCTTCAGCTGCGGACGAGGAGACACCTGAGAACCGGTACAAGTGCAGATCAGG[T/C]GAATCCAGACTGCTATCTGGAGACGAGCCATCAACGTTGGCGGAAGATGCAGCTCTACTTGGATGAAAAGCACTCCGCGCCTCAAGTTGCAACGGTGCTA	2B	59.448
Excalibur_c4709_576	TTAACAGATTACAAGGCAACTAAGGGGAAATCCCTCAACTAACCAGGAGA[A/G]CCTGAGTTGATTGATAGCTATTTAGTTTTCCTCTAGTCTCCTCAGCACAG	2B	59.449
Excalibur_c4303_206	CCAGAGTAAGGTTCCAGTCCCTCCTCCTTCTCACGGCATGAAGAAGGGGG[A/G]TCACAAGGGTCCGGTCATCCCTCCTGAGAAGCTCAAACAATTGGCGGGGC	2B	59.695
Kukri_c48787_108	AATACCATCACAAAGTTTTCCACCATTACAATTTCACTGTAAAGATTGAG[A/G]GCCCTAGGTCAAGTGATTCCAGAGTGGCATTGTTCTTCGCCGAAGTGAAA	2B	59.773
Kukri_c26474_540	gcctcatatgggaacactggagcacggggacaatttcagagatcatagac[T/G]CATCTCTGAGAAGTCATGCGCCAGGAGACCAGATGGTGAAGATTTTTCAC	2B	59.932
BS00030090_51	GACTTCTGGGTCCGGCTTTGCTGGGTTTGTCCTAGGGTTAGGTTGCGGGT[T/C]GGGCTTTGGGTTCGTCCTGTCGGAAACACCGTCTAGTGAATACACCGGCA	2B	59.932
TA001505-1171	CAA[T/C]GcATAgTTGTGTGATCAcGCTCAACAAGCAAAAATGACAAAGCAcATGCC	2B	59.973
Kukri_c79815_483	GCTGCGTGAGCAATTTGTGAGGGCTGCAGGAGGTGACCAATCGGAGGTAG[T/C]GCAGATCGCAAGGCAGGCTGATAACCTGCATTGGATGCTCGACATCCTTG	2B	60.461
Tdurum_contig42112_2432	ACTTGATCTGGCTAGATGTCCACTAGATTGTGGCTGCAGTGTGAATTGTT[T/C]TCTTTCTTTTTTGGGTGTGAATTCATGCGTGGTTTGATGGTATGCCATCT	2B	61.142
IAAV5674	AGATTCAAACGTAGCGTCGGCTACTTTCTCAACAATCTTCGCTACATGGGGCATAATTCACACTCCCAGCAACCTACAGGCACGACACGATCTGGAAGGA[A/C]CGAGCCCTCCATAGTTTTTGAGCCAACATCTGCCACCAATTCCCTTTCTCGTGCCGAGAACATGGGTGCGACTCAAAACCAAGTATCACCGACTACAGTA	2B	61.142
BS00057475_51	GGTGCGGAAGATCACCGACAGGGTGTTCGACCGGCTCACCGAGGATACCC[A/G]GAAGCCCGAGAAGGACGCCCTCAAGTTCGAGGAGGTCTACATCGCCGTCC	2B	61.183
GENE-1375_20	AGCATGTCTTGGTCATAAT[T/C]GTTAAGATCATCAAAAAATATTCCGCCAAGCCCACGTCTCTCATTACGAT	2B	61.255
Excalibur_c73922_109	AGAAGGAAGGCCTGATTTTCATTTTCCACCAGATCAAAAGCAATTTGGTA[T/C]gcaaggagagcatcatccttgcttccagaaattagtgtgtccaatatatt	2B	61.255
Excalibur_c73922_55	actatcaggttggactgaccaggagtctgtgagtccaggcgattcctcac[A/G]TTCAGAAGGAAGGCCTGATTTTCATTTTCCACCAGATCAAAAGCAATTTG	2B	61.255
Excalibur_c3762_829	CTACATACAACCAATGGTATCCTTTTAACGCCGCCGCCGGGGGTCCTTCC[A/G]CCTGAGCCAGGATCTCTTCTACCCTGCACCGCTGCTGTGAACTCATCCAT	2B	61.29
wsnp_BF291674B_Ta_2_1	GTCTACACTTACATCATTTACGTAATTACTGTTCTGTTC[A/G]ATGCAGGTAAAGTATATTCTTGAGAACTGCAAAGAAGATATGGATTTTTTTGAYACGTGG	2B	61.373
Ex_c27097_736	TTTTGGCTCCGTGGTATGGCGTTTCACCTGGTCGACGCAGTCCTCCTGTT[T/G]aacttgcgtgctcttgtagtttcatttttgaagaggattargacctacat	2B	61.373
wsnp_CAP8_c7453_3441062	aagcagtggatacaagcgagagtggtaccttacggccggggccacrcattcttgcagcctgtttgttacggc[T/C]TAGTTTGGTTTGCAATTGTAGTAGCCTTGGTGTAATTTCCGACGAATGATTGATTCAGTTGTAATACGTTCGTTTCTTCATTTTTTTATGGGAGTTTGTT	2B	61.373
RAC875_c35513_233	CTGCTGCTCTGCCCTCTTCTCTGAACCTCTCCTCTTCCTCCCAACGCCCC[T/C]TGCTGCTTCTTCCTCCTTGCCTGCTGCTACTCCTCCCCCTGCCTCGCTTC	2B	62.356
Ex_c27097_826	ARGACCTACATTAAGTTAAGAAAGGCACTCCGTTCGCTCGAYGGAGCACT[T/C]CCAGATGCTAAATACGATGAGATCTGCACATATGATGATGAGTGTGCCAT	2B	62.356
Kukri_c7885_1576	ccccatatgcctgacgagctaattattgaagacctgatgagaacgaataa[T/C]GTGAATGCCACTGTGAATAATCTTCTGCTGATGCAATGATAGAGCAATAC	2B	62.356
Kukri_c7885_871	AAGAGGATTAAGACCTACATTAAGTTAAGAAAGGCACTCCGTTCGCTCGA[T/C]GGAGCACTCCCAGATGCTAAATACGATGAGATCTGCACATATGATGATGA	2B	62.356
Tdurum_contig41914_544	GGAATGCTTCTTCTATGAGCCCCGCACGACCCAGAAGGTCCACCATGCAA[T/C]caaagtgctcgatcttgggatcaatgccgtactcatgccccattgactgg	2B	62.356
Ku_c14053_772	GTCATACTTATCCATCACTATAAGTCTAAGTAGAACTCCAGGTCGCTAGT[A/G]CCCTGGTCATTGTGTTTATACGGGGGTTTCTTTTTGTTCTTTGTTTTCTT	2B	62.412
BobWhite_c11800_96	ATATACTGGTGATGAAACTTGCAAAGAGGCAGGAAATCAGAATGACACTA[T/C]GCATCCAGATGCAAGGGAAGACAATGCTGGTAGCCATCTTTTCAACTCCG	2B	62.412
BobWhite_c1654_440	AGCTCGAGAATGACAATACATTGTCACCAGAGAAGGTAGAAGAATTAAAC[T/C]ATATTCTTGCTGTCTTGGATGATCTGTCAGCAGAACAATTAGGCGCTAAG	2B	62.412
BobWhite_c3693_85	GGGATTTCTGGTCTTCCGAAATCCATCCTGTCAAACAAGAAACAAACCTC[A/C]TCTTTCTCCCTCCTCTCCCCTCTTCGAATCATCGCCGGAGCACGAATTGG	2B	62.412
BobWhite_c3757_55	GGGCGCAGTCGGCTCACTCTCACACGAGCACTCGCTTACCCTAGCTTCAA[A/C]GCCAGCGCGCACCTCCGCTTCCCTTTGTTCGACGATGGCGTCCACACCGC	2B	62.412
BobWhite_rep_c54390_73	attgtatctttgtcgtctaagtttcaacattatgatagcagcacaaagct[A/G]GGGTTGAATGGTACAACAATCAGCAACCAACAAAACTATAATCTTCTGTT	2B	62.412
BS00071346_51	GTAACATTTTTCACTCAAGAGTTTCTTACCATAGGCTGAAACCATTGCAC[T/C]AAGAATGTAATAATAAGCCTACGAACTAAGCCAGAACAAGTTACAAGCTT	2B	62.412
CAP7_c2854_46	GKMGAATAACTTCATTTCAGTGTTCTTAAATTGCATTTTACAAAA[T/C]CCCTCAAAAAGAATTGCATTTTACAAATGAGGTCAAACCCAGAAAATCAT	2B	62.412
Ex_c66545_551	TTAGGACCACAAGACTATGGACACAGTATGGTAAGATAAAATAAATATGC[A/G]GAGTTACTAAAAGTTCTCACGATCACTTAGCCTGTGTTGCGTAAGTAGAT	2B	62.412
Excalibur_c3839_2483	AAAGTTTGAAGTACAACACAAATATTTGCATCAGACGACAGGAAATGAAA[T/G]ATTAAATCCAATGTCCCAGTTTGCACTTCTAGATTCGTAGAGAGCAGAGA	2B	62.412
Excalibur_rep_c107546_206	ccctccatgacatggtcagatggaaatggccaatggccctgagttgaccc[T/G]GTGTCATGATTTTCAATAAACGTAACTGATCTTGAAGGCCACCACCCCAT	2B	62.412
Excalibur_rep_c111672_114	TGGTCAAGCTCTGGTRTCCCCATTACAGTTGATTGCTGAAGCTCCGGTAT[A/G]CTTAGTAGAACGCCACTGTCATGGTTTTCCTCTTTGTTTGCAGAATAAGA	2B	62.412
Excalibur_rep_c69016_57	TGGCTAGCCAGCAGGGCAGTTGGAGCCTTTTCCTAAAGCTTATGGCTGCG[T/C]CGCACCCATGTCCAAAGTAGCGGTGCTGACAAAAGCTTACCCAAATAGAT	2B	62.412
IAAV8980	ATCAGATATGCAACCTGACTGAAGAAGCCACAAGGTCACAGTGCACGCTTCTGGGACAAAATGTATATGAAATTATTTGAATCAATGTACTGTAGGTGTT[A/G]CTTTGCTCTGTAGTCTGTACAATCTGAATGGTTTTGACTTGAGCTACAATAGCATGTTACAATTTGAATCAATGGCCTACTGACTAATGTACTCAGAACT	2B	62.412
Ku_c3858_1078	ATTTCAGAAAATAACACCAATAAGGTTTAGTACGGAGACACTTTGAGTTA[T/C]TGACAGGAAACAACAAACACATGCCTTGTGCATTAAGTTCATTTTGCAGG	2B	62.412
Ku_c46339_317	CTGCAACAAATATTGAAAGCTTGTGGTGCGTTTCCAATGACCGTTCATGT[T/G]GTATAACTGTTCACAGGACGTGGAAGACCTAGAAAGAAGGCGAGGAGGTA	2B	62.412
Kukri_c11850_1711	AGCGAATGGAAATAAAGCATATTCTTACTCACACCTCGAGGCCAATGATT[A/G]TGCTGAATTCTTAGTGGATGCTATAACCAACCAGGTTGGCAATATCCCAA	2B	62.412
Kukri_c34231_167	TTGCGGCTGATGACATGGAAGAACTGCACAAGAAGGTAAATGCTACCATT[T/C]GTGCTGATCCTACCATGGCAAAATCAACCAAGGAACCTCTGAAGACGCAC	2B	62.412
Kukri_c42289_582	GCCGTGGTGGCTTCCCTCGCCACCTGCTCATCCAGAGAGAGATGGAGCTG[T/G]GTCGGGCTGCTCCTTCCCCTTGTCCCGGCTGCTGCACTGCTAGGTGCGGA	2B	62.412
Kukri_c5609_565	CCTTAAGCTCATCCAGGTCCTCGTCAGTCACACCGTTCGCAGTGGCGTGC[A/G]TGTTAGCGCATCCCACGCGGTCGGCATCGTACAGGCCCATGCTGCTCCTT	2B	62.412
Kukri_rep_c100990_597	TGTGGCTGTGGGAATTGCTGATGGTGAAGTGCCAGAATCCATGAGAAGGC[A/C]CCGCAATGTTTGGGACAGGCTAGGGAAGCCTGCTAGGGAGGATCAAGGTT	2B	62.412
Kukri_rep_c70962_1545	TACAGTGACGGGGTAGAGGATTCAGGACAGTTCGCCAGGTTCCTAGCGGA[T/G]AGGTTGAAGATGTTCATCGAAGATGAGAATGCATTTGCAGTGGAGA	2B	62.412
RAC875_c57938_94	CCAGAGCCAGGCTGAAGAAGAACGAGCTCTGGCGGCTGTACTCTCTGCAA[A/G]AGATGGGTGGCTTGGTGGGCATGGAGGAGAGCCCGTTCCATGGAGAGCTG	2B	62.412
RAC875_c9122_395	CTTACTATAGCTAAGAACTGCCCAAATTTCACGCGATTCAGACTCTGTAT[T/C]CTTGAGCCTGGGAAGCCTGATGCCATGACAAACCAACCATTAGATGAAGG	2B	62.412
RAC875_s109189_188	GCCACGCCATGGCTAGCTTAGCTAAGCTGCGTGCCTATGATTATTAAGCG[T/C]GTTCAGGTCCACGCGAACCTGGAGTATGTTGATTGATCACTGGTGGAATC	2B	62.412
RFL_Contig3301_510	TATCAGGAGAACATCCGGAGATGCGTGTGTATTGTGTATGACCCATCTAG[A/G]TCTAGTCAAGGAGTGCTAGCTCTTAAAGCCCTGAAGCTCACAGACTCTTT	2B	62.412
RFL_Contig3353_125	TTCCATCCCACCTAGAGAGCCTTTCGCGTCCACGAACCTAATCAACAATG[A/G]CCGCCGTGGAGGATGAGACGCTGAGGGCGTTCGAAGAGGAGGAGGATGCC	2B	62.412
RFL_Contig4748_1076	TTCCTGAAGCAAGGTCTGCTGTTGTCCCTTTTCAGAGGCAGGGAAGCAAT[A/C]TTGGAGTTGGCCACTCTACTCGATCACCTGAATTTGATGATTTTGAGAAT	2B	62.412
wsnp_BE403506B_Ta_1_2	GCAACTACACCAGACTTGATTCTTAGTTGGACTTCTGTATCATGCAATTTATGGGTTGTA[A/C]TTCACAACACGTGGGAGCCAAAATCCATGTAGTATTGGTGAAGCATTTTGAAGTATAGTT	2B	62.412
wsnp_be498599B_Ta_1_1	TTTAAGGTTCAGTGTATGATCATTAACTTTGCTAATCTCAAAACAAAATCACCAATATTC[T/C]CAAAACCAACATGTAACAAAAGCGTATGGTGTTCAATCGACAAACTACCATTTACTTTGT	2B	62.412
wsnp_CAP11_c1436_808089	AGTTCTGAGTACATTAGTCAGTAGGCCATTGATTCAAATTGTAACATGCTATTGTAGCTCAAGTCAAAACCATTCAGATTGTACAGACTACAGAGCAAAG[T/C]AACACCTACAGTACATTGATTCAAATAATTTCATATACATTTTGTCCCAGAAGCGTGCACTGTGACCTTGTGGCTTCTTCAGTCAGGTTGCATATCTGAT	2B	62.412
wsnp_CAP11_c307_255609	CGATTATTGGTTGTGGTGATCTGACTGGTGCTGCCTTTGTCAATCTCGTACCTCCTGTCTGCTGTATTGCCTGCTGATGGAGACTTATCTGGAACCATTA[T/C]GATTCGATGTTATCTTGTGTTTTTAGCTTGGAGATGTTTGTGGCCAAGATTCTGCGATCAGGATATAGATAAGATTTGTGTTTCCATGGTCGTGTGCTGC	2B	62.412
wsnp_Ex_c1548_2961101	ACATCCAATTGGTTTCTCAGTATTTAACAATATTAGGTACATTAGCACTTCAGTTACACGACACTGGACAAGCCAGAGAGATCTTGAAGTCATCGTTGAC[A/G]TTAGCTAAGACACTTTATGACATCCCAACACAAATCTGGATCTTGTCGGTATTTACAGAGTTATATCGAGAACTGGAAGAAAAGGAGAATGAAATGGAGA	2B	62.412
wsnp_Ex_c19819_28826877	AGGATAGATGAATGGAAGGCACAAAGGGGAGGCATCCCAAAAGCCCGACAAACTCCTCAGCAGTTTGCATTTCTCCAATGCAAGGGTCAGCCTGAGATAC[A/G]ATTCAGCTTGGAAGTCATCTGTCAAGTTCCCAGTCCCTAGATCCTCCAAATTAGGGGCGCGCATTAATATCTTCGAGAGTGTATCTACTGACACAGATCG	2B	62.412
wsnp_Ex_c20529_29609310	AGGACGGTTCAAACTGGCCATTGTCGAAGAACTCTGATATTTCATAGCCACATGAATTGCTTTGGTACAAACTGCTTTGAAGTGTTACAGGTGTTGTTCT[T/G]TGCCAATCCGGGTTCAGACAGCTTTCAAGACTACTGTCATGAGCTGAAAGAGTATTAATGCCATTGATTCCTTCATCTCTTGGTATATAAGATGGTGAGT	2B	62.412
wsnp_Ex_c21532_30680512	GCTAAAGGAAGCATCGAACACCATACAAGAGTTGCTGCTGGAGAAATCAAACGCTGGCAGGAAAGGTCAAAAGGTGTGAGAAACTCACCATGTTGCTACC[A/G]CCTCACTAACCAGAGTGACTCCAGTTTCACGTTTTCACGCCCTGGGACATGGCATCACAGTTGCTTTTGCAACTCTAGCTTGTCTACAGCCATTGTTTAG	2B	62.412
wsnp_Ex_c36002_44045355	TGGTATTTGCATCATCTCGTCCAGGGCAAGCTTCGAGTGTTTGGTTTATAGCCATGAGTTCTATGTAAAGTAGGATGGCCACTTAGCTCTACATTGAATC[A/G]ATGCCAATTTTCTAAGAGTGTTGGATCGAGGCACTAGTTTAGCCTAAATTCAAGGAGTAGGTCATCTTGGGTGCCTTTTGCATGTGGGAGTTTTTCGCCT	2B	62.412
wsnp_Ex_c3839_6981725	CAACTGCAAATTCCTCCATTATTAGCCTGGACCATTTTGATTCTCTGCCCACCATATTCTCCTGGCTTCCGAATTTCTCCCAACCTAAAATCATTGAGAG[A/G]CAGGACCCGCAATTTTCAGCAACTCTATTGTCTTGACTCAAAACTAAACCCTCTATCACAGCAATAATGGACTTCATGTATTGCGCAGAGCATCTTAATT	2B	62.412
wsnp_Ex_c39862_47046812	CAAAGTAGATTCTAATTGTCGAGGCAATACCTACAGTAACAGATTCTCCAACAGAAATCAAAATTTTGAATCTGATAATGTTTTACCCACTGGCACAACA[T/C]GTTCCCAGATTAGCTTATGTGTAAAGCATCAGTAAGTATGTAAATTTTGTCCAAAGGAGGTATATAAATGTATACAACTGTTCCTATTATACTCTGGGTT	2B	62.412
wsnp_Ex_c45595_51343969	AAGGAGAGTTGTGGCGTTTGCGCGACCCTGAAGAAAAGCCGCCTGGTGTGATGGGGTGGTGGCCTTCAAGATCAGTTACGTTTATTGAAAATCATGACAC[A/C]GGGTCAACTCAGGGCCATTGGCCATTTCCATCTGACCATGTCATGGAGGGATATGCTTATATACTTACGCACCCTGGAATCCCCACAGTGTTCTACGATC	2B	62.412
wsnp_Ex_c45851_51530126	GCACCCGAGTATCAAACGAGCTCGGCGCGGGGCGGCCTGAGGCTGCCCGTTTAGCGACCCATGTGATCATGGTTCTGGGTCTTGTGTCAAGCGTATCGGT[T/C]GGTCTTGCTATCATTTTGGTGCGCAATTTATGGGGGTACGCATACAGCAACGAAAAGGAAGTGGTGGAATACATTGCCAGAATGATGCCAATTCTTGCCG	2B	62.412
wsnp_Ex_c482_957514	GGTAACGAGTGGCCTGTCCTTAGCGGCGACCCAATGCCTGCCACTCCGACAAATTTGCTGACGCCTACTTCAGCTGCARACCAAAGCATGAAAGGTTGAA[T/C]TTGCCTGCCAGCTGAGATGCTCAGTTAGTTCAAGAGCTGTGTGACTTTGTTTTGCTTACACTGGCCAATGTTGATGGGAAGCCGGTGCGAGTTCTATTCG	2B	62.412
wsnp_Ex_c51661_55533018	CCTTTCAGTTATGTGTTCTCCTCTTCTTTTTTTGTCTCTCTCTTCTTTCACTCTCTTGAAGTTCGAAGTTTGAAGCGAGGCACTAGAAATTGTTATGTAA[A/G]CGAAACAAACATAGATGCATGTACGAGCAAGCTGTATGCCAGTATATCTTTTGAGTTTTTTCTTTTACTTTTTGAGAGAGTAGTTGCTCTGTTTCTGAAG	2B	62.412
wsnp_Ex_c52405_56014689	GCCAAGAAGAACCGATGAACATGGGGGCGTATACCTACATCAATCCTCGCCTGCTGACCGCGATGAGGGCGCTCGGTCGTGGCAGCATAGATGATATCAA[A/G]TATGTCGGAAGGGCCCCATCTGCAGCCACAGCTACAGGTTTCTATACTGTCCATGTGCAGGAGCAAACCGAGCTGGTGAAGAAGGCGCTGCAGCGAGACC	2B	62.412
wsnp_Ex_c52458_56049703	CTTCTTATGCATTATATTTTCAACATGCATGTTGTCAGCTTCTGTAGCTAAACCTTGATCCTCCATAGCAGGYTTCCCTAGCCTGTCCCAAACATTGCGG[T/G]GCCTTCTCATGGATTCTGGCACTTCACCATCAGCAATTCCCACAGCCACAGGCAAACGTCTTGTGGAGGAATTTTCCCTCCAAGATGCTCGTCATGGGAT	2B	62.412
wsnp_Ex_c59991_60628628	CTTCCCTTATAGGCTCTCGTATTAACACTGCAAATCTTCCTTCACATATTCTGACCCTAAYACACTCACCTTCTGTCAGCTGTCCATTTGATGGTATGCC[A/G]GGAAGTCTTAAGTACACATCAGTAAAATTCTGGACAGAGCTGCAGACCTTACTAGCATCAAGCACTTTTAGTATGTCTTGGTAGGATACCTGTTTTGTGC	2B	62.412
wsnp_Ex_c6248_10896799	GAGTGCCTCAGTTGCTCCTTCAGGTATGGATCACCGGGGTGAGAATAATAACAAAGGGGCTGAAGAATCGATAAGAAACTATGGGAAGCATGTTTCTGAT[A/C]CAGTAAACACAGGTTGCCAGCCCAGTAAATTTGGCCGACCAAGTACTGAAGAGGTCAGGAGAATACATAGTGGCAGTATATCTGTCTATCTGAAAGACAT	2B	62.412
wsnp_Ex_c7516_12850225	aagtcgttcctgcaggcsrkgtcgacggtcaccgaagaggcggcggtgcmgctccgcgtcgtccagatggagggactggctgtcctgaagatcattaagc[A/G]CTGTGAGGAGTTTGCGCCTGCTCTGGTTACAGGTCAACTGCTTGGTTTGGATGTTGGTAGTGTTCTGGAAGTGACCAACTGTTTTCCTTTCCCTATAAGA	2B	62.412
wsnp_Ex_c8641_14485630	GGATTGAAAGCTCCGACCCCATGAAATCCATAATTCAAGTGTCCATTAATCTGTCCACCCATCTTTCCAAGTGAATGACCATTCTCACCGACAGTCGACC[A/G]GTTGTTATGCGTTACTGCAGTTGCAATTCTAACAGGAGAGGATATACTTTGCATAGTACTTGAGGGAACATCCAGGAAAGCTCCCTCCCTGAATTGGTGT	2B	62.412
wsnp_Ex_c9133_15198714	CCCGCCAATCCAGTCATCATCATCAGTGTCATCATCATCATCACCGCCGCCACGACCACCACGACCACGACCACCACCACGTCCTCTTGTAACAGCCACT[A/G]GCCTTCTAACTTTCGACGAACTTCTTGGAGTCAGACGCTTCTTCTGGACCGTGGCAGAAGTATACAGTACATAGTCCATGGAATCTTCTCGCAGCAATGT	2B	62.412
wsnp_Ex_rep_c103248_88252209	ACTTTAGCGAGGGCAATGAATCCCACCAGAGTTCTGTAACTGAAGTAAGTTCTTATTCTGCAAACAAAGAGGAAAACCATGACAGTGGCGTTCTACTAAG[T/C]ATACCGGAGCTTCAGCAATCAACTGTAATGGGGATACCAGAGCTTGACCAGAGTAGTCTGGAACGAAGTTCMGAATTTTGCATGGTAAATAATAATGATT	2B	62.412
wsnp_Ex_rep_c103248_88252281	AAAACCATGACAGTGGCGTTCTACTAAGYATACCGGAGCTTCAGCAATCAACTGTAATGGGGATACCAGAGCTTGACCAGAGTAGTCTGGAACGAAGTTC[A/C]GAATTTTGCATGGTAAATAATAATGATTCTACAAACACATCTGGGCTCAACCAAGCTTTGAAGAGCATTGCTGAGCAGTTAAGTTTGGGTGATGATGACT	2B	62.412
wsnp_Ex_rep_c66482_64736708	TAGGAGGTTTAGTCCTGTGATGAGATCGGATTAGCCTATTTATGTGTGCCAACAGAAGATTATAGTTTTGTTGGTTGCTGATTGTTGTACCATTCAACCC[T/C]AGCTTTGTGCTGCTATCATAATGTTGAAACTTAGACGCAAAGATACAATATCCAATATTTATTTGAAATATAATATGGCATCTGTTCCCCGCGATTGCCG	2B	62.412
wsnp_Ex_rep_c66545_64828871	AGATTGTTCCCGTGCGATCTCCACCCCGCAAACAACACMAAATATACTTYTTATTGTCTCGTGGCCTGCCAAGCGAGCGCACCCAACATGGCAAAGGCCG[T/C]CCTACCCTACCAATGTACTGGTACATCAAGTAGTACAATACGCACTGTGCCCACATGCGCATCATCAGCTTACCAACACAATTACCTTTCTGTGATGTTT	2B	62.412
wsnp_Ex_rep_c70228_69172301	CTGTCAGAGTCAGCAGCATGATCAACTGAAGGTTCATAAACACCATGACTGATCAGGTCAGATGAGGCATCAAAAACATTCCCATTGTTCTTGCTGCCTA[A/G]CCTAGTGGATTCTTCAACATCTGTATTGCTCTTGAAACCAGAGCAATGGCTTCTGTAATCATGGTCTGTAATATCACATTCAGTACCTTCACTGCCATGA	2B	62.412
wsnp_Ex_rep_c71064_69904031	TCAGTTCAGAAAGCTCAAGAGGTGTTAATTTAATTTCATCAATAGAGAGCTTTTCATTCTTCAGATAAGCCGTAATGTCACCCATGATCCAATTAGCAGC[T/C]AGCTTTGCATCAGCACCACGCTCAAGTGTAGAATCAAAGAAATGAGCAACAATATCATCATTAGCAAGGAAAATAACATCTTGCATGCTGAGCCCCATGT	2B	62.412
wsnp_JD_c21530_18862705	aataaaagaccggaatgaccataaggaccgttgaggaaggaatcagacgtctagttctttgttctggaaaggtgtactatgaattggatgaagaaagaaa[T/G]AAGTCGGATTCCAATGATGTTGCGATATGTAGAGTTGAGCAGCTCTGTCCATTCCCCTACGACCTCATTCAGCGTGAGCTGAAGAGATATCCAAATGCCG	2B	62.412
wsnp_JD_c2631_3548229	TGTCGACTTCTTCTATTCCAAGAACTGTGTGCCTCAGGCCTCCAAAAACAAGTAGACCAAGGCTGCAAAAACCCATTGCCTGCGATCACCAAATCACGGG[T/C]ACTGGCCTGCAACAAAACTCAAGACAAACAACCATTGCTATAATTCATTCATCACTGTGCATTTGCTTTCTCCAACTTCTCTTTCTCAATTTCAACTTTT	2B	62.412
wsnp_JD_c3166_4159751	CAACAGGTCCTTCCCCTCCACAACAGCAACAGCACCAGCAATGTGTGTGTATCTTGTACATCATATAGAAACATCCTTTGTTGGGTAAAACAAGACAAAG[T/C]GACGCTATTGCCCTAGCGACAGAGGGACTGGACCGACTCTTGTGTAGTATCTAGCTTACAGTTACAATATCACCTCACAACAATACACGACACATCTTGG	2B	62.412
wsnp_Ku_c52199_57246606	TAAAAAGCTCTCTCTGTGCGATCCTTATCAAAATCATGGAAGTCAGGATCTGGGACATCAATCGAAACAGGCACACGCTTCTGTTCTGGATTCTTTTCAT[T/C]AGTTGCAGTTGCAGGTATGTGGGTGTCGACACTTATTGAACTGCATAGCTTGAGTCCTTTGCCAGGCTTGCCAGAGAGGACCCCATTTGCCTTTATGTTG	2B	62.412
wsnp_Ku_c673_1393449	TTGCGTACAAGGCGTTGAAGGACAAGCTGAGGGAGTACAACAAGAGGGATGCCAAGTTCTACGGCAACATGTTCGCCAAATGGAGGAAGACGGAGAACGC[T/C]GCCGGGAAGCAGGAAGCGCAGCCTATGGCCATCGACAGCACCGCGTGACGGGTCTACGGCGTCGTGGTACAGCCGGGTCTGGATGCACTAGTTTTGTATC	2B	62.412
wsnp_Ku_c8088_13805885	CAAAGGCGGCGGTGAAGCGACTTTCTGGTGATTGTGGGCAGATGGAGAGGGAGTTCCGTGCCGAGGTGGAAGCGCTGTCCCAGGCTCAGCACAAGAATCT[T/C]GTTACGCTGAGAGGCTACTGCCGCCATGGAAATGATAGGTTGCTCATCTACACATACATGGAGAACAGTAGCCTGGACTACTGGCTGCACGAGAGAGCGG	2B	62.412
wsnp_Ku_rep_c71678_71421327	GACTTCCCCATGTACCCGGAAATTATTAATGTACCAAATTTACCTAAGATGTTGTATTTCCTTTAATCTATAGCGATGCGTCCTTATATAATGTTGAACT[T/C]GATGATTTCAAAATTCTGATTTGAACTCGGTGAACTGGTTCGGCAATTTAATATTATATTTAGTGGAAGCTTGAGCTCCTCGTGGGCTTGTTCTCTTTCC	2B	62.412
wsnp_Ku_rep_c83117_78896856	TTGACAATCGCCTTAGCCCTTTGCATTCACGAACAATAGCACCAAAACCTTCATCTAATGGTTGGTTTGTCATGGCATCAGGCTTCCCAGGCTCAAGGAT[A/G]CAGAGTCTGAATCGCGTGAAATTTGGGCAGTTCTTAGCTATAGTAAGCAGTGCGGCATTCGTCATTTGATGACAAAAATATAGCAATGAGCTCAGTTTTT	2B	62.412
wsnp_Ra_c4746_8540731	cacagccacaggcaaacgtcttgtggaggaatttcctccaagatgctcgtcatgggattcctcttgcatcaatgtatgttcagtctttgcagctacacca[A/G]ACTGCCGCATGGAGGAACTTCTGCCACCTGTTGAACTCCAATCTTTCTTCTGATGCTGGCCCTCCCGATAACATTCGTCACCAGCCACCATTTTAGGGGA	2B	62.412
Kukri_rep_c91092_72	CCGCAGCTTGTCGTCGAGCCGACTGATGCGAGGTCAAATTCGTTTGTCGG[A/G]ACCCATGAATACCTTGCCCCGGAGATCATCAGAGGAGATGGCCATGGCAG	2B	62.441
CAP12_c6259_207	AAGCGTGGCAGGAAAGCCCTGAAGAAGACCTACATTGTGTAAGTCTAACA[A/G]CAGCTCCAATGTTAGGGGGGTTCATAGATGTAGCAGTGTTCAGTTTTTTT	2B	62.441
Excalibur_c11125_1525	CCACAGGATCAGTTTATCTGGAAGATGGCCGAGCAGCTGGGAGCCATTTG[T/C]TCCGCGGACGTGGATTCCACTATCACCCATGTTGTCGCTGTGGATGTTGG	2B	62.441
IAAV3255	NNNNNNNNNNNNNNNNNNNNNNNNNNNNNNNNNNNNNNNNNNNNNACACGTGAGCCATGAGGAATAGCTGGGGATCCATCAGCATTGTTAGGGAGGAAGA[T/G]CTCCCAAACACCATAATCATCNNNNNNNNNNNNNNNNNNNNNNNNNNNNNNNNNNNNNNNNNNNNNNNNNNNNNNNNNNNNNNNNNNNNNNNNNNNNNNN	2B	62.441
Kukri_c17888_243	CAGCAGGAGCAACATCGTCTTTATCCTTTTCATTCGCTGGATCAGTGACA[A/G]CAGCAACAACATCATCTTCTTTATCCTTTTCATTCGCTGGACCAGTGGCA	2B	62.441
Kukri_c47082_109	AGGGCATACACGACCGCAGTTCTGCTAGGAGTGTACACCGAGAAAGAGCG[T/C]ggcctattgtcatgcggatgttcggttgtgaagtagtcgacatcatgatc	2B	62.441
RAC875_c21237_1064	TGGCAGCTCACGGTGGCATGTATCAAGATGAACCGGCCTGAGATTGCAGC[A/C]AGAGCCGTGGAGGTGGCTGAGAGGCGTATTTCCGTGGATAAATGGCCTGA	2B	62.441
RAC875_c21237_166	TGCCACAGTCCAGGGCAAGGCTTGATGCCAGCTAGTTTCAAGGTGCGTGT[T/C]GTTCCGCTTGAAGGTGATGAAGAAGGCGCAACTGAGGAAGTCCTCGATCC	2B	62.441
RAC875_c60230_122	GGAGGCGGCAAAGCAGTCCAACCAGGGCTGGAGTTCCACCGGAGATTGGA[T/C]cgaaatcgagggggcgtgggtgttgaggcccaagtcctcggcgccctcgt	2B	62.441
RAC875_rep_c73058_116	cacsatawcgtcccattttcctaagattcgtcactttgcttgaggagttc[A/G]ATCCATTTATCTGCTACAGCCATATGCAGGCGATAGTCAAAACCAACACC	2B	62.441
tplb0034a02_1566	TTAGAGCCTGGTAACATGTCCAGAGCTATTTGTGGCGACCAAGTAGGTAC[A/G]ttagttgaccagtcaggaaggataacttaaatcacaagggcgataagctg	2B	62.441
wsnp_CAP11_c1956_1045077	CTGACCACTGCAGACTGCAGTAAAGCGAGCGAAGATGTTGATCCCGTGCATCGTAGTTAAACCCAAAGCCCGAGCATCTTTTGCTGCTAGGGTTTTCACT[A/G]GCAGATCAGAAGGATGCTCGTGACCATCAGAAACGCACAGAAAGCTGTACTCTTGTCATTTCGGCAGCATACAGGAGCTGTAGCTGTTAACTCCATATAC	2B	62.441
wsnp_Ex_rep_c108679_91802578	ACCTCGGCATCACTGAGATCAGACAGCTTATAGGACTTCATCGCGCAGCTAACACTCAGCACTTTGGATTTGGGGATCCCGGATGAGGCAAGACAGGGCC[A/G]GTAACCGCGACCAAGGCTAGTACCGCCAGCGAGGTGAGGCGGAGCGCGCAAGCTGCCCATCAACAGAGCCCGATTCAATTCTGTTTCGAAACCAAACGGC	2B	62.441
wsnp_Ex_rep_c66524_64799410	GTTACGCGAGGATGTACAGCGGTGTGTCGCTGAACTCTTTCCTCAAGTACATCACTGTTCAATCCCTGACTGAAGAAGGGCTGAGGAGGCTGGGCCCCTA[T/C]GTCGCAAAGATGGCAGAAGTCGAAGGGCTAGAAGCGCACAAGCGAGCTGTTACACTCAGATTGCAAGAGATCGAAGCCACTGTAACCGTGTAAACTGTTA	2B	62.441
wsnp_Ex_rep_c66700_65028839	GTGAAGATGTCAGTGGAATGCCTACATTTTGCATCCCTGTTCCAGATGGTGGTGTTGGTTTTGACTATCGCCTGCATATGGCTGTAGCAGATAAATGGAT[T/C]GAACTCCTCAAGCAAAGTGACGAATCTTGGAAAATGGGCGATATTGTGCACACCCTAACAAATAGAAGGTGGCTTGAGAAGTGCGTCACTTATGCAGAAA	2B	62.441
wsnp_JD_c9251_10121113	CCAATGCTAGGAGAACTTCAGCGACGTAAAACCTAGCAGCGGCTTCTGAAAAAACACCTGGTAGGTTGCTTCTGCCTTAGGACATGCAGATC[A/G]CCGCCTGGACAATATTCCATGACTAGGCAAGACAGATTATCTGTCGTGAAATAAGAATACAGGGTGGGAAGAAAMGGGTGGTCAAGCATTTGCAGTATCT	2B	62.441
wsnp_JD_c9251_10121369	CATAACCTTGAGTGCAAACATGCAGTCCGAACCCACCAACTCAGCCAGATAAACAGTGCCAATATCTCCACAGCCAAGCTGTTTGAGAAGCTTGAAGTTC[T/C]TCAATCCTAGGGTCCCTTGTTGGATCGCYATGCGCCTCATGGCTTCCCATCTGACATCTTTTGACATGTGAGGCCTGCTGCCATTAGCACTGAAACTACC	2B	62.441
Kukri_rep_c91092_204	CTGTATGAATTGCACTACGGCAAGACACCATTCAGGGGACCTGGCAATGA[T/C]GAAACACTTACAAATGTGGTCTCACAGGGGCTGAAGTTCCCTGATAGCCC	2B	62.723
CAP8_c3701_331	gcgatgaacagacccaggtgccacgtcaccaaccacagccagaactgcga[T/C]TGGAGAGCCGGGGGCGACGGGAAGTGGGCGAGCTCCTCGCCGATGCTGGA	2B	62.744
RFL_Contig4849_702	AGAGATGGTTTGGAGGCTGCTTGCAAGATTCTGAAGGTTATAGGTTCAGG[T/C]GAAACCACAAGCTATGAGGTGGGCTGGATTGGTCAAGACAATGCAATTAC	2B	62.744
wsnp_CAP11_rep_c4105_1940985	GCGACGGGAAGTGGGCGAGCTCCTCGCCGATGCTGGAGAAGAAGAGCCCCGTCAAGCTGTTGCCGTTGATCAGCGGGATGCTCGACGGTGCCAGCCACCC[A/G]ATCAGCCCGAACCCGATCACGTTCAGGTCCCTCCGCAGCCAGTCCCGCGGGAACGTCATGCAGGTGATCCTGCCGTTCCTYTCCAGGTTCCTCGTCATCA	2B	62.744
wsnp_CAP11_rep_c4105_1941066	TCGACGGTGCCAGCCACCCRATCAGCCCGAACCCGATCACGTTCAGGTCCCTCCGCAGCCAGTCCCGCGGGAACGTCATGCAGGTGATCCTGCCGTTCCT[T/C]TCCAGGTTCCTCGTCATCAGCGGGTTCCTCGCCGACACCCGGCCGTAAGGTACCACTCTCGCTTGTATG	2B	62.744
wsnp_Ex_rep_c104478_89183627	CTGCCATTCGTGCTGATCCTACCATGGCAAAGTCAACCAAGGAACCTCCAAAGACGCACAAGAGGTACAATCCCAAGAAGCTGACCTATGAGCAGAGGAA[A/G]GCCAATCTTGTAGAGCGGCTCAACGCCCTCAACTCATCTGCTGGTGCTGATGATGATGAGGACGACGATGAATGAGTGTAATCGACCCTAGGCCCCCTAT	2B	62.744
wsnp_Ku_c37269_46153087	CTACATATCTCTTTCCACTATCCAGATCCCTTATACAACAGGCGGCATCAAATGCTGATTCATTCTCAGGTATAGATGAACCCAAAGAAGACATGTCACT[A/C]ATAATAGTCCTTTCCTGCAAGTCAGCACTAGTGTCAGCAGTTGTGATCTCTGCCTGGCATTGAGAAAGATCCACTTTAGTGGAACCTAAGTCATCCAATC	2B	62.744
BobWhite_c13066_776	TGCTTGGTTGACCAGGAGAAAGATGAACTGCTTCCGTTGCAAGGAAATCC[A/G]GTCTCTACCGCCATGAACGCGTGATGGCAGTTTGGGCACAGAAGGTTATG	2B	62.837
BobWhite_c14425_216	GACATTGCATCATGAAACATTTGATTTTAGGCTCTTACCTTGACTGGAAA[A/C]GTTCCTGGAGGCAGTTTTGTGGTGAGTAGATCCCTCAAACGACGGATTGC	2B	62.837
BobWhite_c18672_757	CGTAGTTGAATTGGAAGACTGATTTTGTTGGTAGTGTGCTAGCTAGGTAG[T/C]AGATTTGGCTGACTTCAATTTTTGGGCATGTGCTGGGTGCGGTTGCATCT	2B	62.837
Ex_c7628_2392	GAGGATGGGGCTATGTCATTCGCGATCAGGCGGGCGTTTTCGTTGCTGCT[A/G]GCGCGGGTAATTCAGTGCACTTGAGGTCTCCTCTGCACTCTGAAGCTGTT	2B	62.837
Excalibur_c33079_199	GGGGATAAACTCAGCTTCCATGACCATGATGTGTTGTTAATCATCGTGGC[A/C]TATGGTGTACACTTATGTTGGACCCGGTTTTAGCAACTGCTCGGTTTTTC	2B	62.837
Excalibur_c48957_395	GCAAGATTACCTGCATGAAAATGTCCCCCCGTCCTTTGCATTACGAGGTA[T/C]ACTAAGGGTCTACTTTGAAGGTAAAGAAATGACCACTCTCTTGTGAGCTT	2B	62.837
Excalibur_c8457_1162	GATCCAAGGGGCATATACTCATACACCAGAAGGCGTTGCTCTCCATCAGC[A/G]CAATAACCAACCAAATTAACAAGGTTTTGATGATGCAGCAAACTGAGCAT	2B	62.837
Ku_c65484_365	CTGATGGCGCCATCGATAGCAGCGAGACAAGCAACAGCTTCAGAGTGCAG[A/G]GGAGACCTCAAGTGCACTGAATTACCCGCGCTAGCAGCAACGAAAACGCC	2B	62.837
Kukri_c20280_325	CTTGATATTCTTGCAAACAAGGTGAAGGCAATCCGTCGTTTGAGGGATCT[A/G]ctcaccacaaaactgcctccaggaactttttccagtcaaggtaagagcct	2B	62.837
Kukri_c38850_1476	ATTCAACCGACCGGTCAGCCTGCTTCTGTTGGATTTCTCCCCGGGCTCAT[A/G]TGCGTGTGCTGTATTGACATCTGGGTAACTACTGGAAAAGTTTCCAGAAT	2B	62.837
Kukri_c42289_502	AAGAACAACACTGAAACGGAAAGGGATCGTGAGACAGGATGGAGACCTGG[A/G]GTGTACGTTCCTGTGCAGCACCGCCACTAGCCGTGGTGGCTTCCCTCGCC	2B	62.837
Kukri_c49219_76	GTCAAGGCTGCACATTTGCAACTATGAGCTGGGCATCATTCTCATTGCCC[T/C]GCCGCCAGGCATGTCAAAGGAGGGCAATGGAAGGAGGCATGGGATTGATG	2B	62.837
Kukri_c5609_737	GGACAACATCCTCTTCTTGTTGCTGTTGTCGGCAGCAGCCGGGTGTGTCC[A/G]CGCGACCGCTGGCTCTTGCTCCCTAGCAATGAAGAGCGACAATGGTGGTG	2B	62.837
Kukri_c65484_1250	TCATGGTCTCGTCCCAGGCCCCTGTAGTAGGGTTGATAAGATCAGCCACC[A/G]TCTCAACAACAGAGGAGCCCCTCACAGCGCGTGGCCTCCGAGTATCCCCT	2B	62.837
RAC875_c20366_376	GTTATGACCTGAATACAAAGGCCATGAAGCAAGAGACACCATCAAGTTGG[T/C]ACAATCTTGCAATGTGAAAAACCCAACTTGCTCCATCCAATTAGTCATGT	2B	62.837
RAC875_c400_1271	GATGCCCCCTATCACCCTATCTTTTCATTCTCTGTGCGGAGGGCCTTTCT[A/G]CTCTGTTCCAAGATGCCGAGAGAGAGGGTAGCCTTCAGGGGGTGCAGGTT	2B	62.837
RAC875_c400_2722	GGAGACGCGTGAGAAGCTCCTGCCCTGCAGCTCGGCTCACCATATGTTTG[A/C]GGAGCTCTGGAAGTGTGACGAAAATATACAGTTGAAAGCTACAATCTTTA	2B	62.837
RAC875_c85261_84	gagcgcatctcaggaagtgctggtgatgtgctagaagacaatcctgtggg[A/G]AAGTTAAAGGTTTTCATATATGACTTGCCAAGAAAGTATAACAAGAAGAT	2B	62.837
wsnp_Ex_c1568_2993540	tgaggatgcggttcccaaagctataatgcattttttggtgaaccacacaaagcgggagctccacaacgttttaattcggaaactgtacagggagagccta[T/C]TTGATGACATGCTGAGGGAAACAGATGAAGTACTTATCAGACGGCAGCGTATTCAAGAAACGCTCCAAGTTCTTGAACAGGCACACAGGACGCTTGAGGA	2B	62.837
wsnp_Ex_c37950_45589555	TTGTGTTTCGCTTGAAGTCGAAGAATCAGTCGAGTRATACGAGCAACTGTTTGGGATATTGCCAACCTGGTTGGTTATAGCATCCACTAAGAATTCAGCA[T/C]AATCATTGGCCTCGAGGTGTGAGTAAGAATATGCTTTATTTCCATTCGCTTGAAGGAGAGAGTGGCTTGTAGACTCTTGTTGTTTCAATCTACCATGCCA	2B	62.837
wsnp_Ex_rep_c69928_68889568	CTTGCAATCGCTGCCGTATGCAGTATGAGTACTTAAGAATGTATCTTAATCATAACCTTCTGTGCCCAAACTGCCATCACGCGTTCATGGCGGTAGAGAC[T/C]GGATTTCCTTGCAACGGAAGCAGTTCATCTTTCTCCTGGTCAACCAAGCAGCAGCCACAGAACCACAGTTCCACCAAACATTCATATGGCTCAACAAGCA	2B	62.837
wsnp_Ku_c6183_10867720	TCAGAAATAAACATTGACTCGGGATAATCTGGGAAGAAACAGTCGCACCCAGAAAAACCGAGCAGTTGCTAAATTGGGTCCAACATAAGTGTACACCATA[T/G]GCCACGATGATTAACAACACATCATGGTCATGGAAGCTGAGTTTATCCCCATCCGACCCAGCAAATAACATCTGCTGCTCTCCTTGATTCGACACGGCAG	2B	62.837
wsnp_RFL_Contig3304_3372802	CTCTGAACACTGAAGATAGCTTGGGTGTCTGAAGTGTGAAATGTACTACA[T/C]AGATGACAACAAGTCAACATTTGTTGGTGTCTTAGTTCTATTATGCCATC	2B	62.837
wsnp_RFL_Contig3802_4108582	TTAAGAGGAGTGCGCCATTTTGCCAAGTGGGATAAGGACAAGGACAAGGA[T/C]AAGGACAAGGACAAGGACAAGGATGTCTCTGAGGAAACTGATGGCCCAGT	2B	62.837
RFL_Contig2193_610	TCTGGCCGGCGTGATAGGCTCAGTGGCCCGTCTCCGCTCGGCCGCTCTGA[T/C]GACATCGACAACTGGTCGCGCGACAAGAAGCCACTCCCGTCGCGCTACCC	2B	63.024
RAC875_rep_c108797_110	GGCATCTTTCTGTATGAATTGCTCTACGGCAAGACACCATTCAGGGGACC[T/C]GGCAATGATGAAACACTTACAAATGTGGTCTCACAGGGGCTGAAGTTCCC	2B	63.599
wsnp_Ex_c29434_38471452	TTCTTGTTGTCCCTTTGCAGTTAAAGCGTAGTAATCATGGCGAGGAGTCACCACCAAATCAAACCTATCAAGGCGATACCTGGGGTGTTGTATCTGAATG[A/G]CAAAGACATTATCTGGAGCTAAACACCTTACAGAGCTTGCATATGGTATGGTATCACGGCCACAAGCAACAACTATCGCCAGGCCTTCCTTCTCGAAGGT	2B	64.188
wsnp_CAP8_c630_456418	TCTCCCAGCAGATCCGGAAGAACCAGGGCGTCTCCGACCCCAAGGTCATTGATATGCTTCTCTTCAACGGGATGGAGGAGCTGAACAACATCACCGAGCA[T/C]GCGAAGCAGCGCCACCACATCATCGGGCAATATGTGGTTGGCCACAAGGGGCTGGTGCAGGACCTGGAAAAGGACCAAGGGAGCTCCGAGTTCCTGAAGA	2B	64.338
TA006140-0798	GTT[T/C]GGAATGaTGATGCgTTGAATTCTtCcTCCTCCCTCTCGTTGTATTCAAGG	2B	64.862
BobWhite_c47948_76	CAGTTGGGAGTTGCGGTGAATGAAAACCTTGCCAGTTACTTGCTCCCAGA[T/C]cttacaatggcacaagttcttggaaatagccatttgaaggaggagccaag	2B	65.377
Ra_c111671_555	CATATCCCTTCGCCTCCGGGCCAGCAGCCACAAGCCCGGCCACCCAGGCC[A/G]TCGGCAAGGTAGTTGAACCGTTTCGTCTTGGCAGTCAAATGTGCTGACGA	2B	65.44
BS00009962_51	ATCCGATCCAGTTGCGTTGTCTGGAAGCAATTTTTGTAAGGCCTGAACTT[T/C]GTGTTAATAATCTGCTATATGTGATCATATCCCTTGGGCGTTTGTTGGGT	2B	65.44
Kukri_c32700_104	GGCAGAACATCCGGAAGCCGGTAAAGGATGGTTTAACCATCAGGAAGCCT[T/C]AGAAGATCCACTACAGGTTTCATGCAAGGAGGGCACATGAGGCCAGGCAG	2B	65.903
RAC875_c67311_429	TGAAGAAGACAAGGAAGTGAAGGCATGGTTGTGTTTCAAGGATATTCTTA[T/C]GTTGCCTACATTCCCCTAGTTGTTAGTCGTTAAACCGACCTCCATTTGCT	2B	66.263
BS00010745_51	CCCAGGCCGTCGGCAAGGTAGTTGAACCGTTTCGTCTTGGCAGTCAAATG[T/C]GCTGACGATGGCGAAGGATGTCGCCTTAGCTTTCATAGTTGTTTCCTTGA	2B	66.882
BS00010829_51	CCGGCCACCCAGGCCGTCGGCAAGGTAGTTGAACCGTTTCGTCTTGGCAG[T/C]CAAATGTGCTGACGATGGCGAAGGATGTCGCCTTAGCTTTCATAGTTGTT	2B	66.882
IACX7505	AGTGAACAATGGTGCTGCTCTCTGTCGAGTC[T/C]CCGCGCGTCGTCGCTCGCTGCCAGGAATGCGAACTCAGTCCAGATAGCATGTAAGCCCTCCCTGAAGCTTCATATAGCTGGCGACTTGCCATCCTCTCCT	2B	66.882
IAAV8040	NNNNNNNNNNNNNNNNNNNNNNNNNNNNNNNNNNNNNNNGTAGAAGGATTAGGATCCAAAATCCTAGGAATCAGTCTTTTAGCTCCATCAGAAAACCAAG[A/C]GGGACAAGTAAATTGAGCTCCAGAGATCTTTNNNNNNNNNNNNNNNNNNNNNNNNNNNNNNNNNNNNNNNNNNNNNNNNNNNNNNNNNNNNNNNNNNNNN	2B	67.082
Excalibur_c20058_339	GCTGACAACCTGCGACAGCAGACCTTGCATCAGATGCAGCGAATCCTGAC[T/G]ATCCGTCAGGCCTCCCGCGCCCTCCTAGCCATACACGACTACTTCTCGCG	2B	67.474
Excalibur_rep_c101660_869	TTGGTGTCTGAAACCTGTTGCTTGCTTGCTTTATCCAGATGGTAGACCTT[A/G]TTCACCATATTAGCCTCATTGAGAGATGAGAATAAATCAGTCCTGATTTG	2B	67.662
Excalibur_c7136_1260	AGCTGCCTACCCAGACATCAACATTATATCAAGCTGTGATAAGTCAACTA[T/C]ttcagcatccaaccctgccgatctatatgatgttcatgtctatgcatctt	2B	67.842
BS00110490_51	ATCCGTGAAGCCGACGTCGACGGTGATGGCCAGATCAACTACGAGGAGTT[T/C]GTCAAGGTCATGATGGCCAAATGAGCTCCGACCCAAATGCTCCGAAGACA	2B	67.842
IAAV7837	TTGTCTTGATAAATTAGTAATTACACGTGCACGGTTTGTACGCCGATGAAGCCACATCCAAGCATCACTCCGTGCATTTGAAAACCGAAC[T/C]GAACCGATTTTATGGTTTTATGGTTATTGGTTTCGGTATGGTATGAAGTTTTCATACCGATTTGAACTTTGGTTTTTATGGTATATACCCAAAAACCGAA	2B	67.842
BS00022422_51	AATGGATTACTGGAGAATGATCGGAGCTACTATGTCGCAGTCGTAGTGAG[T/C]GATAACGATTTCATGAAGAAGTACATATGCCCTTACCAGGAAGCTGTGCC	2B	68.054
BS00081428_51	ACTGTGTGCTGGTTATCTGCCGTCGTATGTCTGTTAGATGCCGGGTTGGT[T/C]GTTGCTAAAGTGTGATGAAACGGATAATTTGATTCCTGAATACTGTGCAA	2B	68.054
Tdurum_contig26542_281	GTTGTTGCAATCTGTTGCCCAAGTGAGCCCGCTATGCTGTCATATGACTT[T/C]CGTCGGATCTGTTACCTGCGATTCCCCAGCTGACAGTGGATCTTAGAGCA	2B	68.212
Tdurum_contig26542_457	CAATGGAAAGGGTTGAACTCGAGTTGGCAGGGTTCTCCATTTTTTTCAGT[A/G]tagtgtatagacttggaggcggagcattttttttttctcattcaatttta	2B	68.212
RAC875_c29716_871	ATACTGCCACTAATATCAATCACTGTGACAAGATCAACAGGAGCACGTCC[A/G]cttggggatctaactgagctttcattgaccaatctgcctgtgggcctggt	2B	68.924
Kukri_c4097_898	atagaaaggataaaatggtggggccttcatcctggggtaccactcatcct[A/G]TTCAGACGGATACAGGGATCTCTTCCTTTGTGCCGCATCATGCCATTCAA	2B	69.123
RFL_Contig2290_1009	ccaccacttattaaaagtgctgctctttggggcgtattccttgctgtatc[A/G]TCTAATACACGCTATCAGATCATCAATGGTCTGGAGCGAGTAGTTGAGGC	2B	69.202
BobWhite_c16130_362	ACCTTCTTGTATATTGACCTCAGCCGTGTGATCTCCTCCTGTGAGAGCGA[T/C]GAACGCAAGAAGATGCTCACTGGCCTAGCCAACAAGTTCTTCTACTTCAT	2B	69.202
RFL_Contig2290_634	GCGGAGGTGCAGAAGAGGGGGGAGGATTTTTGGGCAGAGTTTGAGTTATA[T/C]GCTGCTGACATTTTGATCGGGATTGTTGTTGATATCGCTCTAGTTGGGAT	2B	69.202
wsnp_BE490763B_Ta_2_1	GTTATTGTAGTTTTGTGTATTAGGATTAAGGAATGCAAGAAATGACTTTTGTGTCCTTCA[A/G]ACGTTCGCAAACACAATGAATTATCTTGCAYTGCCATTAACCGTGTAGTATCAATTGCCT	2B	69.202
RFL_Contig2290_184	CTATTCTCCCGTTTCGCCAAACCTCAATCGCTCTCCTGCTCCGGGCCGCA[T/C]GTCCCCCGCGCCGCCACCGGCGACGGATCGGGTGCTGGGAACCGTGGGGG	2B	69.473
BobWhite_c45218_687	CGGTACAGGGACCATTTAGTCAGCTCCTCGGCGTCGAAGAGCGGCGCCGG[A/C]ggcgggtcggagtagtccttggccccgtactccccacsgggggcggccgc	2B	69.473
IACX11084	CGTTTAGCTTCCGAACAAACCCACGCCATCGACCGAGAGAAGATCCTCTGAGAGACCCCGCCCGATCCCGCAAGACACCA[C/G]GCCGTTCTTCCTCCTCAGAAAGTTCGACATCTCGCCGCTTGTTTCCGGATCTGAGCG	2B	69.473
Ex_c9729_243	AAGGCTTCAAAGGATGGTAAGAAGCATGCAAAGAAGGGAAAGAAGGAAAA[A/G]GGGAGTGATAGGAAGAGTCAGAGCAGAAGTTCGAGGAAGAGTAAGCACGG	2B	69.654
Xwmc441	-	2B	70.081
wsnp_Ra_c3955_7262354	TCTGGCCACATAGTTTTGAGTACCGTCTGAGGGTTGCACTTGGACCTGGTGGAGATCTGATGCTGACTTCACGTATAAGGAATACCAATGCAGATGGAAA[A/G]CCATTCTCTTTTACCTTTGCATATCACACGTACTTCTCAATTTCTGATATAAGTGAGATACGAGTAGAAGGCCTGGAAACTCTGGATTACCTAGACAACT	2B	70.354
Excalibur_c52268_92	TTGAAAATAGAACGGTTATCATAATTTGGATTGATCATGAACGGGGCACA[A/G]AAGTACAAGACTTGGTTTTGAAGACTTGGCCTCATACAAATGCATTTCTA	2B	70.354
Excalibur_rep_c66577_159	AGGGACATGATAGTGGCAAATTTGGGTGCAAAACCTTTGGTGATACAGTT[A/G]CCGATTGGTTCAGAGGACAATTTCCAAGGAGTTGTTGATCTAATAAGAAT	2B	70.817
Tdurum_contig18858_324	GCTTAAGTGGTGCTCTTTGGGATGAGCATACATGCACCATTGTGCTTGAT[A/C]aggagcattatgccagtcacgttaaggaccaccatagtgatgccgacttg	2B	71.223
Ex_c87254_173	TCGACGATACAAATGCGTACAAACCCCTATCAAAGACTCCGAACGCTTTA[T/C]AATTTACCAAAGGTGCTGCCTACTTTTCTGGTACAACAGCTGTGTATCCT	2B	71.42
BS00010055_51	CAACAATCGTGAAAGATGAGGAGTTGAATGATCCTGCTGTCAAAGATCCC[A/G]AGGAAGCTAAAGAACTATCTCTGAAAGAAACTCTTGTAACTGAGCCAGCT	2B	71.52
IACX8565	NNNNNNNNNNNNNNNNNNNNNNNNNNNNNNNNNNNNNNNNNNNNNNNNNNNNNNNNNNNNNNNNNNNNNNNNNNNNNNAGAGATAGTTCTTTAGCTTCCT[T/C]GGGATCTTTGACAGCAGGATCATTCAACTCCTCATCTTTCACGATTGTTGCACTACCACCATCAGTAGGTTCTACGCTTGGTGTGACAATTACAGCCTCC	2B	71.52
RAC875_c59545_122	CCAGATCTTGCGAAACAAGTACGTGTAGAAAGCACCAGCAAACCCAATCA[A/G]ctagctctgttgcgtggatttttcttctggatggagaatattacgaatga	2B	71.88
RFL_Contig4856_71	TCATCCCGAACAAGCGTGGTTCTTCCATTCCCAGCCTCCAGTTCCCATCG[T/C]GAATCATGGCCAAATGCTACTCCGACTGGCCTCCCCTCCCCCCTCTCCAT	2B	72.231
BobWhite_rep_c48906_121	CTGGTGGTGCTTCGCCGGCAGTCTCCTCGCGTCCGTACTGTGTCGACACC[T/G]tcagcaattccggtcattggtttggtttctgagataataacaggtccaag	2B	72.231
BS00019285_51	TTCGGCTTGTTCCTTACAACTGTCAACGCTTTTGCAATTATACACGTTGG[A/C]CATAACAATAAGACAATGTGTGCCGTTTTATCCACATCGGATGAACTGGT	2B	72.231
BS00035335_51	CGCGTCGTTCGGCTTTTATCTCTAGATCTGGCTACTATAGTCCTATGCAT[A/G]TGCTTGTTAATTTGCTTGTAGTACTCCGTTGAGTACGTCAGAGATTAAGG	2B	72.231
BS00064448_51	TGATCTTGGTGACACTCAGCTAAATTCATCTGTTAGCGGGAGAAAACTCG[A/G]TGATGGTGTTCATGAGAGCGTAGTGAAGTGAATGTTGCCTTTGAGAGACA	2B	72.231
CAP12_c733_120	ATCTCTGCTGATGTACAGTATACACGACCCCCTAGAGTCTAGACTCTTAT[A/G]AACAAGTCGCCGGATTTACCCGGCATCACTCTATGTAACGTAATGGTATG	2B	72.231
IAAV5350	GCAAAGGCAACAAAGAACAAAGCATACAAATTCATATGCAGAGCAGATAGAACCAGAAGCAATAATCCAATGCACAGAACAATGCTGCAAAAACAAGTTT[A/C]AGGTACACGCCATACTTCAGAATGATGCATAATTTAGAAGAATAAAGATATAACTACTCATTATAATCTAGCAGATGATCAATGAGCATAACTGTAGATA	2B	72.231
IACX5850	TCTACAGATGCATACAGGGAAGGAAAAACGTGCAGAAGGTGCTCAAGGACCTACTGAAAG[A/G]AAGGCTCAGCGCACCTGAAAAGCGACACGGTGATTTCCTTGATGAGGTGGTCAACGAGC	2B	72.231
Ku_c66850_494	GTCATCTGACAACCCTTCATTTGATGGTTTATATCCGATGATAACATTTG[T/C]AGATAACAGATGGAAACCCACATTTGGCAATTGGATCTGCTGCTCTTGAA	2B	72.231
Ku_c66850_510	TCATTTGATGGTTTATATCCGATGATAACATTTGCAGATAACAGATGGAA[A/G]CCCACATTTGGCAATTGGATCTGCTGCTCTTGAAAGATGATATACCTCTT	2B	72.231
wsnp_BE490267A_Ta_2_1	GCTCGCCGCTTCCGCCGGACGGCGGCCAGCACGTCGTTCCGGTTGCAGATCCCCCACACC[A/G]TCACCTTCTGCTGGTGGTAATCCACCTGAACCGAGTGAATCCCTGCAAGTAGCAGCAAGC	2B	72.231
wsnp_Ex_c114_230248	TACCCAAGGTTTGAAGGGAGGCCACAGCGTACTTGCCGTCGCCGCAGCTCAGTATGGCGATCTCCTTATCTCCAAAGTAATATGGAGCAGACTTCGGGAG[A/C]AGGTCCAGCTTTGGGATTTGGGAGTGCGCCCTGTAGACGAAGTAGTCGCTAAACATCGGATTAGAGTCGCCAAAGGGTTGGACGGGGACGCGGAGGAGAA	2B	72.231
wsnp_Ex_c7203_12370983	GCCTTCCACGTTCCTATTGCCAAATTCTCTTCCGGAACTGGTCACTCCGCTATTCGGATCATTGTGACGTGGAGGAACTCCACTGTGGCACTTATTGTGG[T/G]CCATATCACACTTCTTCTCTTGTTCTTCGAAATCATTTTTGGAATTATGGAGGACTTGTTGAGCTTCAGATAGGAGCTGTTCAGAAATAGCCTTATCAAT	2B	72.231
wsnp_JD_c744_1111659	CCCTCCCTAAAATTCCTAACCCTACTCCCCGAATKSSGCCGCCGGCTCACGCTCCTTCCGCCCCCAGATCCCAAATCCAATTGAAGCTCCAGTCTTCTCC[T/G]ATTTGGTCGTCGATTGACCAATCGGAATCCATGGCGACAGCTGCCGTCCTTGCGAGCCGCGAGGGCAAGGGCCGCCACTATATCCCAAGCTCCGTCATAC	2B	72.231
wsnp_JD_rep_c67103_42432235	ATTTAAGCACCACAAGTCTGCCGAGCTTCACGAGTTTTTGAGGCGCTGTATGATCTGTTGTCACTTGTAACAGTTGATTTTGAGTTGTCTATATTATCGT[T/G]TACTTGCCAATGAGGGTGGGAGTGACTGGTCGATCAGACAATGTTGTGACGTTTCTGTATATTTGAGTGATTATAGAGGGATGCCTCCATCCTTTTTCTC	2B	72.231
Ku_c5725_615	TCAACATCATCCCCCATCAATGATCCGAACCGCTTAGCCTCTATTCAGGA[T/C]CATCTTGGTACTGTTCTTGGACCTGGTACCTCAATGGATGAAGATGGGCA	2B	72.321
RAC875_c22429_249	AAAGACCACCTACTTCAAGAAAACATATTGGCGATGTGACTGACGACATC[A/G]CCAACGAATGAGTTGAAGCATGACGAGCAGATGGTTCTCATGAGAAACGC	2B	72.783
Tdurum_contig45255_3473	CTCGTCCTGCCCATCGAACTCCGCGTCGGACTCCTCTTCCTGCACCCTCG[T/C]cctgccccgggagcgagccgtgggcgcgcgcctcggccgcggcgtgtcga	2B	72.783
Ku_c5725_892	TTGATCGGTGCAATGAGAAAGGATACTCAGTTGTAAATGTGGAATGTGTC[A/G]ACCGGCCAAAGCTGATGTTTGACACTGTGTGCACGCTTACGGACATGCAA	2B	72.832
Kukri_rep_c107572_121	cactccatctcgccgcggaaatttcagtgaactggacaattagatacgcg[A/G]GGAGGATGGATGTTTGCTGTGCCTACTTCGACCCGGATTATGAGAACCTC	2B	72.916
CAP7_rep_c5636_102	GTTGGAGAGCCAAAATTTACAGTACAAAGAGTAGCAAGGACAATTCCAAC[T/G]CAACGGTTTATCCTTCATTCATCTCGGAAGGAAACAGGTACAGCAGCTAC	2B	72.986
CAP7_rep_c5636_213	GGAACTAAACCGTTGTTACACCTTCATGTGCTTATCAAAAACTCTACACA[A/G]CAAAAAAGGAACTACACATGGCCAGGCATCTCAAGGCTACAGAGTGAGAA	2B	72.986
GENE-0675_161	ATCTGCATTCTTTAAAAGCACACCATATATTCAGAATGGTACATTCCTTA[T/C]CATACTTAGATTTTGTCAACACCCCTCCGTCATATAACCTCGACTATTTC	2B	73.994
BobWhite_rep_c50458_213	ayrrrggaccctcaggcagcagcaaagcggctgacgaccgaggcgctcgc[A/G]AGGAAGAGCAAGGACGACATCTCCTGCATCGTCATCCGCTTCCGCTGCTG	2B	73.994
BS00011315_51	CTTGCCAACGCTCTGCGGGTTATTGATTTGCAACACATATGTAACTTAGT[T/G]TCCATAGGTTGTTGCTTTCATGGGGCTCTCCTGGAGTTGTATCCTTGTTG	2B	73.994
BS00022314_51	AGAGGCACACCTGCAGCGGACACAAAAGGATGAGTTACGGTGGGAGTGCC[A/G]CATCAAGCACTCGCGGCTTCTCAGCTTCGTGCAGGAAGGCAAGCCCCCTT	2B	73.994
BS00041922_51	CGATCTGTATCGCTCAATTCATTTTCCATTGTAAGGAATGCATATACGTA[T/C]TTCGGTACAAGAGATAAGATAGCTGTATTTATTTTCTGTGATATAGGATT	2B	73.994
BS00079621_51	agggcatccatggtcgagagctcggctgcttggatgaagcgttctgttac[A/C]GTTAGGCCAAAGGATGTGCTTCACTCTATTCTTGCTGAAGCTGGTTTACC	2B	73.994
BS00105315_51	TGGCCCGCGGTCGCCCGTCCACTCCATGGCTCCAAATCAGGAACAGGGCA[A/G]GCGTCTCCCCTTCTCCTTCGACACCAACACCGCCCGGGCAACACTGGGTG	2B	73.994
BS00105409_51	GGCTGAGGCTGATAAAGAAGTATGTATACGCAAGTAAATCAGGCGAAAGA[A/G]CAAAAAGTACAAGGCCCTATGTGGCTATGTCCTTTCTTGGGCGGTGATCT	2B	73.994
Ex_c9729_126	GGGCTAGAAGCTGAGGTTGGACAGAAGAACACTGAAGTAGACAGTGATCC[T/G]GAGTCTGGGGAGCTTGTACCTGGGAAGGAGTCTGAAGAGATGGATGTTGA	2B	73.994
Excalibur_c18989_1026	TAGTATCTCAAGGATGATGGCGACATCCTTGCATTCCGGAACAGTTCCGT[A/G]TCAAGTGTATTCAGAAACTGGTGTGAGCTGTAGATTATAGAACTTCCATT	2B	73.994
Excalibur_c71500_231	TGGCTGCCCAGGATGGTCAAGTACAACACCTTCTCCGCGCGGATGACTCC[A/C]GGACGCAAGAGTGCCCACGACAACTCTGAGGGCTTCTCGATGTCAGACTA	2B	73.994
Excalibur_c7755_1057	TATTCAGATATAAGTTTCAGTAGTCTATGCTCATTGAATTTTCTTTTGAA[T/G]CTAAAATATCAGTCTTCCATTTTGTATGTTAGTCTATTAGCTTAGAACGT	2B	73.994
Excalibur_c7755_1321	GATTCCTCTCTGCTGTAGATATATATTATCTTTTTTGCGGGGCAAACAAT[A/G]CAAGAATTGTAGATATATATTATCAGCATACTTGATAATTGCCAAGATCA	2B	73.994
GENE-0675_104	TTTTGGCATATATGCCACTACCTACACATTTGTGTAGAAGGTCGAGCAAC[T/C]ATATCTGCATTCTTTAAAAGCACACCATATATTCAGAATGGTACATTCCT	2B	73.994
Ku_c66734_472	CCGCGTAGATCACGTGATTTCTTCTTATGTTGTATGCCAAAGCATCACTG[T/G]AACAGCTGCTTACGTATAACCGATGATTTTTGGCAGCGGC	2B	73.994
Kukri_c4294_371	GTCATTAGCGCTTCCCTTGCAGTTGGAGGCTACAACGCTATACTGCATCG[A/G]TGTAGCCTCATCCAAGCTCCTGTACATGGCGAGATAACTCCGCAACATGG	2B	73.994
Kukri_c46361_295	CGCCTCTTCCTCGCTCAACAAGAGGAGGTGCAGCCACCAAGCCACGGTGC[T/C]ggtggtgcggtgcatggcggcctcaccgggtgttcttcgactaaaatcag	2B	73.994
Kukri_c65315_82	GAGACCACGAGGCGGTCTGCTAGGAAACGTGCTGCAGAGGATATCAACCG[T/C]GCTAGGCTTGAAATCGAGATTTTAGAGCACACACCCATCGACACGAAGTT	2B	73.994
Ra_c68109_376	GGTCCTTGTCACTGTTATCTTCTTCCATCCTGGAGATGTGATGTGTGTTC[A/G]ACTTTTCATCATCTTGACCTGTTTCACCAGGACCGTTTTCTTCAGGTTCA	2B	73.994
RAC875_rep_c77433_308	atgatacttggctcccagattccatgctccctgcttgaggagtaggagca[T/G]CATTGGCGGTCGAGTCCCTTTGTGGACTTAGCGGTAGAGTAGCCTCTTCA	2B	73.994
TA001720-0874	CTA[A/G]TCAtGTACTCAACTGGACGACTAcTATATGCTCCAGCACTGCCATAcaGT	2B	73.994
TA002269-1202	CTCAGGATATTCCATGACGTGCCCACgTTCATATCCTATGgAGTTGGAAA[T/G]T	2B	73.994
Tdurum_contig12459_405	AACTTCGTGTCGATGGGTGTGTGCTCTAAAATCTCGATTTCAAGCCTAGC[A/G]CGGTTGATATCCTCTGCAGCACGTTTCCTAGCAGACCGCCTCGTGGTCTC	2B	73.994
Tdurum_contig12459_491	CCGCCTCGTGGTCTCTGCACTCTCGACATCAACCACTGGTAGTCACCCAC[T/C]GCTTTGTCCGATAGAGGTTTTAAGAACTCACATTTTTCCAGGATTTCAGG	2B	73.994
Tdurum_contig12459_664	AGCTGGGTTCTCAAGGAACAGCGGTGATGCTCCTGGGATAATTTCCTGGC[A/G]aaagggtaagcttctggcgctttgcaggcagaaatcgaaccactggtgga	2B	73.994
Tdurum_contig45838_263	ggcaaaacaaattcagcaccaaagaaaaaactgaccgtacaattttaagc[A/G]AAACTATTAATGATAGATAGATTCCACAAGACATGTTCAGATCACGACAT	2B	73.994
Tdurum_contig74826_330	ACCGCACATGGCTCCGCCACGCCACGAGCTGGATCAAGCTCGTGCGTCGT[T/C]GGATGTGCTTCCATTCGGGCACAGAACGGGAAATATATTGCTGAGCCTAG	2B	73.994
wsnp_BF473744B_Ta_2_2	CTTTTGTTTGGCGCACACTTTCTAATTACCTAATTCTCCTGGTATCCATTTTTTTGGTTA[T/G]GGGTTATGTTGCTTTGATTTTGTCTATGCGCCCCATCATGTGTTAAACTGTTAGATATGC	2B	73.994
wsnp_Ex_c17845_26604587	TTTTCACTGTTTCGGAAGGAAGTGAGCCTCAAATTTTTACGAGGTTCTTCACCTGGGACTCCGCAAAATCTTTGATGCATGGCAGTTCATACCAAAGGAG[A/G]CTCGCCATTTTGAAGGGTGGAGCAGCTAAATTGCTTGATAAACCAAAACGCCGAACACCAGCAGTTTCAGGAAGAAGTGCAGCACAAGATAAAGCTCAGC	2B	73.994
wsnp_Ex_c2445_4573233	GTAGATACTGAAAGGAAACACAACCCTTTTTATATATCATATAATCAAAACAACAAGGATACAACTCCAGGAGAGCCCCATGAAAGCAACAACCTATGGA[A/C]ACTAAGTTACATATGTGTTGCAAATCAATAACCCGCAGAGCGTTGGCAAGTTCGAAGATGAAAACTTTCATGGGGATGCTGATCTTCGATTATACCCTGA	2B	73.994
wsnp_Ex_c9729_16071358	CACGGGMACRCAGAGYCACCATGTCGCAGCACGGAAGGAGAAGCAGCTTGAGACGCTGAGGGCTGCTCTTGGGCTAGAAGCTGAGGTTGGACAGAAGAAC[A/G]CTGAAGTAGACAGTGATCCKGAGTCTGGGGAGCTTGTACCTGGGAAGGAGTCTGAAGAGATGGATGTTGATGTTCAGAACGATAGGAAGGCTTCAAAGGA	2B	73.994
wsnp_Ex_rep_c67561_66188180	GGTTGCAGCTTGGTATGAAATTCAGTGAAACAAGATCGAAATCCTCCATTCTTCAAGTCTTCCCATTCAATTCAGAGAAAAAGCGAGGCGGCGTTGCGGT[A/G]CAACTGGGCGACTCTGAGGTTCATGTATACTGGAAAGGAGCTGCTGAACTTATTTTGCAGTCATGCACTAGTTGGATTGGCACGGATGGTTCAAAGCAAT	2B	73.994
wsnp_Ex_rep_c67561_66189356	atgacaacccagcgcatgctgaamttctgaaaaataccttcatattcaacacatttgttctctgccaagtgttcagtgagttcaaygctcggaaaccaga[T/C]GAGCTGAATATTTTCAAGGGTATTGCAGGGAACAAACTCTTCATTGCCATTATAGCCATAACGGTTGTGCTCCAGGTGCTTATCATCGAGTTCCTTGGCA	2B	73.994
wsnp_JD_c47318_32176833	agcatctgaatcttacgaattacaagacaaaaggcgaacatttctagcatgaacaccacctgaaagatgcagggcgykwwwywactatctgaagctattc[T/C]CTATTTATATTCTACGACCGATAAGTTCCCTATTTACAGTTTAAAGCAGCCACCCCCTCTCCCTTCCAGAGAACGGTACATCAGAGCTTTTTGCTCAGAA	2B	73.994
wsnp_JD_c52_87219	ATTGTCCAAGCAAAGAGATCAGGTGGATTGGAGAAAGCAAATACTAGGTCACGAGGACCGCAAGCTTCTGAAAAACTCAAGAAAAGAGAACCCCTGACTC[A/G]TGGGACTGTTAGTGCGCCTCTTCCGCTACCAGGACACATACCTCGACCTCCTTACGTTGGATCAAACAAAATGCCCGAGATATCGAGTGAGAGACAAATG	2B	73.994
Ra_c71978_532	accttcatattcaacacatttgttctctgccaagtgttcagtgagttcaa[T/C]GCTCGGAAACCAGATGAGCTGAATATTTTCAAGGGTATTGCAGGGAACAA	2B	74.17
Tdurum_contig12831_69	ATGAAGTAACAAACAATTCGAAGGAGCGGCCAGATGTTTGGATAGAAAGC[A/C]ctgataagtcagtcatactatctataacaagtgatattcgaacaattaaa	2B	74.17
Tdurum_contig23247_66	TCAATGGAAACATTTGGGCTTTTAGCTACCCCTCAGCACCACTGCTGTAT[T/C]gtggacttgttggctaaagccgggagggtggatgaagcatacgactttgt	2B	74.17
Excalibur_c3762_715	tttctttgattcagaggcttgtgccactacaggcgttgcatggcaatccg[T/C]GCTTCTGCGAGCAACAACAAAAATAGGGCGAAACAAAGCAAGCAAAAAAG	2B	74.17
IAAV677	CCGCAACCTCAATCATCCTCGGCCTCTCTTCACCTCTCGACCTCAAGCATCGCAAAGCCAACTGTGCGACTGTTTTGACATGTCTCATCCCAGCTTCCTC[A/G]GCCACTTGAGAGTCCACAATCTTCAGCAACTGGTTCTGGTGGAATAACGTGCTAAAATGCATTGCTAGACTTCTAACCTCGTCGACCAGACCATCTGATA	2B	74.235
BS00009690_51	TTTTTTGATTTTCTGAGCTAGCTAATGGTAAAGGCAAAGTTCTCTCCAAT[A/C]TTGGTCTAATAACTTTCCTCACGGACAGAACTAACAGAAAAGAAAATTAC	2B	74.235
GENE-1444_162	GTTAGATTAATGRTTGACCAAATAAATAATTCTCCRAGTTTT[A/G]TTGTGTGCCTTTGCAGTTGTGGGACTAGCTCTGCTACTGCTTCTCCTTGT	2B	74.235
GENE-1444_220	TGTGCCTTTGCAGTTGTGGGACTAGCTCTGCTACTGCTTCTCCTTGTTCT[T/C]GGTTTCTGGACTCACTGTCT	2B	74.235
IAAV7841	CAGATATCCTTTCTGATTCGACCAATCTTTCTTCTGAAGCTGCAAGAGCGATCAACCACCTCCAGCATCAACTAGGAATTGGTTTGGAGCAGGATATGCC[A/G]CCAGTGGGAACTGCGACCTGGGATACTTCTATCTGCACCATTCAAGACCAAATTATCAACCATCAGCTTAGCGAAGATCCACAAAACATATTGGTGCAAC	2B	74.235
Kukri_c3024_1268	GAGAAGGTTTAAGAGATCAGGTGCTGGTGTGTAACCACTGTTTGGATAAA[T/G]CGCAGCATCATACTGTTGAATCTGTTGTTGCACCAATATGTTTTGTGGAT	2B	74.235
Kukri_c20930_159	AACCTTCTTGACGCGTGCATAAATCCAAAGGAGTGGCTGTGATTAGCTGA[T/G]GTTGTTGTTTCTTTCAGTCTTTTTGTTAGTATTTCTCACTCTGTAGCCTT	2B	74.328
wsnp_Ex_c24711_33964543	ACGCAGCCGGCATTGTGGCAGCAGGCAGGCACATCACACGATGATGTATTTAACCTGTATATTTCCCTTGTGCAGCAGATTGTTGCGTGCTCCTTCGATT[A/C]TGTGGGGCCAGTTTTGTTGTTTGCAAAATGCAGAGTGCTAGCTGAARAGGATCGTTAGGTCATATATATTACATATACATATGTACATTTTTACAGCCAT	2B	74.328
Kukri_c1460_1032	GCCGGAAGAGGCCACGTTTCGGAGTCCCAGATGTCGCTGATGAAGTCTTC[A/G]CTGGAGAGGCTGTCGCTCCTCAACGAGGAGAACAATCAGAAGCTACGGGT	2B	74.465
Ex_c960_746	GTTGATTCACTCCAACAACAAGTCGACAACCTCAAGTGTGAGCTTGAGGA[A/G]CTCCGTCGCCGTCATCGGAAAAGATCCGCAGAAGAAGTTGTTGTCAGTCA	2B	74.465
Ex_c960_776	CTCAAGTGTGAGCTTGAGGAACTCCGTCGCCGTCATCGGAAAAGATCCGC[A/C]GAAGAAGTTGTTGTCAGTCATGGAGACAAGTGCCCCTGTGGCAAGAGCCT	2B	74.465
Kukri_c9785_62	gatgacaactagcagtaaacatatagccgaaatcttgcgctaggcgactg[A/G]GCCTTCTTCAATGGCACCAATATGTTACCGTCCTTGCTCAACAAGATGTA	2B	74.465
wsnp_Ex_c46576_52042185	TTCTGAGCAAAAAGCTCTGATGTACCGTTCTCTGGAAGGGAGAGGGGGTGGCTGCTTTAAACTGTAAATAGGGAACTTATCGGTCGTAGAATATAAATAG[A/G]GAATAGCTTCAGATGTTGTTTCGCGCCCTGCATCTTTCAGGTGGTGTTCATGCTAGAAATGTTCGCCTTTTGTCTTGTAATTCGTAAGATTCAGATGCTT	2B	74.465
Kukri_c40621_513	GCATCCTTCAAGGAAGCCATGGAGGCTAAACGCAGAGCTGAAGACGAGGC[A/G]TCGGCGTTGAAGGAAAAAATGATGGCAATGGAAGAAAGCCAGAGAAAGAT	2B	74.557
Kukri_c9785_1472	GGTGAGAGGATTTTTCTTTTTTCGATCATAGTCGCTCTCTGAATCACTGT[A/G]CGAGACATCACTCTCCGAGTCACTGTACGAATCATCCTTGTACTTGCTTC	2B	74.557
Excalibur_c181_265	ttgggcattgagttaacattgagatagaggttgagccaggcagtccttca[T/C]GCAGTCAGCAGGCAGAAGTGTCGTTGTCGGGACAGTTCGCACCCCAGCAT	2B	74.689
Kukri_c9785_1135	GCAGGCTTCTTCTTTTCACTGGTATACCTCTCTGAGTCAGTCTCTGATTC[A/G]GCATACTTTTCCTTCCGAGGGACCTTGCCGTGTGGCTTCTCATCTTCAGA	2B	74.796
Xgwm66	-	2B	74.974
Excalibur_c25234_143	GTGGTGATGAAGATGGATGTGGAGGGGACTGAGTTTGACTTGATCCCGAG[A/G]CTCTTCGACACGGGCGCAATCTGCTTGGTCGACGAGGTGTTCCTCGAGTG	2B	75.496
BobWhite_c10578_272	CAAGACGAAGTTGATCCTATGGTATCTGTGATGAAAGTTGAGAAAGCTCC[A/G]CTGGAATCATATGCGGACATTGGTGGGTTGGATGCTCAGATTCAAGAAAT	2B	75.496
BobWhite_c11739_325	GGATCAAGACTTTCAATGCGATTCGTAGCTAGAATAACTTTAACATCTCC[A/G]CGTGAGTCAAAACCATCTAGCTGGTTCAGCAACTCCAACATAGTTCTTTG	2B	75.496
Tdurum_contig27976_414	caagacgaagttgatcctatggtatctgtgatgaaagttgagaaagctcc[A/G]CTGGAATCATATGCGGACATTGGTGGGTTAGATGCTCAGATTCAAGAAAT	2B	75.725
Xgwm120	-	2B	75.788
RAC875_c34516_70	GTGGAACTCCTTGTTGATGGGATTCCAGCTGATCTCAACGGCTCAGGCAT[T/C]GACGCTAACGGCGTAACAGAGCCACAGGATTTTGGTCTCGGTACATGTGA	2B	76.086
BS00096182_51	TTCCCCATCAGCTGCTTTCGCGTGCGCTTCCGGCGGGTTGGAGCGATACG[A/G]TTTCGACGTGTCCGTAGCGCGATTTCCCCCGCCTTATCTTGTTGGGCGGT	2B	76.086
RAC875_c15229_108	aackgrwscatctgttggtttcagggtcaagagttgtgtgtcaggctctt[T/C]TCATCTAGGGGGTGCCCTGGTGGTCGCGTTTGCGGAAATCAAGGGCCGGA	2B	76.086
RAC875_c26469_480	GCAGCCATCACCATCCTATAGGTGTCTCCACCAAAGCCGAAGGGGAATGG[T/C]ggtgcccattcggtgaccaccaataatggaggaagaagccgaggaggggg	2B	76.086
RAC875_c34516_316	AATAGTCCAACCCTCTCAACCTAGTTCCATTCCATTCTATCAAATTGCCG[T/C]GACTTTCTTCATGTTTCATCTATCCACCCTGCGGTGCCTATGCAAGTGTC	2B	76.086
RAC875_c61801_299	CTGTACTGTGTCACAGCAAGCAGGAGGGCCGGCGTCGGTGGAACATGGCC[T/G]CCCAATGCACGAGCACCACGAGCACTTGATCGCGGACAGCTCGAAGCCAT	2B	76.086
Excalibur_c6502_397	AACGCAAGCCATTTTACGTGTCAGCCACAACACGCTTCATGTTTTTCTCC[A/G]TATGAGATGACTTTTGCAACCCACCCAGCTATGTTGTACCTTCAAACAGA	2B	76.345
Xgwm501	-	2B	76.454
Excalibur_c64983_65	TTCGCTGGTCCTCCTCAGAAGTATCTGCTTCAGTGTTATCCACATGATTA[T/C]TACTATCTTCAGTTGTGTGACTCTGAGTTACAGGATTTTCTTTGGCAGGT	2B	77.056
BobWhite_c1072_100	AACAGCCAGAAAAGAWTCTGAAGCGCAACAACAGAACGGAGACAAAAGAC[A/G]CACGAGTCACAACACAACCAGTGCAAAATCTGCAGTTTACGAACAGGGTT	2B	77.056
Excalibur_c1353_1364	CCATGGCACACGGCTGCCATTGTTGAAGGAATGAGCAGTGTCAAGTGCAA[T/C]GCTCCAATTGGCAACCTGTTCACATGGGGAGATGCAGATAAAGGGAAGCT	2B	77.056
Excalibur_c22637_235	GGGCTSTTCTACCTGTTTTCCGGTGCTCGTACCGTTGCAATGATAATGCT[T/C]GCTCTATCTGGTTCAGCTAGGTCAAATGGAGCACTTAATGCTGGCTATAT	2B	77.056
RAC875_c817_2282	GAGCAGGCGAGGACCGAGAACGGCGAGCGACGAGGAGCGACAATGGCGGG[T/C]GAGCGGATGAGGGCGAGGCGAGGAGACGCAGGCGGGGGAAGTGGGATGAG	2B	77.056
Excalibur_rep_c86807_132	TGTCTGTCCATCGGGACTGAAGATCGTCAATTCAGCGCACTTTTGGGCAC[A/G]CACTGGGTTTATTTTGTGCACCTTTGTAAGGCAAGGCTTTGACACCTGAA	2B	77.308
Kukri_c52356_96	gctggtcagggacaggaggactgccattgtactcagggagtgtatacatt[T/C]GATGAGAAGGCGGGCGCAATCAAGGTGGAGACATTCTGTGTCCATGGTTC	2B	77.338
Tdurum_contig41990_1324	AGAAAAGTTACAACGTAGTATCGGGGCCTTAGCCTCCCCTCCAGGCTGTA[T/C]gcgagcattagcgggcgatgagcaatgtatgccggttccaaccccaaatc	2B	77.906
Ku_c9369_1726	ATAATCTCACGGGCGTCATTCCAACCTCTTTAGGCAACCTTTTGAGCTTG[T/G]ACATGCTCAACCTGTCCTATAATGATTTATCAGGTGCCATCCCAACAGTT	2B	78.011
Excalibur_c2484_2113	GGTTTTGCTTTGATAGCAAGAATGCTAATTTCTTGGGTTGAGGATGTATG[T/C]AATTAAGTGCTTAGCAATACCTCTCCCTGTAACCGTTGTAACATTGTTGA	2B	78.135
BS00069685_51	CGGCGCGCCCCGGTGGTCGCCGGATCCGGGCGCCACCATCTTCCAGAGGT[T/C]GCCGGATATGCCCCTCGCTCGTTTTCGTTGCCGGATCCAGCTTCTGTAGG	2B	78.469
wsnp_Ex_c21092_30220702	GTCCCCAAGCGGAGCAGGAGAAACAGTGGTTGGAGCAGGATATACCTGTCAGCTGTGGTAAATTTAAAATTCGAAACTGGACAACCATGTACGAAACAAA[T/C]GATACTTTCTCTCATTTAGTATGCACCGGACATGACCCAAAGCAGCAGATTGAAATTTTTCCGCAAGTAGGTGAGATTTGGGTCATCTACATGGACTGGA	2B	78.71
BobWhite_c41535_52	TATATATGCCGGTCAGCTTTAGTCTATTTGAAACCATGTTAGCATTCTAT[T/C]GCAGACTTGCAGTGCCCTCTCTTACTGGTGGTGGTGAAGTATCAGGTAAA	2B	78.71
wsnp_Ex_c21092_30220342	ACTCCTACATGTCCCCTGGCAAGAAAGAGGGCAGCACATCCATTGATTTGAGCACTGGCAGTGCAAGCAGTAGAGGAAAACATGAACATATTTCTTCTGA[A/G]CCAAAGACATCCTTGCAGAAAAATCCCAATGGTCCTAATGCTTTAGGTGACTTCTCTGAGCAAAATAGTCCCTCCTTAGTTTATACATATCCTGATTCTG	2B	78.71
Tdurum_contig32692_271	gtagcaatctctttctgggatgggcctgcttttgcagcagatgcacctac[A/G]CTGTAGATGCTTACTGAAACCACAGGAGAATTTGTTCCTGATGTACAATC	2B	79.594
Kukri_c5497_312	ctcgcgtacccattctacttgtggtcgaggagtccagggaaatcaggctc[A/G]CATTTCCACCCGAGCAGCGATTTGTTCCAGCCGAATGAGAAGAAGGACAT	2B	79.594
Ku_c71357_859	AAAGCCACCCACTATCTTCCTTGCTGAAAATAATGAGTTATCATCTCAGA[T/C]AAGCACACCTACCTGCGCAGCAGAAACTCCCACGTTGTTACGGTATTCTG	2B	79.608
RAC875_c14775_1048	TCAGTACTACACAAATCAAGGCCAAATTCATTTTGGTTAGGAAGACATGA[T/C]gcctgattaggtttcttccaaatggcagtgttaccgtctacagtaatcaa	2B	79.608
BS00047891_51	TAAGCTGCTGAGCTACGCGAATATGAAAGCAGAGCAGCTGCTAGAGAAGG[T/C]GGAGAAACTGGAGCATGTCTTAGAGAGAGGAGATCGTGAGGTGGGATCAA	2B	79.833
Excalibur_c76598_570	AGCAGTCATCACATGGCATTCTTGGGAGCCTCATCCATCGGTTTCGCGAC[A/G]GATCGAATGCTTCCCAGGGCATAGCGCTACAGGCCAGATACACCCAATGC	2B	80.133
BobWhite_c3448_80	CGCCGCGGCTTCGACTCCAGCGCCTCCTCCCTTCCCCTCATCGTCTCCGG[T/C]cagccaggtagttaacagctccagcagccatgggcaaggagaagatccac	2B	80.285
BS00104667_51	CTGGTGGCTCATACCTGAATTCAACATCCTGTGCTCTGACTGACCTGATC[A/G]CATGTATAATGTTCTCCGCTTGTTCCACTACTGTGATGTCTCCTCTAGCA	2B	80.669
wsnp_Ex_rep_c102127_87360034	CTCGAGCCTTTGAATCCTCTGTTCGAGCATATTCCTTTTCCATTATTAACTTCTTTGATACTTCTTTTGATGCAGCAAGCTCTTTTTGACATGATTTCAA[T/C]TCCTCCTCGAGCTTCGTCAACATCTCAATGCYACTGTTGACGCTGCCTACAGTAGTCAAAGTATCTCTTTCACAATGAYTTCCAGATAAGTTTACTTTAG	2B	81.045
Tdurum_contig41990_1267	gtcatcttaactgcataatagtaatctcgaccatgatctagcaatccatt[T/C]TCCTTAAGAAAAGTTACAACGTAGTATCGGGGCCTTAGCCTCCCCTCCAG	2B	81.86
BS00082137_51	GCTCTATCGCATGGCGAAAAAGGTGATCGGCTCAAGGAGGGCGAGACAAT[A/C]CATCCCCAACTTTTGTCTTGCATTTGAGCATTTCTGCATCCATGTTGGTG	2B	82.011
wsnp_Ex_c20029_29064315	GGAGTTCGGCCTGGGCCTATAAAGGAAAGCTCCACTCCGGTGAAGAAGGCAAAGGCAAAAGCAAAGTCTGCAAAGAAGTTGTTGAAGAAGAGCCCTTCCT[T/C]GGCTGTGAAGCGCTTGCGGAAGTTGCAAACCTTCTCTGCGTGAAACACTTGAATGTATGATGGCATGTTGGCCGTACCATTCTGCGTTTTAAATTGTGCT	2B	82.011
IAAV6032	AATTACTCCATGTCTGTCGCTGTAGCTCGACTTGCCGTGTTGTTATTTGTGACTGTTCGTCGTTCAGGACTTCGAGTCTGTCTATCGTATTAGGTGCTGG[A/G]TCCAGGGAATAATGTGCTGACAGCTTAGCATGACTTGCCAGGTTTTGGAAGCATGCTCT	2B	82.428
CAP8_c2833_303	GGAGGGCGGCGACGTTAGGTTTTGGTTATGTCCTGAGCTGGGTGACGGCA[T/C]GTCTGGCCCAGCGCCGGTGAGTGAGTCGGGACCGAAAGCCGGTGGTTTCG	2B	82.428
IAAV2633	TCCACGCCTGGCAGCAGCTTGTACGTCGAGTTCACCTTCACCAAGCTCCCTCCGTTG[A/G]CCGCCGGCTCCACCTTGATGCGCGACGTTGCAGTCTCGATGGCCGTGCCGATGCCACCGCCCTCGATGAGGGTCGACTTGCACTCGCACT	2B	82.62
IAAV3474	NNNNNNNNNNNNNNNNNNNNNNNNNNNNNNNNNNNNNNNNNNNNNNNNNNNNNNNNNCATGCCCTTTACCCTCATGAAGGAGAGGCTTGAGTTCCTGGAC[A/G]CAGACAAGTGTGAGTGCAAGTCGACCCTCGTCGAGGGCGGCGGCATCGACACGGCGATCGAGACTGCGACGTCGCACATCAAGGTGGAGCCGGCGGCCAA	2B	82.676
wsnp_Ra_c54256_57628288	CTACGATGTATTCATCTAGGTCTCTTGTGTGTTCAAGACAATCCAAATGCCAGGCCGCTCATGTCATCCACTGTGTTCATGCTAGAAAATGAAACGGCCC[T/C]GCTTCCTACTCCGAAGGAGCCTCTATACTTTAGGGGACGATATGATGAGGTTGAAGACCAAAGAGATACCATGGGAATAACCCTGAATAAGATGACTATC	2B	82.883
Kukri_c84629_315	ATCACTGTCTGTCAAGATCCAAACAGAAAGTGTGCATTCCTTCTCATTTA[T/C]GATACAGAGCCTCCCATTCTTGGTCTGACCAATCTTAAATTCTGGGTATA	2B	83.155
TA005292-0114	TTGGaCACACACAGTACACaACTTTTGTTAAAAaCgCCTAGATCGACTGA[T/C]GAT	2B	83.438
Kukri_rep_c109142_264	AGGTTCATCAGACGACCCTCAGCAAGAACAATGATGCCAGTGTTGGTCTC[A/G]GGGAAGACCCAACGGTCAGTCTGAGGCTTGATGGTGATGCGCTTGACACC	2B	84.22
Kukri_c1314_371	aacgacctatatgacttcctgcaggccttcttcaaggagcacccggagta[T/C]GTTGAAAACGATTTCTATATAACTGGGGAGTCATATGCTGGGCACTACAT	2B	84.802
RAC875_c47743_81	TAGTGGTGGAGTTAGATGACTTCTTGCTTGACAGTACTAATGAAACAGCG[A/G]TGGAGTTAGCTGCCTTTTTGCGTCCTACTGAGGATGACAAGGACTCTCTT	2B	85.159
Ku_c53298_1284	AACAAATGGTCAGGGCCAAGAGAACAATACTAAAGTAAACTTATCTGGAA[A/G]TCATTGTGAAAGAGATACTTTGACTACTGTAGGCAGCGTCAACAGTAGCA	2B	85.351
wsnp_Ex_c1016_1943827	CATTTCAAGTTTTGAAGAATTGAAAACTATAATCACAAGAGGTTCTGAGAGAAGACACACCGCTGGAACAAATATGAATGATGAGAGCTCAAGATCTCAT[T/C]TAATCCTTTCAATAATTATTGAAAGCACCAATCTCCAAACTCAATCTTATGCAAGAGGAAAGCTAAGTTTTGTGGATCTTGCTGGTTCCGAGAGGGTGAA	2B	85.351
wsnp_Ex_c1016_1943573	GTTCCGGGAAGACTTTTACAATATATGGTTCGGACAACAATCCTGGTCTTACTCCAAGGGCCACGTCAGAACTTTTTAGGGTGATAAAGCGTGATGGCAA[T/C]AAGTATTCATTTTCCTTGAAGGCATATATGGTGGAACTTTATCAAGATAATCTTGTGGACCTGTTGTTGCCCAAAAATGCTATGCGACAAAAAATTAGAA	2B	85.733
Tdurum_contig12879_1384	ttgtggcgggtatctcgcgaatcagagctgtagctgaacccagtcccagt[T/C]GGCTGATCAACATAGATAAGATTCGACTCCTGATCCCAGCCAAACTCATT	2B	85.958
BS00044983_51	TGTGCAGAAATATAGCGTATATTTCGTACTGGTTTCTGTTATAACCCAGC[A/C]GTGTGGTTGGGCTACACTCCTTTCGTGTGCACATGAGTTGTCCACGTGCA	2B	85.958
Excalibur_c43926_163	CAGGTGGCGTCATTCCGTTGGTCTGTGGCTGCTGAAAACGTCGCCGTGGC[T/C]CTGTGCACCTGGATCTCAGCATAGGCCAGACACAGCTCTGATGCAGAGCT	2B	86.067
Excalibur_c80601_308	TCGGACGGGCAGTGGGAGTCGCTGTGGACCAAGGCCTCAGAGGAGCCGCC[A/G]CAGGAGGAGCAGGCGATCGAGGAGGCCATGCAGTAGGGGAGTCGACGCCA	2B	86.067
Excalibur_c80601_83	GACGTCTCATGGGCACCAGTCCTGGGCCTGGCAAAGTCAACCATCGCCAG[T/C]GCTTCCCAAGACGGCAAGGTTGTCATCTGGACCAGTGGCAAAGGAGGAGG	2B	86.067
tplb0024l03_910	GGTGGCTGGAAGCTGGAGAGTGCTTTGGTCTCTGACATGCACAAAGAGTG[T/C]GTGAGAGACGTCTCATGGGCACCGGTCCTGGGCCTGGCAAAGTCAACCAT	2B	86.067
Kukri_rep_c68903_708	cttgaagtaatagatggaagccaacttcctgaatttttgggtggaacatg[T/C]ACTTGTGCTGGTGAGGGAGGATGCCTCAAGTCTAACAAAGGTCCATGGAA	2B	86.314
Tdurum_contig12879_1200	CTTCAAATTGATGTGAATGCCCTCATTGTTCTTGTTCCCCTTGTACACCC[T/G]agttgcaaaggcagggatgtagtgcccagcatatgactccccagttatat	2B	86.591
Excalibur_c14988_388	GCTGTTGCCGTTGGAAAATATCTCATGAGCAAGGGTTACAAGATGGTGAC[T/C]GATGGAACTGACAACCATCTTGTTCTATGGGATCTCCGCCCTCTTGGCTT	2B	86.726
wsnp_Ex_c45468_51254978	AACAACTGGCAGAGCGACAGGAAGGTCTTCGCGACCACAGCCACCGGAGACGCCCTAAACATCTCCCGGTCGCTGTACATAAAGTACCTGCGCAACGCCG[A/G]TTCACTTGGGCTAGATGGTATGGACTCGTTCGGAAAGCCTGCAAGCTTGTAAATTTCAAGCTCCTGGGTATGTATCTCTTAAGAAATTTATAGAAGATCA	2B	87.155
Excalibur_c13180_67	caaatggtgtcaccttcaaacctctcctgaatcataacaaacgcaaggcc[A/G]GGTGCTTCTTTCTCTATTACAGATTTAGTTGCTTCTGGAGTAACATCTCT	2B	87.328
Excalibur_c24410_754	AACYAGTGATCTTGTTTCGGCCAACCTTGGCACCAGGAAGCACAATATCT[A/G]TTGGGTGATCGAAGCTCTGCCACAACGGTAGGTCCGATGATGACGATGGG	2B	87.328
Excalibur_c5801_177	CTGCCGGAGGAGGAGGACGACCTGTGGCACGCGTACAATCTCATCGCCGT[A/C]ggggacagcctccaggccgtcactgtccggaaagttctgagagattctgc	2B	87.328
GENE-0638_1271	CGATATACGCAGCGTGGTATGCCAATTTTGTCAGTGCTTGCTAGTTTTAT[A/G]TGRTCTCTCTCGATTTATGGGGATTAACCACGGGTTGTGAGACTGA	2B	87.328
Kukri_rep_c68903_1118	TTATGGCAGAGGAGGATCAATGCCAGATAAAAGCAGTGCCCCACAAGTAA[T/G]agtacaagcccagcctttaggcacacaaaacactccaggttcttcaagaa	2B	87.328
RAC875_c46498_567	TTGCAAGCGATGATACTTCCACTGGTCTCCTGCTGAAGAATGAACCTTGG[A/C]TTTGTTGGTTTACTTGATATCGTTCTTCCAGGATTTGTTTGGAAGGAGGT	2B	87.328
TA011763-0791	CTA[A/C]TGGATTATGCTTAACTGCCATATTTGTGGACTGATTCGGGGTGGGAAACT	2B	87.328
Tdurum_contig78534_314	CTGATTAATCTCATTTCTACGCAAGTCAGCAAGTTTTACAGCAACCCGGT[T/C]TTCTACTCGCATAAGTACCATCAGATTCAGTTGACCAACTACTCTAACGG	2B	87.328
Tdurum_contig54784_485	TGTAGCACACACAGGGCTCCAGATTAACACGGGTCCGCATTCCTGAAAAG[A/G]tctaggatgaagcacggatggaatgccgaccctgccattgcactccacga	2B	87.473
Excalibur_c6735_154	TATATAGTGCTAAAATCCGGTGAGAACATAGGTCCTGCAGAAATTGGGCT[A/G]cttgcaacagtgggagtaactactgtcaaggcataccgtcgaccaaccat	2B	87.673
BobWhite_c17614_194	caactcccagtgagaccagtctttgcgtcggcgatcgggttaggtatatc[A/G]GCTGCACTGCTGTCAGTCATGGGATCTCGCTTCAAGAAGTCCGGAAAGAT	2B	87.673
BobWhite_c6365_385	ATTGCTTCCCCGGTGGTCAAATACAGGCAGTCCGGCCTGAAATGATTGTG[T/C]GCGTCATTCGCTCGTTGTATTTTCTCCATGACCTCTCCAGTTGGATTCAC	2B	87.673
BS00063905_51	ACATCACAATACACCAATGTCTCGACAATTGCATTAACCTTGGTGTCTCT[A/G]CAAGTTATTGGCATCTGCACTATGATGATTCAGGCCATTGATTCCTCAAA	2B	87.673
Excalibur_s109809_129	TCCCGTGATGTGTTGAGCACGGACTGCACACCCTCCGGCAGCGACTGTGG[T/C]GGCGGGCATGGATGAAGAGGATCACTTGGTTTAGGGATATTCTGTTCTGT	2B	87.673
RAC875_c2176_3046	CTCACATGTCTGGCCGTGAGCAGGAGCACCAGGAAGCAGGCGCCCATCAG[T/C]atcgtctgccacgaccactcgttggtgtgctggaagacggaggccatgac	2B	87.673
RAC875_c53285_834	ACACCCTCCGGCAGCGACTGTGGTGGCGGGCATGGATGAAGAGGATCACT[T/G]GGTTTAGGGATATTCTGTTCTGTTGCAGGCCCGAGGATATCTATCCTGCT	2B	87.673
Tdurum_contig10574_864	agagatcacattaaattttctgaaactgcagaagcttctaagtcgaggca[T/C]CATGGTTCTACTTCCAGATTGTTTGATAATGGTGTCTCTATATTATCGCC	2B	87.673
BS00022674_51	GAGTTGATCAACTCTGCAGCTGATGCTTCAGCTGATAACTCCGTCGATAA[T/C]GGCGCGAGAACGGTTTCAGAGAAACAGGCGGATGGTAAGTCTGTCGAAAA	2B	87.891
BobWhite_c35150_107	TTCACCTACCGAGCACAAAACCAGTAATGTCATCTGTAATCTGTCAACAA[A/G]TCGTAACGTGCCTCGCTTCTCGCTGCACAGCAATMGGCAAGCAAYAGGCT	2B	87.891
BobWhite_c6365_1022	AATGGCATGAGGAACAGCAGCGTGACCATGACCGTCAGCGCCATGACCAC[A/G]TTGGACATGGCGGTCTTGCAGCCGGCATTGTGGTTCACAGCAGAGCGAGA	2B	87.891
BS00004224_51	CAAGGTGGTTACATATATGTTTGTGGTGACGCCAAGGGCATGGCGAAAGA[T/C]gtacacagggttcttcacacaatagttcaaaaacagggatctttggataa	2B	87.891
BS00012298_51	ggtactgagaatggaggccgtttcgaggtcgctcgacaccaacacctcgt[T/C]GCTGGCATCCTCAAGCTCGTCGTCAAGGATAGACATCGAGGCCGGTACAT	2B	87.891
BS00064607_51	CTTGTTTTCATAATTTCTATGATGATCGGATTCTCCAGTCAACACCTAAT[A/C]TCCGAACATGGATTGGTTTTGGACTTTCAGAAGTGTTCCTTCCGAAGCTA	2B	87.891
CAP12_rep_c7164_108	GGCAGCTCGACTCCATCTTCTCGGCCGGTCACATCTTCCTCCGGCGAAAC[T/C]CGAAGGCGCAGGTCGGGGCTGCGGTGTACCTGGTGTGCCTCCACATATGG	2B	87.891
CAP7_c317_174	CGGCCCTGCCCCTGATGTTTGGAAGGAAAGGGGCGTGTGTTAGCTGATGT[A/G]ATGTTACACCGTAGAATCATCGTTCGTGACGATAATAATGATCCGACCAG	2B	87.891
Excalibur_c14201_111	CAACTGCATTCTTCGCTATATTCCAGTGGAAGTGTGTTCTTCATCCATGT[T/C]GAACAAACTCCTTGATGGATCCTTTCTGTTGGTGTAGGACCATAAACTAA	2B	87.891
Excalibur_c89565_263	ttgacgatcagtgcatcgaggatgacttcaaccgcatggaaagaactagt[A/G]TGGCCAGAATTGGACCAACTGCTCCGTGATGAAGATGATACTACTGGTGC	2B	87.891
Kukri_c2259_1052	TGTCCAGGATTTATCTTCAAACTCTAAATCTGATTTATCTATAAATACAA[T/C]TCTGTATTCAGGTATTGCAGCAGTGTAAGGAGTGGTTGCACCAGTAGTAT	2B	87.891
Kukri_c2363_702	CTATTGGTGGTTGGCTGTGCTTTCTTTGCTGGTGGTATTATTCATCGCAA[T/C]aaagaccaagtcttcagcaaggcaactgctgttgttaactcaggtttact	2B	87.891
Kukri_c411_1530	TTCAGCTGATAACTCCGTCGATAATGGCGCGAGAACGGTTTCAGAGAAAC[A/C]GGCGGATGGTAAGTCTGTCGAAAACGGCGCTGGGAAGGATTCAGTTGAAC	2B	87.891
Kukri_c411_1775	GGTTTAACTAGAGCTAGTATTCATTTGATGGGATATCTCAGGTAAGTAAC[A/G]CATCATGTACCCACGCCCGTATCAATGTTGTATCACTGTAGGCTAGATGT	2B	87.891
Kukri_rep_c68903_301	AAGGAAGACCAGTATACATCGAGAGATTAGGGAAAGTTGACCCAAATAAA[T/C]TGATGAACATCACCACAGTTGACCGCTACATCAAGTATCATGTGCAAGAG	2B	87.891
RAC875_c91522_523	ccgtttcgatgaccttctcatcccacaccttgtgaaggttggtcttggtc[A/G]TGTTGTACCAGGTGACGACGATGGTGTTGCCGCCGAGGTCGGCGGTGCGG	2B	87.891
RAC875_rep_c106542_272	ctacactgctctcattgacctggttctgcggttctacctgaatgtcatct[A/G]CATTCCCCTTCTTGTTGTCGATGCGCGGATTATCTCTCCTCCAAATCCAT	2B	87.891
TA002338-0901	[A/G]AAGCATTCTTtGGTTTCAGtccATACAAGTGTCGATCCTCTTATCCCACA	2B	87.891
Tdurum_contig42046_597	TTATGGGACGGAGGGAGTATATATTTTTGTGTTTCGTCAAAACCTAAAAT[A/G]taaccttggcaagaggtatccctaaacctacacaacctcaggttgtagtt	2B	87.891
Tdurum_contig48260_249	AAGTGTTTCACGCAGAGAAGGTTTGCAACTTCCGCAAGCGCTTCACAGCC[A/G]aggaagggctcttcttcaacaacttctttgcagactttgcttttgccttt	2B	87.891
Tdurum_contig56876_365	CATGATGCCCTCCGAGCAGCCCTTTTCCGGCCACGTCTGACGTAAGTTGG[T/C]TTAGGGTCTTCCTTTACTGGTTCAACTGAATCCTTCCCAGCGCCGTTTTC	2B	87.891
Tdurum_contig82393_581	atcttttttacttcttctacacgctagggctaccgatgtccgagggtggt[T/G]TTGTTACCACACATCACGGAGGTACCTGCCTTCCATCTGTAGGTTCTTTA	2B	87.891
wsnp_CAP7_c317_172502	TTCGTGACGATAATAATGATCCGACCAGAACTCCTCTAGTATCATTGTTCTGTTGTCATTGTGTAGTTTACTCTGTATCTGAACTTTGTTTTACTCAGCG[A/G]AACCGTACTGCTATGATGAATGTGTCGATGTAAATCGTGGCTGTCGTGCCTGTCTGACTGATACATTGTTCATGTAGTCGATGAATGATAGCACCTGTGT	2B	87.891
wsnp_Ex_c13353_21046550	TGTTTCTTCAGTCAGTGAACCGAACCTATGATTACAAGGCATACTTTGTTGATCTGGATGTGAAGCCTCTGGATAAGATGACACATTATTTTAAATTGGA[T/C]CAGAAGATCGTCAATTTCTACACTAAGAGCGGGGAAGTCGATTCTCAGAAGGGGGTTGGCACCAGTGATGACACAGCGGTTCAGCCACAACATTGAGTAG	2B	87.891
wsnp_Ex_c19772_28771627	TTTGCTGTGCGCAGTATCAAGCTATCCATCCAAGCTACGGGTGGAAATTTTGGAAAACTGGAGGGTTGCCTGCTTGGTAGGCAGACTCAATTCGGGGCTT[A/G]TATTGGGCCAATGGATAACTTTGTTGCCTCTGAACTCTATTGTAGTACAGTTTCACCCATGCTCCTGAGTGTCTCCTCCTCCGGCATTTTACTTCTCTTT	2B	87.891
wsnp_Ex_rep_c101581_86924089	TCAGCTCCTCAACATTAAGCAGCCACTCATACCGGTGCTTCCCACGAGGTGCTCTGAGAAGTTCTAGTACTGSTGCTGCTTAGATCAGGCTGATTAGCTG[A/C]GAAGATGTCTCTGGAAGTTCATGATAGCGAGGTTGACATTGTGATTGCAGCACTCCAGCCCAACCTGACCTCTTTCTTTCAGGCGTGGCAGCCATTTTTC	2B	87.891
wsnp_Ra_c4660_8405634	TTTTCCGCCATTCATGGGCACATTGTCATTTCCCTTCTGCTTCTGTGACACCATCCTATCCCTGAGCTCTTGAGCGGTAGTGGATGTTGAAGCTTCACCC[A/C]CATGATCTCCTCGCTTGTCAATTGGGAATAAATCCTCCAAGGAGGCATCTCCAGGTGTATCACTGAATCTACTCAGTCCATTAGCTCCCTCGGCAACTAA	2B	87.891
BS00041587_51	GATAATTCTTGTGCCTAGTGTGGTGCTTCTGAAGATAAGCTCAGGCAGAG[A/G]ATGAGACTGCCCAGCCTTGAATGATTGCGTTGATGTGATTAGTGATCAGT	2B	87.986
BS00041585_51	CAGGGGCGCTTGAGGGATGCCGTCATTGACTTTAACTTTATTGGTACCCT[T/G]GGGAACCTCCCTTCGCTTCGCGAGGTTGTCGCACATATGGATTGCGGTTG	2B	87.986
IAAV2277	CATTCATAGAATACACATACATTTTTAGTTTGGAGAGGTTTGGAAGCAGCGAGGAATTAATCCATGCCGGTAGTCTATTGAACTCGATCGATATGTACAA[T/C]TCACGGAGTTGCCGAGGGGGCTTGTACCCTTCCCAGTTATCTGCCTCGGATTTCGACCACCCACACAGGCCCTTAAGTCGTAAGATTTGGATTTTCTCAA	2B	87.986
IAAV4206	GCAATCAGATGGCGAGTCTTGCCTTTGGTGAACAAGCTGGTGATCTTCTCCATTAGCCCTTTGAGCTTGCTCGAGTTGACTGTAGGATTAGATCCCTCGA[T/C]AGACACCAGGAACTTGTCAACGACATCCTCTGCGTCGTACGACAGCTCCCTGATTTCATCTGCCCAGATCTTGACTTGCTGGTCGAGCTGGTCCCTTGGC	2B	87.986
RAC875_c12766_461	GGGAGCTGTCGTACGACGCAGAGGATGTCGTTGACAAGTTCCTGGTGTCT[A/G]TCGAGGGATCTAATCCTACAGTCAACTCGAGCAAGCTCAAAGGGCTAATG	2B	87.986
GENE-0875_506	GGAAGGGTAAGAACGGTTAAATTACAATGTCAGGAGATACGTAACTGTGT[A/G]GTGTGAGCAGCAAGCTAAAAAATAARATTGCAATCAAACATGTATT	2B	89.049
GENE-0875_620	GTGCCATGCTGCAATGAATGGACCATCATTCTCAACATATCTTATTGCAT[T/C]AAGTTCATTAGACCTTTTTATAGTCAATAATTATAGAAATTATTGCACAA	2B	89.049
Kukri_c9478_2764	TTCTGCATGTCGCCATAAACTGTTGCAGTAAACATGTCGACTCAAGGCCT[A/G]CAATGTCTTATGTTGTGCAGCAGATCGAGAAGATCCTACAGGCCTAACCC	2B	89.332
Excalibur_c6735_214	gtgggagtaactactgtcaaggcataccgtcgaccaaccattgctgtatt[T/C]TCTACAGGGGATGAGTTAGTTCAGCCAGCCACTGCAACTCTCAATCGTGG	2B	89.509
Tdurum_contig11659_253	GTGGAGAACTCAGAGGATGAGAGGAGAAGGCTGTCCATTGGCGGGTCACT[T/C]AAGAAGAAAGCGCTGAATGCATCAAGCAAGCTCACACATTCGCTCAAGAA	2B	89.509
Excalibur_c65341_303	GCGCCGGCTATAATATTCATTGATGAGGTTGACGCTATAGCAACTGCCCG[A/G]TTCGATGCTCAGACTGGGGCTGACCGAGAAGTTCAGCGTATTTTGATGGA	2B	89.674
Xbarc200.2	-	2B	90.492
Xbarc200.1	-	2B	90.882
Tdurum_contig28795_219	gatgggtaacagagtcagttcactggcagttctagattattctgtacaca[A/G]CATTGCTTCCATGAGTCAGCAGCTCTGACAACGTCTTATAACCAAACGAT	2B	91.988
Ku_c3479_1035	TGAATATCTACATAATGTTGAGGTTGACTTCCCTGTGCAGCAATGCCAAA[T/C]AACCAAGTGTTTATGTACAGTTGGTAACTCGACGGTTGAGATCGTTGTTG	2B	92.339
wsnp_Ex_rep_c67838_66536117	ATCGGAATGGAAGGTAAAGCCCACAGGAATCAAGAGGCCAACTAGCATAGCTTCAAAGCTGGTATCATACAAAGATGTGGCAGTGTCACCGCCTGGCACA[A/G]TGTGGAAACCAATTGTGGAACAGAAGGAAACAAAGGAGAAGGATAACGAACAAGATACTGATGTAGCACCTTCATCCGAGGAAGGAGATAGAAAGCTTAT	2B	92.584
Kukri_c6944_714	AGCCTGTTCTTTAACACCAACGATGACACCATTAGAAACCTCTACAGTAA[T/C]GGCACTGACCATGAGTTCCATATCACCTCGATCCTTGTGTTCTTTATTGC	2B	92.78
wsnp_Ex_c25943_35203857	GGCCAGATGGTAAGGCAAGGCCATAGCTGAAAATGCCCAGAAAATATGATGCAATAAAGAACACAAGGATCGAGGTGATATGGAACTCATGGTCAGTGCC[A/G]TTACTGTAGAGGTTTCTAATGGTGTCATCGTTGGTGTTAAAGAACAGGCTAGCCAAGTCATTGTAGTTATGCATTGGACACTGGAACTTCTTGAAATTTC	2B	92.922
Excalibur_c37753_655	ATCATTAACTACGCCAATGAGAAAAAAGACCATATTCCTCCAATCTCTGA[T/C]agaatattcaatcatgagattttggtccccagctcttctgattctgtatt	2B	92.959
wsnp_RFL_Contig3917_4326857	CGGAAAAGCCAGGTGTGCCTCTCGTTCTTCGATGAGAAGAACAAGCACCC[A/G]GGCTGGTTCAGCAGCAAGACTGAGAGGGTTTACTGGGAACAATGGTTCAT	2B	93.051
Excalibur_c2157_173	ATAATTTTTGGACACAGATTGTCAAGAGAAATATTTACAACTAAACAAGT[A/G]GGAATTACATGATTGGATGGGTAACAGAGTCAGTTCACTGGCAGTTCTAG	2B	93.065
wsnp_Ex_c4024_7278036	tctctaaggaagtcatcgaaaaatgttgtttaaaaggatttggagtctcatccttcatgttatatggataataaactagctcaaggtgcacctgaccacg[A/G]TCTTTCCTGTCTCTTTGAATCTCCAAATCTTTTACAAGCTTCAGCCAGACATCCTTCACTTTGCCAGGTTGAAGATCCTTCAGGCTAACTTGAGCACAGC	2B	93.287
Tdurum_contig28795_381	ACATCTTCGTTTAGTGCAGTTTCTAACAAAGATCTTCAGTTCAGTGAGTA[T/C]GAATGTCCACTACTCAATGCCCTCCGAAGAACGTCGGCGTTCCACCCGAA	2B	93.287
RAC875_c40992_113	CAGTCGACATCCTTGGGCCGAACAAGAGTGAGGGTTCGATGAAAGAATAT[T/G]gtatgcaagatgcatcgcagcacgtctttgatctccagcggctccagctc	2B	93.444
IAAV1776	CTTCCTCAATAGAACAAGCAGGTGCGACCGAAGAACTAGACCATATAACAGAGGAGTGTCTGAAAATGGTGGCTCGTCAACCACAGGGAAACCATTATGA[T/C]CGGTTGCCTTCAAAGTATCCACAATACGGCCAACCTTCTCTATGCCATTGAATGTCTGTAGAGGGCCAGTTACAACATCACTAACTGACAGTTGTCGCAT	2B	93.602
wsnp_Ex_c12223_19533198	ATGCGACAACTGTCAGTTAGTGATGTTGTAACTGGCCCTCTACAGACATTCAATGGCATAGAGAAGGTTGGCCGTATTGTGGATACTTTGAAGGCAACCG[A/G]TCATAATGGTTTCCCTGTGGTTGACGAGCCACCATTTTCAGACACTCCTCTGTTATATGGTCTAGTTCTTCGGTCGCACCTGCTTGTTCTATTGAGGAAG	2B	93.602
wsnp_RFL_Contig3273_3319580	GGAGAATTATCCTGTCAGATGTATCAACGTTCAGCTGACATGGGGCTTGG[T/C]GTACCATTCAACATTGCATCATATTCTCTTCTGACGTGTATGCTTGCACA	2B	93.602
GENE-1741_103	GCAAACAACTATACTCTGGTTGTTCTTAACCAGCAGCTTCCACGGTTCAT[A/G]CCTCGCCTCTGGGCTCAAGGTAACTAGCTCTRGCTTATTTCTTCTT	2B	93.66
wsnp_Ex_c1962_3696626	TATTACTGCATATAAATGTTGAACAAGCAGCCACAGGCTACAATTTTGCTTTTGATAAGACTCTTGATTTGGCTCATACTGCCAATTTTGACACTCAAGA[T/C]GGGCGGCTAGAAAATATAGTTTATGGTGCTCTGAATAATAATGTGCAGCGGAAGTGTTTTGAAACAAAAACTTCTGTTGGAGTTCCAGATACTGTTGTGA	2B	93.896
wsnp_Ku_c4962_8872507	atgtaacatatataagcccgtgacaacagtttacattgtggagaacagtaaaggcttcaatgggaccatcacataactgtggatgcacccgaaatcgttg[T/C]CGACAAACCATAACCCAGACTGGCCTCGTGCCACTAAGAAACAATCCCTCATAACCTCCAACATTGTTAAAAATTGTGATTCTCGGTCGTGCAAGACTTG	2B	93.896
Excalibur_c37753_754	TTCGGGTGGAACGCCGACGTTCTTCGGAGGGCATTGAGTAGTGGACATTC[A/G]TACTCACTGAACTGAAGATCTTTGTTAGAAACTGCACTAAACGAAGATGT	2B	95.583
RAC875_c31358_214	ACTTGTTGGTTTCCAGACACRGGCTGCTGAAGTTTAGGAGACATCCACTC[A/G]GGTTGCCGCACTTGAGATGCACCATTGCCAGGCTGAAATGGTTGTGGAGA	2B	95.654
Excalibur_c100910_239	tgggatatattacgagaagttcctctatctaaccaggtttatacagaagc[A/G]TTCACCTGTCCCTGTGTGAGATACCACCCATACGAAGCTTCTTTTGTCGC	2B	95.863
wsnp_Ex_c1962_3696265	TCTGTTGTGCTGCATCAGTTTCCCATCAAAGATAATGAATGTGGACAGCAGCCTGGTTTCATCACCCAACCAACTGAAGCAGATGTTTCTGAAGCCAAAG[T/C]GCATTTGTATGACAGTGTGGAACAAAAAAAGACTAATAACAATTTTTCTTCACTAGGTCCCATTGATGAAGTGAGCAACCATCAGAAATCTTTAGATGAT	2B	95.863
RAC875_c101495_63	CGGTACCCAAGCCTGAGCCGAAGCCGCAGCCCCACCCGGACTACCACCCC[A/G]TCCCTCCCACGCCCACCTACGGCGGCGGCGGCGGTGGCGGTGGATACCAC	2B	96.267
BobWhite_c8664_94	AATTACACAATAACAATAAGACCGAGTAGGACAATGCTTTTTCAAGTGCT[T/C]CTCCACTTATTTAGCCATATATAAGTGTTGATGCAGATGTAGAGCAACCG	2B	96.67
BS00012081_51	TAATAGGATTGTAATAATTGGGCTTGAGAATTCACATTCCAGTGAGTTGG[A/G]TCATCGTATCCACCTGAACAATTAGTGAGGGTTTTAGCAGTATGAGCAAT	2B	96.927
wsnp_Ra_c265_560747	TCCAAGACTCAGATAACTGATTCTGAAGAAGTTGCCTCTCCTTCACCCTCGGAACTTAATGTTGCTTCTGTTGATGATGGTTCCGGTGAAGAGGATTTTT[T/G]CAGTGTGCCTCGCAAGGATCGAAGAGCTCCGTTGAAAGTTAAGAATAAGAAGGCTCCAAAAACTATTTCTGAAGGATCTGGCACTAAGGGTCAGTCTCAG	2B	96.927
Tdurum_contig13432_860	CCTCTTGAGAAAACAGAGAAGTACTGGAAAGGATGGTACGAAGGTCTTTC[A/G]GACAAGTTCTTATCTTGTCCTGTACAAAAGATACTATTATTAGCTGGCAC	2B	97.195
wsnp_Ex_c18686_27560445	TCCCATCGGAAAAAGTCATCTCAAACCTTGCCAATTACGGCAATACCAGCGCGGCATCCATCCCATTAGCACTGGACGAGGCTGTTCGCGGCGGGAAGGT[A/G]AAGGCGGGCGACATCATCGCAGCATCTGGCTTCGGAGCTGGACTCACCTGGGGTTCGGCTATCGTCAAATGGGGTTAATCGACCGCTCTGCACAGCGAAC	2B	97.403
BS00100981_51	TGAGCGCAAGCGAGAGGTCTCTTCGTGCATGCAAGACCTCTAGAACGTCG[A/G]ATATGTGTGTTTCTTGCATGTTGATTTCAAGCCGTAGATGTCCACATGCT	2B	98.423
Excalibur_c10637_515	ACGGCAGGTACATTCTGGGCCACAGCGACGGCGCACATCAGCGCGACCAG[T/C]GCCGCCACGACAACGAGCCTCGGGAGCATTGCTGATGGCATGACCAGATC	2B	98.652
IAAV6288	AGCTAGCTACAATAAGATGTCCAGGTTCAATGCACTTCGATCGATCCACATCGTCCAAAGTTGAGAGACCCAGATGGTGGCCAGTTTCAAAGCAGGTGAG[T/G]CGATCAGAGCTGCTGAGCCTCTGAAAGGGCATGGGGATGGAGATGCTTGGGGTATAAGTATCTTTG	2B	98.652
BS00009060_51	ACGCTAGCCATAAGCAGTGAGTCAGTGCATCGACCTTCGACCAACTATAT[A/C]TTTGCATCGATCTGGTCATGGCAGCAGCAATGCTCCCGAGGCTCGTTGTC	2B	98.843
Excalibur_c91034_141	GGGGAGTAGTGGAGGAGGAGATAATGATGCAGGAGGATGAAGCATGTAAC[A/G]CGTGATGTGTTTAGTAACTACTGTAGTCCAAACCATATTTGAATACTGTT	2B	98.859
BS00068181_51	AACAAATCTGACAACACTAAAACTGTGAGAAACCACCTACACCACACAAC[A/G]CTTTCTAGCATGGCTGACATAGCAAAAGCAAGTGATACAACCATAGTTTT	2B	99.129
BobWhite_c38001_528	TCAGAGGAGGCTGTGGCAAGGCGCTTCCCATAGTAGTCAATGGCAGAATC[A/G]TGAACCATGTCCTTGTGGTCTAGCTCTATCTTCTTCGACGACATGTTGGC	2B	99.273
Tdurum_contig96648_192	CTAACGTCCTCGGCGCCACTGCCCGACAGCGTGGTCCACTGGTGCGCCAC[A/G]GAGGCCGTCACGCCGCCGCAGAAGCTCGCCACCATCCTCTCCGCCAGCTT	2B	100.144
Tdurum_contig23273_426	TACATACCAAAGTAAAAAATAGGGTGTCATCAAGAATGCCTAATTGTTCA[A/C]GTATACATTATGGGCTGGGCTCATGCCCAATCACACATAGAGCATAAATA	2B	101.59
Excalibur_c25148_758	cattcaggttccacaaggtatgaatttccaatcacatcccttgctggcag[T/C]GAGTCTTTCACAACCCAACGCTGTCCAGTGTACTGCTTAATGACAGACTC	2B	101.721
tplb0048j22_125	gccaacggcaggtctggaatgttgccaatgtcgagccctccagcaaatcc[A/G]GGACAGCTTACCATTTTTTATGGTGGGTCAGTATGTGTGTATGACTCAGT	2B	102.624
Xwmc257	-	2B	103.004
Tdurum_contig12879_264	AGCCTTTTATTACACGCTCGTCTAACCTCGAGCACCATACAAGGGAAATA[T/G]CATATGTATGGTCACCAACGAGCTTCTCATCACCTAAGTTCATCCCAAGG	2B	105.035
Kukri_c11915_313	CTGTTCCCAATTGATCATGGGCTGTGCTTGCCGGAGAACTTGGAGGACCC[T/C]TATTTCGAGTGGATACACTGGGCACAGGCGTCAATTCCGTTCTCCGAGGA	2B	105.157
Excalibur_c9752_289	GTCACCAGTAAGATTGCTTCATTTCAGCAGTTCATCGCTCATGACTTCGA[T/C]GCCAGTGACCACGGCACTTCGAGCTTCCCGGTTGCAGCTGTTCACAGGAT	2B	105.968
Excalibur_c9752_619	GATCCGATGAGGGATGCTGCAATGCTGCGCGGAGAACTGCCCATGATACG[T/C]GAGGCTTGCCTCCGAGTGCTTATTCTATGCACAATCTTCCTCAAGGAGGC	2B	106.753
GENE-0095_82	GAGCATGCGTACTACCTGCAGGTAATCTCATGTTGGCACTGAAGGCTATT[T/C]TATTTGCTTTAATGAGCTGTTATTTTGCTGATGTTGCCATCCTTCTTTTT	2B	107.053
Kukri_c16965_1077	GGATCATCTGAGGCAACTGCAGACTTTGGATGTCAGAGGCACCTCCATAG[T/C]CACCCTGCCAGAGAACATCACCAAGTTGCAGAAGCTGCAGTACATTCGTG	2B	107.053
Kukri_c30020_302	TTCTGCAGCTTCGAATCACTTCGCAACCTAGACGTTAACAAAACAGGCGG[T/C]GCGGAGCGTGCAGGAGGTAAGATTTTCATCCAGCATTCCTCACTGTTTAG	2B	107.053
Kukri_c74469_351	AGATGCTTTTAGGTTTGGAGTTCGGCATCCAGATGCCTGTTTGATGTTCT[A/G]TTGGATCATTCCTGTTAGCTGTATCAATTGTCAAGTGCTAGGTGAATAGT	2B	107.053
GENE-0526_733	TGCTGCTTTACAAGGATCTGGATGGGTGGTATGTACATTATGCCCTGTCT[T/C]GTCCACATTACACATTATTTTATCTGGTGAAAGTGCTTTGTTAATATTCA	2B	107.135
Xwmc25	-	2B	108.216
Kukri_c66820_96	AACGTGAGGCCGGACTACCTGACCAACATCTGGAAGGTGGTGAACTGGAA[A/G]TATGCTGGAGAAGAGTATGAAAAAGTGCTTGCGTGATTTGTCTGATGAGT	2B	109.046
BS00064658_51	TGTGCGCATTCCTACTGAAGATGCCCAAACTGTTCAAGTTGAAGAACACG[T/G]TAGAGTTAGAGCTGGAAATCCTTTCGCTTTGTGTTGTGTTGTTGTCTTGT	2B	109.505
RAC875_c11093_174	AACATCATGTATTGCCACCTACATACTCAACTAAAGACGTATGAGGCAAC[A/G]CCAAAGCCTCTTGGCTTAGCATTCGGCGGATCAATTGGAAACGAGAGGGT	2B	110.28
BS00074091_51	GCACCTTGGTAATATCACTGATCGAAACTATATTATCAGACTCTCGAAAT[A/G]TAATCACACTTTAATAGTTGATTTTAGTGGAAGTATTATGGAGAACCATG	2B	111.054
IACX5964	CACCATCGACCGGAGCTCGCAGTTTGCAAAGACCTTACCCAGTTCCTCTGCTACGG[T/C]TGGATGACACTCTTTACCATACATGTTTAGGGTGTGATACAAGAAGCCACAATGGGTGA	2B	111.323
IAAV1502	CCGCAAAATACAGAGCCACCACCGTGGACTCAGCGACGCGGGCGCTGGAGCTGCTGGGCCTGGGGCTCATCACGGACGTGAACATGATCATCACCGACTA[T/C]TGGATGCCCGGCATGACCGGGTACGAGCTGCTGAAGCGCGTCAAGGNNNNNNNNNNNNNNNNNNNNNNNNNNNNNNNNNNNNNNNNNNNNNNNNNNNNNN	2B	111.594
BobWhite_c33464_133	TGATAACAATAGATCTGCAGCAGCATAATTTTTGTGAGTGTCAGAAATGC[A/G]TATTATGTATTTGTAGCCTATGCCAAACATAGTTACCCGATAAGCATTAC	2B	111.882
RAC875_c22463_494	TCAGGGTGCCTCTCAAGAACCATTGAAATTGCCTGTTCAAGGGGCATGTC[A/G]TGTTCCTGCTCGTCGCGGAGTTTCACCGTCTCCTTGAGAATTTTCTCAAA	2B	111.882
BobWhite_c24069_152	GAAAGCCAGGAGAAATTCCATGCTAGCGCAGACAAGCAGTACTGGAAATC[A/G]ATCTCGGAGCTCATCCCACATGAAATCGCTACCATCGAGAAGCGGGGCAA	2B	112.597
Excalibur_c22813_253	CTGGAGCCAACAGGTGCTACAACATACTATCAATAAATAACGAACAGGTG[A/G]TACAACACGACCAGCTAAACATACTAGACAACAAAAATTCATCCGGGCCA	2B	112.597
Excalibur_c73027_267	AGTGTCAACTTCTCCCTTGTGGCCACAAGTTTTGCGTACCCGAATTCAGC[A/G]CCACGGTACATGGACCTCTGCGGCTGAGGGAATATGGGGACTTCAGGGTG	2B	112.929
Excalibur_c40567_1893	AAGAAGTTCCAGGCGCTCCACGCCGACGGGTTCTGTGGCATCAAAGTGTC[A/G]TCGCGATGGAGGTATATGTCACTGTGGACATATTGGAAAGCACCCAGAAT	2B	113.967
Tdurum_contig54254_423	CCTAGCATTCTCAGAACATCGGGTGCATGAGCACCAAATATGATCTTGTC[A/G]TACACCTCCTCCGAGCCACCGACCTCCAAGACTCTGTATCCTCCTTCAAA	2B	114.657
wsnp_Ra_rep_c117300_96881829	CAACCAATATGTCACCATCGGTAACATGACCATTCTTGAAGAAGGTGGCACTATGTTCAGTTTTGGTGAAGTCGACAAAAAATGTCTTGTCAAAACTGTC[T/C]TGCGAGTTCATGACCCTCTCTTCTACTGGAAGGTCGCAACCGAAGCGGATCTTGGTATGGCAGATGCATATATTAATGGTTATTTTTCTTTTGTTGATAA	2B	114.755
Kukri_rep_c101484_438	TTCCAGATAAGCCGCTTGAGATTGACAGGCATAGGCCATGTACCCTCGCC[A/G]GTTGTGGTAATTTCTTGCCCAAGCTGTAATCTGTCAGCTTCCAATTTCTG	2B	114.779
wsnp_Ex_c25043_34305764	GAGCAACTTCATCATCCGAATCTTTGTTAGCTTGCAGGATCAACTCAGTAACATTTTTCAAATGTGGCTCCAAAATTGATGGCCGCACTTCAACGAGCTG[A/G]ACCCAGGCCGAGCAAACCAGTTTCCGGACGTCCGCTGAAGGATCCTTCACAAGGACGAATAAGCCCTGCAGGTACTGATCCATGGCCATATACAACGCCG	2B	114.779
GENE-1176_361	GAACACTGATGTGCTTAATGCTGTGAGTGCTGGTGTATTTTCTTTTCTAA[T/C]GGTTATAGCCTTGAACTCTTAGGCGATTGCATAGCTGAATGAATGTTTAT	2B	115.562
CAP11_c5888_216	TATTTTACTGCAGCTTTGGATGCCAAGTTAGTTGGTCAGACGAATGACTC[A/G]GTTAAGCTAGCAACATTCTTCTGGCTGATGCCTCATAAGGTTGCTGCAGG	2B	115.562
Kukri_c11040_787	CTATTTTTTTTATCTCCATCATCCTCTTCGGGGATATAAGCAAGCATAAC[T/C]AAAAGATCGCCAAATGGAGCAATTCCAGATATGTGGTAGCCAGTTTGGAA	2B	115.847
Kukri_c55909_1109	aattcaacggcctcctgtatatcttccagtttgtttataattgtagaaag[T/C]GCTTCCTTGGCATTTCCCATACGACCAAGAACAAAAACTTGCTCCTTGAC	2B	115.847
BobWhite_c30520_323	TGGTTTAGCTCAGAATCGAAGTACCTTGCTGTGTTGGAGCTATCAGGATT[A/G]CCTATTGAGACTGTTCCAAATTCAATTGGGGAGCTATTCAACCTTAGGTA	2B	116.007
TA001263-0453	GTA[T/C]GACAAGATCATATTTGGTGCTCATGCACCcGATGTTCTGAGAATGCTAGG	2B	116.164
Kukri_rep_c95118_467	atgtgaccttggacagtgtttgcctcttgaactagggggagagttcggca[A/G]CCGTGTAGGGAACAAAATTTCTGTCGATTTTCGGCCACGGTAGGATGTCC	2B	116.62
BS00031097_51	CTATTGCCAGTAATTCTGAGTCATCTGTGATACAACCAAGACCGACGTTG[T/G]TGTTGTTGTTGTTCAGACATTGTCGCGCGTTAATGGAGTACTGGTCATGA	2B	116.623
wsnp_RFL_Contig3118_3061389	ctgaccacattcaatgaagttgacatgaccaatttgatgaagctgcggtc[T/G]GACTACAAGGATGAATTTGTCAAGAAGCATGGTGTCAAACTAGGTCTGAT	2B	116.972
BS00011466_51	GATACCGGCCAGACTTGATCTGCCTAGTGATGTCGCGGACAAGAAGCACA[T/C]TGAAGAAGCTAGCAGTGGGAACCGAGGAGCGGTTGGTTGTCTAGAGCACA	2B	116.972
wsnp_Ku_c2486_4751761	ttactctgagaccttccccgctgtgtgttcctaayttggtgtcctccgagaatagcaagatcctgcaatcagtgaaagtgggaaaatatacagagtggtt[T/C]CATGATGTCCCTGATAATGAGGTCTCAAATACATGTGAAGATGCACTTAACCTCCTATGCAGCACCTTTGGATGTCAGATAGAAGAGATAATCTTACCAG	2B	116.972
GENE-1004_102	GTCACGCTGGACAACATCTTCGATGCCTATGATTCCCATGTAAAATAACT[T/C]TGAGCCGTTGACGATGACTTGCTCGCGACTGTTCTTTTTCTGGGAGCGTT	2B	117.334
RFL_Contig1863_250	aggacagcgggcggaggaggaagagcgaggtcctcctccgagggagaggg[A/G]AAGAAGATGGTTTCGCTGTCGACTTGGTTCCGCTACGCCGCCCACAAGTT	2B	118.791
Kukri_rep_c103530_251	ATCGGAACAGTTTTGTGCATCTTCCAGCTGATCCTTTACGTGTGCTACTA[T/C]AAGTCGACCCCCGTCACGGAGCAGAACGTCGAGTTGCCCGCCGCCGCCAC	2B	118.931
RAC875_c829_2014	GTGCAGCACGAGGTGGAGACATCAGTGAAGAGGAGGACCGATGGCAAGGC[A/G]CCCAAGATAATCCTCGATCAGTGACCGATCCAAAGTGAGAGCCCGACTGT	2B	118.931
RAC875_rep_c106596_127	ATAGTCCACGACATGGTCCTTGAACACATTGTAGCGAAGGCAAGTGAAGA[A/G]AATTTCATCACTGTGATTGGTGGTAACTGGCTTATGCAGCTACCTAGCAG	2B	118.931
JD_c11825_1135	GATCGCCTTGTGAAAATTGTGACAGACTATCGAACAGAAACTTCACTGAG[A/G]catggatgcaacgatatactaaaggccgattgcgttaatcttttggtcaa	2B	119.001
RAC875_c21811_284	ATCATCAACCCCCCACAGTCAGCGATTCTTGGGATGCACTCCATCGTGCA[A/G]CGCCCCGTGGTCGTGGACGGCAGCATCCTCGCCAGGCCCATGATGTACCT	2B	119.51
IACX9408	ACACCGGAACAACAGACGGCAAGTCCTATCC[T/G]TAGATGTCGCTTAGTATCTATTCTCAGTTCATTGTCAGCCAGAACCAAGGTTTGACAAAAGAATCAAAGACATCCACATGCTCGACAGCCTCAGTTCTTG	2B	119.645
RAC875_c76186_510	AAGGTGGAGACATTCTGTGTCCATGGTTCACCTGACGGATACATCACCGG[T/C]ATCCGGGGGAAGGTGCAATGCCTGTCTCAAGAAGACATGGCTGGTGCCGA	2B	119.922
RAC875_rep_c106566_197	ctgaccacattcaatgaagttgacatgaccaatttgatgaagctgcggtc[T/G]GACTACAAGGATGAATTTGTCAAGAAGCATGGTGTCAAACTGGGTCTGAT	2B	119.982
BS00064153_51	ATTGGAGCTTTGAGGTAATCTCCATCAAAACAGAAAATTGCGATGCCAGA[T/C]GGTGCTTGGTACAGCAGCACAGCCAATACAACATTAATCTTAACTGACTG	2B	121.312
BS00063694_51	CAATAGAACTCTTTGTGTTGCACTCTCACTGCAATGATTCTTGTGCGAGC[A/C]CTAAAATGTTTAAACCATGGTTGATGCCATCATCACAAGAGCATGTTGCT	2B	121.936
BS00065036_51	CTCTCAATAGAACTCTTTGTGTTGCACTCTCACTGCAATGATTCTTGTGC[T/G]AGCACTAAAATGTTTAAACCATGGTTGATGCCATCATCACAAGAGCATGT	2B	122.711
BS00076003_51	TAGTGCATACACTAACTGAACCACTGCTCACCACTTTACCTGATGCCAAG[T/C]TCATGGCTCTCATAGGACTCGCGCCGATCATCGTCAATCGTTGACGCGGC	2B	122.845
BS00063107_51	TCCGGCCGAAGCTGGACAAAGCCGAGATGCGGCCGTTGAGGGGTGTAGAT[A/G]ATTCGCCTTGGCTGCAGCTTGTCTGCTGCGCGGCCTACAAGACCATAGAG	2B	123.259
Kukri_c2387_2011	TAGTGGAGATAACTGTTGCTTGGTCCCTCCTTGTTGAAAGCCAGCATCTT[A/G]TCAAGCTGAGAGGATCTATAGAGCCTTATGGAAACAAGTTAAGTACATGT	2B	124.712
BS00014345_51	AGGAAGATCCGCGCGCAGCAGAGCGCCTGTTGGATCGGCAATAAAGGGAA[A/G]GCTGAGAAGAGGATCCGATCGATGAAATCGATGGATAGCCAGAGCAAGAT	2B	124.712
Kukri_c21044_1231	ACAGGTTCAGGCTTGGGCTCTCTCAGGAAGACAGGCTGCTGAAAATCTTC[A/G]TCCATCATCTGCATCTGCATCTGCCTCTGCTTGCTTAGCGCTCTGGTCTG	2B	124.712
Kukri_c2387_1665	AGCTGTGAGCATCTTGAACAATCAGTCCAAGCCACAATCCTCAGTGTCTG[T/C]GCTGTACAGGGCTCATTGCCTTGGGGAAATGGCATTGTTTGCTCGGCACT	2B	124.712
TA014111-0612	CTGAGGATTGTGGCTTGGACTGATTGTTCAAGATGCTCACAGCTTAACAC[T/C]ATT	2B	124.712
BS00109268_51	CAACAATGTCATCACACATTGCACCATCCAGAAGCTAATTAAGCAAAATG[A/G]CACATTCACATAAGAATGTCTAGATAGTATGCTTGCAAAAAGAGGCAAAA	2B	125.362
IAAV2607	GGATTTTGCCGGTCCCAGTCCTTGAACATAATCACACTAGCCAAGATGGTTAAAGATGTGAACATTGTATAATATATGGGAGATACAACTGCTGT[A/G]TTAAATGTGTCAAGGGCCTTNNNNNNNNNNNNNNNNNNNNNNNNNNNNNNNNNNNNNNNNNNNNNNNNNNNNNNNNNNNNNNNNNNNNNNNNNNNNNNNN	2B	126.235
BobWhite_c5756_532	GAGCATCACTCAACCTGTTCATGTTAGCCCCAGATAAATTATCATCTATG[A/C]TGAACCCCTCGGACAAGGATTCTGACCAAGACTCGCTGCTGCTGGAGGTC	2B	126.349
Kukri_c34647_218	CCAGCAACATAAGTCAAAAAGGTTTTGAGCTTGGTGATTGTAAAGTGGAG[A/G]TAACTGTTGCTTGGTCCTTGCTCATTGGAAGCCAGTATGATATCTCGGTG	2B	127.254
BobWhite_c852_630	ACCTACGGAACTGGTGCCTTCATCCTTCTCAACACAGGGGAGGAGGTTAC[T/C]CAGTCCACCCACGGTCTTCTTAGCACCATTGCCTACAAGCTTGGCCCAGA	2B	127.254
BS00108106_51	ctttcccgatcaacaccaacgtcaactgcaacaacattcactaagttatc[T/G]GTCAGCATCATCACACCAGGCTCTACATGGATAGCTAGCCGACGCGGTGT	2B	127.254
Excalibur_c95944_72	TCATCGGGAGCCCTTGCAGATGCATAGGTCACCTTCACAGACTTGATACC[A/G]CCACCACCAGCAACTAGCTGGACAGCTAGGCGCCCAAGCTTTTCAGCGAG	2B	127.254
Excalibur_rep_c66400_52	GAAGTGCATGGAGCTCTATGTTTTCTTGYAAGAAGTTATGGAGAAGATGC[A/G]AAGTCAAAGTCAAACTTATCTCAGCTTTCACCTTTTGTTCCGCCTGTTAT	2B	127.254
Kukri_c8502_1456	GGGCTTGCTGCTTATGAACTAGTCGATGAAGATCATTGTGTGTACCTAGA[T/C]ATCCCAATATTTTTGCCACTCTCATGGGAAAGTGAAAATTGGAAGACTGA	2B	127.254
RAC875_c14885_1052	aggaactgacatgggactacggcatagatttcgacgacgagaggcagccc[A/G]TGAAGGCGTTCGAGTGCCTGTGCGGAAGCAGATATTGCCGGGGAGGTCGG	2B	127.254
RAC875_c14885_918	tgggaatgttggcagattcatcaaccacagatgctgtgatgcaaatctag[T/C]GATGATTCCTATTGAAGTGGAGACTCCTGATCATCAGTATTATCATGTTG	2B	127.254
Tdurum_contig40560_375	TCGTCTTCATCCATGAGGTCCGACGTGAGGAAGGAGTCGGTGTCGGAGCC[A/G]TCACCCAAGGAATCAAATGAGGAAGAGAAGCCAGAGGAGAAATCACTGTC	2B	127.254
Tdurum_contig47_148	TCTGGTATTATTGGATAAACATAACTGTGCAATCTGTACGTACGCGTACA[T/C]acatacatgcacacatatacgagtagttactacgtgcaggcaagtagcaa	2B	127.254
wsnp_Ex_c2819_5213149	AGGCTGGTAATCTTGGTCTAAACATGATAGCTGCTAGCCATGTGATCATGCTCGATCCSTGGTGGAACCCTTACGCTGAGGACCAGGCGGTTGATAGAGC[A/G]CACAGAATCGGCCAGACCCGTCCTGTGACTGTCACTCGATTCACAGTCAATGGCACAGTGGAAGATCGCATCTTAGCTCTGCAGGCGAAAAAGAGGGAGA	2B	127.254
wsnp_Ex_c29382_38422739	tgatagcatctgtgcgttgaagtgtctctagacaattaggatcaccagacaaatgattaatgcacctaagaatcttcagaagaataggagattctatctt[A/G]TTGAACATCTGGAACAGCCGTGCGAGAAGGCTTTGGCTAGACATGAGAGATTTTACAACAGTGTCTGCTTGTGCAAACTCCAAAAGAAGATCTGCCACTT	2B	127.254
wsnp_Ex_c34419_42734849	TGGTTGCAAGTTATGAAGCCATGTAATCGATGCTGTTCAAGTAGCAGCCTACTGAATGCCAATCTTAGCTCTTCTGCTATTACCTGTGTGGCCGGTCATA[T/C]CTGTAGTCAATGTACCTTATCAACTACACATGCCAGCATAAACAACTGTCCATGTTTAATCTGAGGGTGTAACTTGTGAACGAAGCCTATCAAATTCACA	2B	127.254
Kukri_rep_c110602_283	ATGGCAAGAATCTCCTTTGCAGCCTCTAGCGCACCTTCCTTTGCATGCCC[A/G]CGGATAAGACTGTTGAATGCAGACTTGTCATCCACACCTTTCTTCATCAG	2B	127.797
Excalibur_c60164_137	GTGAAGGACGGCATCCCTCACCTTACCAAGGTCGGAGCGTTCGAGGTGGA[T/C]GTGAGCATGGAGGGCAGCCTGATCCTGTGCAGGCAGGTGGACCAGCCCGG	2B	130.653
Kukri_c101063_1234	aagaggtcaggtkgcsgctsgwgtgctgcaatcacaatgtcaacctcgct[A/G]TCATGAACTTCCAGAGACATCTTCTCAGCTAATCAGCCTGATCTAAGCAG	2B	131.766
Tdurum_contig13876_121	aacaccatgcgcgatctcgcgtagtaattctaaccttcttacccagtcca[A/G]TGAAGCACGAAGATTAGGTGTGCCAAATATGTAGATGTTCAGACTCTTGT	2B	131.931
Tdurum_contig10939_413	TAGGGGTGAGGGAGGTGGGGGGAACTCCACCTATGATACTAATTTTAAGC[T/G]tacgcttaacattattcatagccagtcccaagcccggaaaaaagaggagg	2B	132.501
Excalibur_c41459_96	atgttttcacagaacctggccctattcggcgcgctgctcttcttcctggg[A/G]ATGAAGAACTCCATCCCAAGGAGGCACTCCAAGAGAAGGGCCGCAAAGGC	2B	133.458
RAC875_c9543_99	CGGAGTAAATATATGAAACACAACGGGGAACTTGTGTTTGCTAAAATGAT[T/G]GAGCGACTACTCTGCTTTGAATATATGCAGGGCGGAAGCCTTGAGAAATA	2B	135.547
GENE-3588_374	TAATGGCACATTTCCTTTATTTGCCATATGCAGCATCCTGACTGGTACTT[T/C]TATTATCTACTAGGTGTTCTTTACRGAAGAAGGGAGGGTTGGGGGC	2B	137.939
BobWhite_rep_c60776_638	TATTCTGCATTGCTAGGCCCTGTGCTCTGAACCATCTTGGAGAAAGCACC[A/G]TCCTCATTGCTCAGAAGATTCTCCGGGGTGTCAAATTCCGAAATCTTCCC	2B	137.939
Jagger_c4026_207	taatatgcttgtaccaggagtaatctttccactatcaccatgccaagata[T/C]TGTCCACCCACCGCACTGGTATCCAACATTGTCAGCATGTGTCCCTGCGA	2B	137.939
RAC875_c1790_777	gagattcaaagagacaggaaagaccgtggtcaggtgcaccttgagctagt[T/C]TATTATCCATATAACATGAAGGATGAGACTCCAAATCCTTTTAAACAACA	2B	137.939
wsnp_Ex_c3685_6723631	TACTTTGGGTTCAACAACGTCATCGCACATGGCCAAACTTTAAAACCGATCCCATGAAGAAGCCTATAGATATGCTAATGCTCAACAAGATAAAAGAGGG[A/G]TATAGCCAGATAAGGAGCGGAAGTTATGATGCTGTTTCTGTTGTTCATTCATATGAGCATGAAAAGTCTGTTGGGCATCAGAAGACAAGGCTGTCAGCTC	2B	138.476
IACX8602	TGTGGTCTCGGGTGATGAAGATGGTGAAAGAGGTGGAGCTCCAGTTGTTTGCATTGATGTTGCTGCTCAGCTTTGCTATGATTTCAACAAGGGTCAATCA[A/G]CATGGTCGCCTATTCTTTTGTTGGTTCCTCTGGTTCTTGGTCTTGACAAAATTAATCCAAGGNNNNNNNNNNNNNNNNNNNNNNNNNNNNNNNNNNNNNN	2B	139.691
RAC875_c25513_403	GACTTTGATGATTTCTGTTCTCGGGCCTCGGAGTTGGCAGAGCAGGCGAA[T/C]GGAGCACCGCTCTTCACTGTCGTGCAGTCAGTTCAGCCGTCGAAACAGAT	2B	139.691
RAC875_c2698_132	accaaaagcttcaagggtagggatgatgatggatggtggataatgccagt[T/C]GTCTTGTTTGTCGTCAAGTCGCTTCAAGCCAGACTGGTCAACTGGCACAT	2B	140.108
Kukri_c18183_862	TCAGATGCATAACATGACTCATCGCCAAAAACTTCCACAGAATCACTGAG[T/C]GCCTGAGCTACAACTGAAAAAACTTGTTGAGCAAGTGCAGCAGTGTATGC	2B	140.487
BS00065556_51	CATCACACTGTATAGCATGAAATATGACGTTAAAAAGGTGTTCTATTCTA[T/C]GAAACATGTGCCAACAAAGTAGTGAGGACTGGGGAGAAGAAGGTGTGGAT	2B	141.222
Excalibur_c841_609	GACCTATCGAATCATGAGGACCTGGGGCGTTGCACGGGACGATGACTCGT[T/C]TCCTGGGATAAAAGGAGCATCAGCCCCCAGTTTCATTTCATATGAAATTG	2B	141.222
BS00039187_51	ATAGAAAGGCTTTGGATATCCTTGATGTGTGTGACAGACAGGGCATTCAG[A/G]AAAACGAGTAAAAAACTTAAAATAGGGGAAATATGTATCGATGCATGCAT	2B	141.448
BS00004413_51	GTTGATTTCAAGAAACCTGTCTACGAGGAGACACTGAAGCACTTCGCCCC[A/G]TATCTACAGTCAGATCCAGCAGCCTCGTCGTAGATTCGCGCAGCCTCCCG	2B	141.538
BobWhite_c2963_1880	GGGGTGTGGGGAAGATGAGCCATGGAGGAATTTACCGAGCTTGGGCATGC[A/G]CCTGCTGGCCTCCTCATCAGCCTGATTGGCCTTTGGCGCTGATGAGAAAT	2B	143.191
BS00067878_51	GCCTATAATAGAGTAAAAGCTACTTACTCATTTTTGCCATTTGAACCCAG[A/G]TTGCAGCAGCCCTGTTTTGGCCTGTGCTGGGTGACTGCTCTGCGGCTAGG	2B	143.44
wsnp_Ex_c298_580660	GTTCGGTACCGGCGGTGTGCAGCAGTCCAGCGCCGACGTAGTTCGTCGGTGTTTCCCTGTTTGGCATTGTAGTTCTGCATAGTGGTAATAAAGTTGACCC[A/G]AGTGATCAGATCAGTGGCTCGGTTATGGATTGTTGTATTATAGTTCACCGCAGTGATGAGTTTGACCTATTTGTGACTTTTTGCTCTGGTCTCCTTGTGA	2B	143.738
Kukri_c94792_127	CAGTAGCAGCATAACCTCTCATAATGATTGTGTATGTATGTTCATTTGGC[A/G]TAATACCAGCAATATACATCTTGTTAAGCACAGAAACAGCCCTTTCAACC	2B	144.721
BS00022919_51	GCCCTCCCAAAGAAGGGCAAGCCGCAGGGCCGCGAGTCCACCGTCCTCGC[T/C]GCCTTCCTGCTCTCCTCTCCAGAGAACCCACTGAACCCCACCGTCCTCTC	2B	144.931
Excalibur_c12675_1147	gcagcaagatatccaagaacaggactacctccaggtattttctggaataa[T/C]GGTACAAAAACAACACTAGCCAGCAGCAAATATAGGATGTCAAAAAGCGA	2B	144.931
Excalibur_c12675_1395	caattgactattcttctcagctctattgaagaagaatgcccctgcaccaa[T/G]AAGCAGTATCCCGGCAACAAGAGCTGGTGCTTGTTTTCTTGCTGATTTCA	2B	144.931
Excalibur_c5193_64	AAGTATGAGCTCTGGAAAGCACACCAGCATTATAAAGAGGATGTGAACTA[A/G]CACAGTGGTAATGGGGTTCTTCCATGCACAGACACCGCTGAACCACTTGC	2B	144.931
Jagger_c10188_98	GTGTCGGTCCTCCATAGAGATGTCAAGTCCATGAACGTGCTCCTGAATGA[T/C]AGCTACACCGCAAAGGTCTCGGATTTTGGTGCATCGAGGCTGATCCCCAT	2B	144.931
RAC875_c16993_196	GAACTCGTGTTCTTGGCTGAACTGACGTGAGCCATGCTGACCGACTACCG[A/G]GTCGACCCCGCCATGTCCGTCGTCTCCCGCAGGTCCTGCCTCTTCTTCTT	2B	144.931
BS00101456_51	ATAACTGAAATTATTTTACATTCCTGAAACATACCAGATTCTACAGTCCA[A/G]TACTAACAAGTAATCTCAGCCATCTGAGACTGAGGAGTGATGTTGGGAGT	2B	145.45
BS00083768_51	CACGACGCCATGAGGCAGAATAACAGTTCAGGATATCGAGGGAGAGGTTT[T/C]GACAGGGGTGGAAGGGTGCAAAGGAATGGGAGGAATGGGGCAAGATCGAG	2B	146.046
BS00066389_51	ATCCAAGGGCGACATACGCCAATCCATATGGATCTTCGACAGGGATGACC[A/G]GAACTCGTCAGCAGCCAGATCCAAGAGATCAATATCCGATAGAGCGATGA	2B	146.046
Kukri_rep_c90581_382	CTCATGTCCCTTGCTTCTCTGCGTATTGGCTGGTTGTCAAGGCGAAGCGC[A/G]CTTACTTCCCAAGGATGTTCCCACAGGCTTACGTGAGGACAAGTTAGAGC	2B	146.975
GENE-1089_892	TAAGGTATTTCATCTTRTACTRTAAGATRTRTAA[T/G]TACTCAGATGGATAATGACTTGAAGCCACAGAGCTAGATTACGTTAAATG	2B	147.028
BS00025538_51	CGGACGAGCAATACGACGCTGGGCCGCGTGGGGCGCCGCATGGGCTGCTG[T/C]TGGCGGTGGTGGTGGGGCTGCTGGTTGGGTGGCCGCTTTTCCTAAGTGAC	2B	147.028
IAAV1798	GACTCAACCTGCAAGGAGAACTCTGTTTCTGCTAACAACAAACCAGCCAAAAATGCTCCCAGTGCCAT[T/C]GATAAGCCAGCCCGNNNNNNNNNNNNNNNNNNNNNNNNNNNNNNNNNNNNNNNNNNNNNNNNNNNNNNNNNNNNNNNNNNNNNNNNNNNNNNNNNNNNNN	2B	147.028
Tdurum_contig42064_2318	gccagttaccatcgaaggatgtactcatagaacacaatcagtgtaattgt[T/G]CTTTTCTACACTTCTGCCTAGAGCAATGGGATATGTATGATGTATTGTAT	2B	147.028
Tdurum_contig92425_1868	TAAGTATCAATAAAAAGATGGCGAACACCTGGAGGAATTTCTCCTGTCCA[T/C]ccatcctcaattctaaagcaatcgtgtccagcgatcctctctgctaaatc	2B	147.028
BS00110626_51	TGGCTTGATGCCACCATTGCCAAGGGCTGTAAGATAGAGTCCTGTGTAGA[T/C]GGCGATACGATGGATCTCATCATTGCTGGAGGATTGCCGCATCCATGGGA	2B	147.108
GENE-1230_189	ATGRTCACRAATRACAAGATGAACTTACATGTTCCGAG[A/G]CCACCCCAACCCTTGTTAATGATACCTCTCTGTCCAGTCATTTCGAGTGC	2B	147.39
Kukri_c30847_551	GGTCGAAGCATGCATGCGATTGAGCTGGAGAAAAGGGCAATACACCTCCT[A/G]gtggaggaaggtaaagagctgcaacggatgaaggctttgaatgttttggg	2B	148.793
Excalibur_c73791_296	ACGAACAACAAGGAAAGTTTGTTCTTGAGGTGGAGTGTCCCAAGCTGATG[A/C]GGTGGGAGAAGCGGTGCAAGGAGAGGGAGAGCGTCAAGAGTACTCTTCCA	2B	149.323
Xwmc661.2	-	2B	150.759
Xwmc382	-	2B	151.242
Kukri_c9898_1766	CACGGGAACTCCAAAGAAAATGTGAGGTAGATAGCATCTGGTGGCCCAAG[T/C]GCTCTATGTCTTGGAGGACAAAATCGAAGTAGTTCCCCAGTTCTTTCTCG	2B	151.971
Xwmc661.1	-	2B	152.522
Excalibur_c2656_3198	CATCTGCTATATTTTTCTTCTTGCTTTTTTGCTTCACATGTGGATCCCGC[A/G]CCATATCCTTCTTCCCTCTAAGACCATCACTTTTCTTGCACCTCGGCGAT	2B	153.15
Xbarc35	-	2B	154.08
GENE-2904_757	GAAATGTCACTTGCAGTGAAACATTAATAAGATTAAAAAGCGGCATCATG[T/C]AAGAAGAATTTTCACCGTAATTGGATGTAGCTTTGGAAGTCCC	2B	155.698
TA004478-0271	CA[T/C]GGaAACCTGCACCgCaACaTCAaTTAAACTTGATCAGcgaATGgTAAATG	2B	155.698
BS00027693_51	AAGACCATCACCGGCGGGCCGTACTGCGGCCTCCCTCCTAGCAACGATGC[T/C]CGTCTTGCCGACAGTGTACAAGATGTGTAATTAAGCATGTGACTGATGGT	2B	155.872
wsnp_JD_c640_960796	TTCCCGATGCTATTGGTGATCTTTTTAATCTCCGCCATTTGGGCTTGCGGGATTCAAAAGTGAGGTATCTCCCAAAATCCATCGAGAAGCTTTTGAATCT[A/G]TTGACACTGGACCTCTGTAGATCTGACATACATGAGTTGCCTAGAGGGATTGTCAAGTTGAAGAAGCTTAGGCACTTGTTTGCTGAGAAAGAAACTGTGT	2B	156.884
Kukri_c23905_151	ATTACTCGCGACTTCCTCAAGTTGTTGTACCAATGTCCTCAACTTGTTTG[T/C]ACGCAATGGCAACACACTCTCCGCGACGACGACGACGATGATGACCGGTG	2B	156.884
IACX8446	ATGAAGGCTTTGAATGTTTTGGGGAAAGTTTCTCCGAACGGCCCTCCGAAGCAGGATCCCTTGCAGCGGCCGTGCCAGAAATGAGACGGTTGAAGATATC[T/C]CTGTAGAGCCAAAAATATATGCATCATGTATACA	2B	157.969
Kukri_c3249_263	CCCAATTTCTGTACGGGGCGGGTGTCGTACCGGCACCCGGTGCCGTTCTA[T/C]GACAACGTCACCGGCGAGGTGGCCAGCTTCCAGGCGCGGTTCACCTTCGT	2B	158.083
Kukri_c3249_806	ATTGGGTTTTCTGGAGCCACGGGCGCCAGCTTGGAGCTGCATCAGATACT[A/G]tcatggtccttcaactcctcgcttgctccgccccacaaagatcatgacat	2B	158.083
BS00077762_51	TTTTCTTAAGGAAGATCTTCAGAATATACAGACAATATAACCAAATGCCG[T/C]GAAACAAATTATACTACTCTTGAACCATTTGAAACCATTCATAGACCAGA	2B	158.527
Kukri_rep_c101462_172	ACTGCCCTCTCTTCCGTTGCGAGAACTTCCATGGTAACCATGCAGGACAT[A/G]CTCAGCCTTGGCAGCTCTGCTAGGATGAACACTCCAGCTACACAGAAAGG	2B	160.16
BobWhite_c5562_219	TGGACCGCCTTCTGTGGCTCAGACACCACGGCTACCGAGCTGTCCGTCAT[T/C]GAGAGCGTCTTCAAGTTGAGAGAAGGCCAGCCCACGGCGATCGTCGATGA	2B	160.16
Kukri_c3701_1980	GATAAATTCTTCATATTGGGGATGGTGAATGTGGCTTCAGTGTGGCCACT[A/G]TCTCCAGATTCACAGAAGGAAGTCAGGACACAAGCCCGGCTGAACCGATA	2B	161.497
GENE-1089_1078	TTGTGAGTACCAGCAGATGCTTGAGCTTCTTAGGAAGGCTCCATTTTTGG[T/C]CRGTGGCGTGCTAATCCARCATCRGTTGATTRGT	2B	162.749
GENE-1031_48	TTCGGAATGTCCTCGTGCCTTGATTTATCTGGGTTTTTTGAGAAAGA[A/G]GTGAGTCCAATATTTGTTTCTTCATCTCATTTGTTAGTGTATGCTCATGC	2B	166.333
Excalibur_c18279_1219	GGATGGGCGGCATTGGGTTGGGATACCCATAGCTCGCTTGGCATGTATGC[A/G]CCATACAACCGAGCAATGCTACCACAACCAAGGCAGCAAGCTTATCATTA	2B	166.333
Tdurum_contig56511_144	CTCTCCCTCTTTACAATGCAATGAAACGCACGCTCTCATGCGTTTTCTCC[A/G]aaaaaaaaagattgtcggctgaattgcaacattacaatagcttaatagta	2B	166.333
wsnp_Ex_c1782_3365844	CGCAGAAAAACAAAGCCACGGCACACCATCTTGGTCTTCTGAAGGCTAAACTTGCAAAATTACGGCGAGAGTTGCTCACTCCTACAACCAAAGGTGGTGG[T/C]GGTGCTGGTGAGGGGTTTGACGTGACGAAAAGTGGAGATGCACGTGTTGGTTTGGTGGGCTTTCCTTCGGTTGGGAAATCAACATTGTTGAACAAGCTGA	2B	166.333
wsnp_RFL_Contig3604_3795252	ATGCCCAATAAGATTTGGGTCGAGCGCTGTTGTAGGATCGACCGCATACA[A/G]TACCTCTCTTTCACATTGCAATGAAGAGGAGCCCGGGATCACTTTTACAC	2B	166.333
BS00092275_51	GAACTCAGTGATGCTGCTTCGTTTTTTGTGAACCAAACGTATCTTGTTAT[T/C]GATTTTACAGGCCTGGTTCTGAGTTAGTTTACTCTGCATGAAGTGTTGTC	2B	169.289
wsnp_Ra_c10658_17500498	GGCTGGCATTTGGCCGTGAGTTCCAGGAGGACATCCTTGTGTGGCACATCGCCACGCAAGTTTTCCTCACGAGTGATGATGGCAAGTTGTATGCAGAGAC[A/G]AAACATGCCAAGGCGATCAAGGCGCTGTCAGAGTACCTCATGTTCCTCGCCGCCGTGCGCCGGCACATGCTACCGGGCCTTGTTCTCCGCAGCCTGTACG	2B	172.107
BS00022487_51	CCGAGCAGTGGGGTGCACATTGTACTTCCTGATTATTATTCCCCTGAAGG[A/G]ATGGGGTTAATTGTCCCCAAGACCAAAGATGGTAGAGTTGTATTCATGCT	2B	183.473
BS00075852_51	TTTGCAAGCACTTGATTTGTCATACAACAACTTGTCTGGTGCAGTCCCAC[A/C]AGCTCTTTACAGAGTCACATCTCTCACTTATCTTGGCCTTGGTAACAACC	2B	191.879
Ku_c16247_120	gctgccacttcctgccgcagtgctcatctatttggcaatttatctggata[A/G]CAACAAGCTTCATGGAACATTACCTAGTTCCATTGGAAATCTTCCAAGAA	2B	194.493
GENE-0137_591	TGCTGTAGCTCTRCTRRARGTTRTRG[A/G]CTTGTCAAACTGAAATGGATGTTTTTAATTTATTTATCAGATATCAGAGC	2B	196.871
BS00022276_51	CATATATAATTGCAACCAACCACGTGCTTGTATTTAGCAAGCACCAATTT[T/G]AACTAGGCGGTTGGTGGGGGCTGATAATCGACGAGGTACGGCATGGTGTT	2D	0
Xgwm296	-	2D	4.684
Xwmc503	-	2D	7.272
Xgwm261	-	2D	8.305
D_contig10675_778	TAATTGACATAGCAGCATGGAAGAGTTCGCTGTTTCAAAACAAGTCCTAGATAAGTACTGAACAAGCAGTCCTTGTGCTGTTAATATAATAAAAAGACCACTGAACACACCAATAACATATGAA[T/C]AAGCTGATGGACTTGCTTATACTATGCCTTATCATTCTGCATGCTGCACAAGTGAGATGACTCTTCAAGTAA	2D	9.644
wsnp_JD_rep_c63957_40798083	ATCAAGCATTTGTGTCACTTTAAGCATGGTTGGCCTCATAGTCGGCTCCTCCTGGAGGCACCAAAGGGCGACAGCCACGAATCGCTCTGCCTTTTTGATG[T/C]TGAAGTTTGCCTCATCGTCACCTTCCACCAGCAAGTCRATCCTCCCACATCTGTAACAATCGTTTGCCCAGTAAGTCAGTATCGAACGTTCTTCATCGGC	2D	11.327
Kukri_rep_c113120_104	CGTTCGATACTGACTTACTGGGCAAACGATTGTTACAGATGTGGGAGGAT[T/C]GACTTGCTGGTGGAAGGTGACGATGAGGCAAACTTCAGCATCAAAAAGGC	2D	12.31
wsnp_JD_rep_c63957_40798121	TAGTCGGCTCCTCCTGGAGGCACCAAAGGGCGACAGCCACGAATCGCTCTGCCTTTTTGATGYTGAAGTTTGCCTCATCGTCACCTTCCACCAGCAAGTC[A/G]ATCCTCCCACATCTGTAACAATCGTTTGCCCAGTAAGTCAGTATCGAACGTTCTTCATCGGCGATCTCTAGCTCCACATTCCTCCTGCAGCATACAAGCT	2D	13.101
wsnp_Ex_c14779_22892053	GTCATCGCAATCATCGAGTAGTTCTATACTTGCCCCCAAAGATTTTCACTTACAATGAGCTGGAGAAGGCAACTAGTGATTTCCGTGAGGTGCTTGGCAG[T/C]GGTGCCTCTGGTACCGTGTACAAAGGACAGCTGCAAGATGAGCATGCGACCAGCATCGCCGTCAAGAAAATTGGAAAGCTCCAGCAAGAGACTGAGAAGG	2D	13.302
tplb0053n05_793	CTTGTTACCCTCTCTTTATTGCCTCACTTCATAGCCTTCTTCAGTGATGT[T/C]GAGATCCCAGGAAGTCCTTCAGCACTTGCAACCACATTTCTCACATTTGT	2D	13.574
Excalibur_c1408_236	TGGCCTGTCTGAACAGAAGCATCTAAAAACACGGAGGAGGCCTGAAGAGA[T/G]CTTTACATACAGCTCAATCAGACGGAGAGCTGCCCCTCCGCTGGCTCGGC	2D	15.842
BS00086387_51	CTGGAAGTGAAAGGTCTAGAGTAAGAGTAGGATTGCCATTTTTGCGACTC[A/G]AACGGTAAACCTTCCTCGCCTGATCTGAACTCTTGTGAATCAGAGAAATA	2D	15.842
BS00004040_51	AACCCTGTATCGCTTAAGAAAGGAATAGACAAAACTGTCCAGGGTCTGAT[T/C]GAAGAGCTTGAAAGAAAAGCTAGACCAGTCAAGGGCAGTGGTGATATCAA	2D	16.671
Excalibur_c35611_446	CGAACAAAGGTAATTCAAACCATGCAAAGAATAAGTTCATAATTGTCGCC[A/G]TCCAACCACCTAAATATATCATGATATCGTCTAGCACTCCTTCGTGCACA	2D	17.292
BS00049514_51	AGGCACGAGAGTGTGAGACAGAGAGCGAGCGGTTCAACGGGCTGTGCTTC[A/G]TGTCCGAAAACTGCGCCGGTGTGTGCGGTGCGGAGGGGTTCACCGGTGGC	2D	17.409
Kukri_c29358_277	CCACCCTCGGTGCAGGCAGCAGCACAACCGTTGACAACCACCATGCAATC[T/C]CACGGGACCAGTATAGTAGCCATGGAGGAGAGGACGGATCTGGTGGCAGT	2D	20.462
RAC875_c16897_367	CCTGACTCAGGCTTCACAATGCCTTCAAGAATGTCAATGTAATGGTCTGG[T/C]GGGTTTACACGGTCGGGGACATGAATTCCAAGAGTTGAGAAGTAGTCCTC	2D	20.991
Kukri_c47664_191	TGTGGCGAACCATGAATCTCACGATACAGTGGTGCCACAGAAGGAAATGC[A/G]CAGTCTGATGTCTGGCACTGATGGAAGGAACGGGCCTCCGAGCAATGATC	2D	25.908
Xgwm484	-	2D	45.25
BS00083623_51	GGCAACTGTAACTTGTCAAAGATCGACAGCCAGAAGCCTCAACTTCGAGC[T/C]GAGTCGTGCTCTATCCAGTGAAGAACTGCTCTCGCCGTTATGGAGTTCAT	2D	49.914
D_contig02226_528	GAATTCAACATAAACGATGCGGAGTCTGAATTGGAGGCCGCTATTAGAAATCATCCAAACACACCTGTGATCAGAGTACAGCGTGTTGATGTGATTTCTTACACCAAGGAGGGTCAGAGTACCG[A/C]GACTGAAGAAATAGAGGGAAAACTTCAGGAGATTCAAGAAGGCAAGAAGCAGATCACGGAACATTTGGAGGAACAAGAGGAAAATCTACAGAAGATTCACATAGACAAGAAAATTATTCATGTAG	2D	53.727
BobWhite_c16655_421	CCAAAAGCGTCCAACGATAAACCGAAAGAGTTCACTGGTAAACCAAAAGC[A/G]TCCAATGACATACCTATTGATGATTTAATTGATGAGGACCTGAAACAACT	2D	57.471
BobWhite_c11153_266	agttatcggtgaaatggaaatgttttggaacgaagagcccaagcgggtca[T/C]GGCGAGGACGATGATCTCGAGAGACGACGATGCCGTCAGATGGCCTAAAT	2D	57.471
BobWhite_c16439_1102	AAGCAGAGAGGGTGGCGGCGGAGGCCAGGCTGAAATCCGACGAGGAGATC[T/C]GCAAGCTCAAGGAGAGGCTCGAGAAGGCTCAGGAGGAGAATGAGGAGTTC	2D	57.471
BobWhite_c16439_1143	GAGGAGATCTGCAAGCTCAAGGAGAGGCTCGAGAAGGCTCAGGAGGAGAA[T/C]GAGGAGTTCCGGAGGCTGGCGGCGACGAACAAGTGCGCCATTCTGTAAAC	2D	57.471
BobWhite_c20687_252	CGCTGGCCGGGGCCTTGCTGAGAAGCTCCCCGAGCCGGAGCCCAAGCCGA[T/C]GCCGTACCCAGAGCCCAAGCCGCAACCCAAGCCAGAGCCAATGCCTAAGC	2D	57.471
BS00022143_51	GCAAGCCGCCAATGACTGACAATTGATGTGATACTCACATATGACAGTGG[A/G]AGGAGGAGATCGACCCCGTCCGGAGCCACGATGTGTTATTTCTAGAATAA	2D	57.471
BS00032252_51	TCGTTTGAGTGAGTAATGGAACTTTTTAGGTCTACTTGGCATGCAACTGT[A/G]ACTTACTGTTAACTCTTACTGCAGTTATATTTCATGTTAGATTGGATATT	2D	57.471
BS00062864_51	TTGAGCCCTATCTGGTCAGGTATTGGCATGGGCGTTGACACCGACAGTGA[T/C]GGTGATTTCTTCTATGGCGGGCCTGACTACATTCTGGACTCGGATGAGTA	2D	57.471
BS00062865_51	TATCTGGTCAGGTATTGGCATGGGCGTTGACACCGACAGTGACGGTGATT[T/G]CTTCTATGGCGGGCCTGACTACATTCTGGACTCGGATGAGTACGACGATT	2D	57.471
BS00067757_51	TACCTGGGTGAACCAATTGATCACGTTCGCCAGCGGGCTCACCTATGATA[A/G]CCACACCACGACGAATCTTGCGGTACTCACCGGCGTGGAGGTGGAGCGCG	2D	57.471
BS00067820_51	ATGGCTGATGGCACTGGTCATCATATTTGTGTGGAAAAAGAATATCCTGC[T/C]TGCCTTGTCGTTCCTCGTATTCTTCGGGTCAATTGAGGGCNCGTATCTGT	2D	57.471
BS00073230_51	TCTATGACGGCAGCGCCGTGGCAATGCATCCAGCTCAACTCCAGGGCCGA[T/C]GACTTTAAGATGAGTTGGGACGTTGCCTTCACGTAGCTCGAGGGTGGCGC	2D	57.471
BS00081578_51	ATCCATGGGACCATGGAGTTAAAAGAAGGCAGCCGTCCACACTTTTGCAC[T/G]TCTTAGATCTCTTGGTTTCATCTGAACCTCAATCAGCACTGTAAAGTGTA	2D	57.471
CAP11_c784_408	GCGAGATAGTGATGATGCATCTTTTTGTATTGCTTCCGTATTCCACCATT[T/C]CTTTTAGTTTCTGTTGTTCCATGCACCCGTGATGAGTATTACTACTTTGT	2D	57.471
Excalibur_c15048_488	TGACATGGCAATACAAGTCCACGGCGCCGCCGGGGTCTCATCCGACACGG[T/C]CCTATCCCATCTATGGGCAACCGCTAGGACACTGCGGCTCGCTGACGGCC	2D	57.471
IACX9152	GATTGAGGCCCTGTTTCGTTGCTATGTCCAGTCCAGGGTATGCATGCCTGTCATTCTCTTTTCCTATCTTCAGTCCAAGGTATGCATGCCTGTTATTCTC[T/C]GGAGAGACTGAGACTCTGTTTCGTTGCTTAAGACTCTGTTTAGTGTTGAACCGTCCAAGAGTACCGATCTCATGTGCTATATTGTAGACCGTGTAAACAT	2D	57.471
Kukri_c1016_2269	ATTTTTGCAAAGGAGGTTCGTCTTGGTACTTACAGTGCAAGGGCATCCTC[A/G]CTGCCACCTGCAGCAATTGTTGCAACAAAAGCAATGTTGTCTGATCCACG	2D	57.471
Kukri_c1016_2476	GGATCCCCTTATAGGTTAAATGAATTATATTACATAACCAAACAGATTAT[T/C]CCAGCACTACAACGTGTCTTTGGACTCCTAGGTGTTAACCTAAATAAATG	2D	57.471
Kukri_c13329_800	CATAATCTCACATAAATATCCATACTCAAGATTTGTGAGACCAGCACCTA[A/G]CAAAAGATCATTTGAACTTCCAGCAGAAACATGAGATTGGTCCTCAAGTA	2D	57.471
Kukri_c36316_190	GCAGCTGGATTGACTCCAGATGATACTCTATATTCTATGCTTGTTGGAAG[T/C]CTCCATACAGATAAAAGAAAACATGAAATCCCATGAAGAATGTAAGGTTT	2D	57.471
Kukri_c4790_1137	AGTCGGGACGCTCTTCGAAACAACCATCAACTGCCCGTGCTCGGTGATAC[A/G]TTATGTGATATTTGGTGCATAAGAAATTCTTCAATACGGACAAATTACTC	2D	57.471
Kukri_c4790_1174	TGCTCGGTGATACATTATGTGATATTTGGTGCATAAGAAATTCTTCAATA[T/C]GGACAAATTACTCGGCAACAGTTCCTGGAAGCTGGGGAGATCTGATTATA	2D	57.471
Kukri_c4790_893	aatatcgacaaaagaaggctaataacgcatgcaaatgcgaagagcaagag[T/C]GAAAAGTTCCCTCCACCACATCAAGATGGCGCACTCGGCTATCCGTTGGG	2D	57.471
Ra_c2033_337	TTCGTTAATTGATGTTCCAGCCAGTGTGAACCCATTTAGGTCTTGTATAC[A/C]GTGCATGGTGCTTAGAAGAGGTGCTTATAGTAAAATAAACTGAGTTTTTC	2D	57.471
RAC875_c57_1178	TTTGGAACTCGCCATTTTAACAGAGAAGGCGGTCAAGGACTCTGAAAACG[A/G]GGTTATGGTACGGCAAGCTCGGGATGTGGATGGATTTTTCAGTGAGTACC	2D	57.471
RAC875_rep_c69728_528	CCGTCAGCAAGGGCATCATATCTTATGGCAAGTGCACTCTTAGCAGCAAG[T/C]GAGCGAGAGATCTTTCCCTTGTGCTTCGGAGCCGCCTGTCCAATTAATGA	2D	57.471
wsnp_BM140538D_Ta_2_1	AACTCAGTCCCTGGGCTTCATCTCTGTGCTATGCTTATTCCGCCCAAATTTCAGGTATGG[A/G]TCGATGATTCTGACGACAACACAACCGAACAGATTTGTGATGCCAGCGGCGAAGACCCAA	2D	57.471
wsnp_Ex_c19364_28303089	TAATTGGACAGGCGGCTCCGAAGCACAAGGGAAAGATCTCTCGCTCGCTTGCTGCTAAGAGTGCACTTGCCATAAGATATGATGCCCTTGCTGA[T/C]GGTGACGATAACTCCATGGGTCTTGAAAGCAGGATCAAGCTTGAAACACGGCTTCGAGTTCTTGAGGGTAAGGAACTTGGGAGGTCTGCTGGTTCCACGA	2D	57.471
wsnp_Ex_c29666_38670435	GATGCCAAATCAGAGTAAAACTGATGCGAGGTTAGGGGCGGTGAGAGGCGGAGCCATGGGCTTCAAATTCTTCATATTTTGTCTTCGCCGACTTCTGCAT[A/C]CGCTGTTATAGTACTATCTGTGTTCGGTTATTCTAGGTTCCTTGATGTTTCTGTAAAACTTGTTTGGATGGATTTTTGAGATTTATGTACTCTCTTCATT	2D	57.471
wsnp_Ex_c4817_8598511	GCAGAAGCATTAGAGTGAAGCGACTGAGAAGATAGATAATGAATAGCTCTGTTGGTTCTTCATTTATAGGCAATTTTTTTGAGTCAATTGTTTTGTAATG[T/C]CAGTTCGGAGTTTCGTTAATTGATGTTCCAGCCAGTGTGAACCCATTTAGGTCTTGTATACMGTGCATGGTGCTTAGAAGAGGTGCTTATAGTAAAATAA	2D	57.471
[truncated: 4,313 more rows]
