# Supplementary material for: QTL Detection for Kernel Size and Weight in Bread Wheat (Triticum aestivum L.) Using a High-Density SNP and SSR-Based Linkage Map
Source: Front Plant Sci. 2018 Oct 11;9:1484. doi: 10.3389/fpls.2018.01484 (PMC6193082; doi:10.3389/fpls.2018.01484)
Supplement: Supplementary file 7 [file Table_3.XLSX]

## Sheet: Legend
Table S3 Comparison of the genetic and physical positions of the mapped markers in the SK-RIL derived genetic map.

## Sheet: Table S3
Marker Name	Genetic position		Physical position
	Position	Chromosome	Contigs assembled in the chromosome survey sequencing (CSS)	Chromosome in genome assembly	Physical position in genome assembly-2-start	Physical position in genome assembly-1-end
Ex_c34070_464	0	1A	1AL_3914561	chr1A	279838565	279838665
BS00023102_51	0	1A	1BS_3466629	chr1A	8251122	8251022
BS00062942_51	0	1A	1DL_2232615	chr1A	284144533	284144434
Excalibur_c64533_980	0	1A	1DL_2253716	chr1A	279736648	279736716
Excalibur_rep_c66306_499	0	1A	2AL_6349530
Kukri_c11580_339	0	1A	3B_10763601
Kukri_c11580_451	0	1A	3B_10763601
Kukri_c11580_818	0	1A	3B_10763601
Ra_c3837_797	0	1A	1BL_3825938
RAC875_c16677_56	0	1A	5BL_10920434	chr1A	284149216	284149116
RAC875_c25708_503	0	1A	1AL_3914561	chr1A	279841037	279841128
RAC875_c79971_61	0	1A	3DS_2575861
RAC875_rep_c101933_656	0	1A	4AS_5939790	chr1A	28630211	28630310
TA005766-0499	0	1A	1BS_3447268	chr1A	11895507	11895556
Tdurum_contig19102_84	0	1A	1AL_3914561	chr1A	279839107	279839007
wsnp_RFL_Contig2794_2564017	0	1A	1DL_738302	chr1A	268935580	268935508
wsnp_RFL_Contig373_3974834	0	1A	5BL_10830563	chr1A	269568052	269567952
RAC875_c2972_225	0.283	1A	1AL_3937574	chr1A	279825877	279825777
Excalibur_c5052_151	0.283	1A	1AL_3937574	chr1A	279825031	279824931
RAC875_c11749_97	0.283	1A	1AL_3937574	chr1A	279825392	279825492
RAC875_c16352_326	0.283	1A	1AS_3237400	chr1A	12097557	12097490
RAC875_c18282_1390	0.283	1A	1AL_3914561	chr1A	279838563	279838463
RAC875_c63421_83	0.283	1A	1AL_3937574	chr1A	279826339	279826239
Tdurum_contig14650_689	0.283	1A	1AL_3914561	chr1A	279840954	279840855
Kukri_c13156_129	3.316	1A	1AL_3959024	chr1A	262841164	262841065
BobWhite_c6558_234	3.95	1A	1AS_995646	chr1A	12098898	12098798
Jagger_c8952_378	4.101	1A	4AL_7107712	chr1A	22633841	22633750
Excalibur_c15885_1145	4.101	1A	1DL_2279493	chr1A	285355579	285355480
Excalibur_c95327_126	4.101	1A	1DS_1914681	chr1A	9580287	9580187
Ku_c3893_771	4.101	1A	5BL_10830563	chr1A	269567672	269567738
Kukri_c10308_342	4.101	1A	1DL_2228550	chr1A	258859196	258859296
Kukri_c29655_155	4.101	1A	1BS_3435018	chr1A	9579941	9580041
Kukri_c62848_106	4.101	1A	1BL_3920499	chr1A	282701772	282701846
Kukri_c78742_122	4.101	1A	1DL_2270277	chr1A	257574538	257574438
Kukri_rep_c68693_86	4.101	1A	1DS_1914217	chr1A	11936184	11936284
RAC875_rep_c69640_88	4.101	1A	1DS_1914217	chr1A	11936134	11936233
RFL_Contig4140_1183	4.101	1A	1DS_1878569	chr1A	9642573	9642673
Tdurum_contig42289_936	4.101	1A	1DL_2232309	chr1A	269999443	269999351
tplb0034h06_391	4.101	1A	1DS_1897117	chr1A	20157330	20157238
wsnp_Ex_rep_c69266_68192766	4.101	1A	5BL_8934487	chr1A	272613407	272613292
BS00065430_51	13.726	1A	1AL_3975817	chr1A	524116773	524116673
RAC875_c7031_488	20.071	1A	1AS_3294485	chr1A	13573567	13573485
wsnp_Ex_c7252_12452995	20.071	1A	1AS_3286187	chr1A	13673855	13674055
BS00081680_51	22.195	1A	1AS_3307156	chr1A	13768094	13767994
BS00064349_51	23.757	1A	1BL_3844465	chr1A	544431312	544431412
Kukri_c19247_53	23.757	1A	1BL_3830241	chr1A	544372662	544372562
Kukri_c19247_711	23.757	1A	1BL_3830241	chr1A	544376479	544376379
RAC875_c78619_523	23.757	1A	1BL_3918556
Tdurum_contig10362_328	23.757	1A	1BL_3897734	chr1A	544201353	544201453
Tdurum_contig15015_883	23.757	1A	1BL_3798174	chr1A	544604487	544604409
wsnp_Ku_c56140_59771244	23.757	1A	1BL_3798174	chr1A	544603450	544603357
BS00098484_51	24.573	1A	1AS_635558	chr1A	14046447	14046370
RFL_Contig1118_1073	25.235	1A	1AS_3254020	chr1A	14521084	14520984
BS00077492_51	25.235	1A	1AS_3283331	chr1A	14360163	14360263
RFL_Contig1118_65	25.235	1A	1AS_3254020	chr1A	14520076	14519976
Excalibur_c48152_818	25.499	1A	1AS_3276967	chr1A	13083897	13083997
wsnp_Ex_c2868_5293485	29.007	1A	1AS_3283228	chr1A	7184921	7184721
BS00056550_51	29.007	1A	1AS_3283803	chr1A	7294664	7294564
tplb0062i18_102	29.961	1A	1AS_3310511	chr1A	3447164	3447064
TA001286-0611-w	31.099	1A	1AS_365781	chr1A	3777325	3777195
CAP11_c3464_68	31.518	1A	1DL_2263775	chr1A	511502225	511502142
BobWhite_c20902_177	32.445	1A	1AS_3269013	chr1A	4063262	4063163
BS00059422_51	32.445	1A	1AS_3242356	chr1A	3760778	3760678
BS00082567_51	32.445	1A	1AS_3271894	chr1A	4053616	4053516
CAP12_c3074_192	32.467	1A	1DS_1885901	chr1A	4063427	4063327
tplb0025b13_150	33.228	1A	1AS_3047762	chr1A	3391781	3391866
BS00026456_51	33.228	1A	1AS_3314674	chr1A	3118274	3118374
Excalibur_c58555_110	33.228	1A	1AS_1863711	chr1A	3256205	3256305
tplb0025b13_2054	33.228	1A	1AS_3309480	chr1A	3387885	3387985
wsnp_Ex_c12254_19574891	33.228	1A	1AS_3309480	chr1A	3386305	3386505
wsnp_Ku_c1818_3557408	33.228	1A	1AS_3309480	chr1A	3390151	3390351
RAC875_c29540_413	33.557	1A	1AL_2821189	chr1A	504242859	504242959
wsnp_Ex_rep_c108951_91954190	33.557	1A	1AL_2821189	chr1A	504244787	504244587
wsnp_Ex_c10657_17376448	34.525	1A	1AS_3315771	chr1A	1177354	1177154
Xgwm136	37.265	1A
Kukri_c93273_605	38.956	1A	1AL_3962771	chr1A	232617175	232617235
wsnp_Ku_c11896_19337444	39.803	1A	1AS_380247	chr1A	27362853	27362653
BS00009885_51	40.675	1A	1AS_3265543	chr1A	31781641	31781541
TA006139-0953	41.836	1A	1AS_3281316	chr1A	26959430	26959381
Excalibur_rep_c106065_511	42.83	1A	5BL_10925687	chr1A	208681975	208682073
Kukri_c7436_2259	44.213	1A	1AS_3281316	chr1A	26958827	26958927
Excalibur_c11941_675	44.495	1A	1DS_854128	chr1A	23966872	23966772
wsnp_Ex_c5323_9408829	44.608	1A	1AS_3281316	chr1A	26960653	26960853
BS00078982_51	44.752	1A	1AS_2507105	chr1A	24247429	24247329
BS00105601_51	44.752	1A	1AS_2146315	chr1A	24321305	24321405
wsnp_Ex_c5323_9409407	44.959	1A	1BS_3473250	chr1A	26959280	26959402
RAC875_c8245_272	45.037	1A	1AS_3281316	chr1A	26961570	26961670
Kukri_rep_c101218_200	45.901	1A	1AS_3256110	chr1A	108760758	108760658
wsnp_Ex_c18196_27006489	45.901	1A	1AL_3968476	chr1A	249053280	249053411
Excalibur_c65227_444	46.144	1A	3AL_4392752	chr1A	387562132	387562223
BS00096054_51	46.692	1A	1DS_1889039	chr1A	3256374	3256461
Excalibur_c7026_2635	46.926	1A	1DS_1903668	chr1A	28620534	28620434
Kukri_c13136_1363	47.016	1A	1AS_242180	chr1A	28614147	28614047
RAC875_c14926_589	47.118	1A	1DS_1903668	chr1A	28623775	28623706
wsnp_Ex_rep_c68857_67737959	47.739	1A	1AL_2752572	chr1A	494446883	494446764
wsnp_Ex_rep_c67665_66326492	47.994	1A	1BS_1134305	chr1A	165175785	165175663
BobWhite_c44224_71	48.265	1A	1AL_3914226	chr1A	238680753	238680839
wsnp_CAP12_c2438_1180601	48.932	1A	1AS_3286563	chr1A	39649561	39649759
Tdurum_contig8382_300	49.21	1A	1AS_1719176	chr1A	29611871	29611971
Excalibur_rep_c85213_146	49.582	1A	1AS_3295351	chr1A	33228550	33228451
Kukri_c82555_88	49.886	1A	1AS_3306225	chr1A	33375741	33375641
Kukri_c46010_146	50.246	1A	1AS_3313562	chr1A	32893556	32893456
IACX1465	50.246	1A	1AS_3306225	chr1A	33375814	33375719
Tdurum_contig13946_241	50.246	1A	1AS_3306225	chr1A	33372471	33372371
Tdurum_contig77289_179	50.246	1A	1AS_3306225	chr1A	33373112	33373212
wsnp_BE586140A_Ta_2_1	50.246	1A	1AS_3265543	chr1A	31781048	31780928
wsnp_Ex_c31983_40709607	50.246	1A	1AS_3313562	chr1A	32893031	32892831
Tdurum_contig43360_1592	50.657	1A	1DL_1253383	chr1A	301197437	301197537
Kukri_c23382_1431	50.687	1A	1AS_3251256	chr1A	176457941	176458041
Tdurum_contig61515_522	50.992	1A	1DS_1892139	chr1A	36569327	36569427
Excalibur_c7237_1208	51.048	1A	1AS_3310783	chr1A	36569400	36569300
Excalibur_c7237_1084	51.048	1A	1AS_3310783	chr1A	36568465	36568366
BobWhite_c4499_153	51.291	1A	1DS_1877729	chr1A	31779290	31779206
Tdurum_contig61515_259	51.577	1A	1AS_3310783	chr1A	36569589	36569697
IAAV5252	51.732	1A	1BS_3443903	chr1A	29191897	29191699
RAC875_c89908_105	52.019	1A	1BS_3463128	chr1A	38731890	38731790
BS00029346_51	52.019	1A	1AS_3300290	chr1A	37501136	37501036
Tdurum_contig47183_205	52.202	1A	1AS_3287728	chr1A	42256168	42256268
Tdurum_contig11004_613	52.713	1A	1BS_3472667	chr1A	36565789	36565689
IAAV8824	54.429	1A	1AS_3295424	chr1A	121046490	121046641
wsnp_Ex_c49829_54319220	54.429	1A	1AS_3307967	chr1A	101764763	101764563
wsnp_Ex_rep_c103087_88124573	55.112	1A	1AL_3917308	chr1A	369697971	369697771
Ex_c17168_1216	55.588	1A	1AS_3306344	chr1A	208711285	208711185
Ra_c10580_1629	56.069	1A	1AL_3975999	chr1A	307705761	307705684
GENE-0053_224	56.751	1A	1AL_3869215	chr1A	370093349	370093248
Ex_c2389_1834	57.287	1A	1AS_3102997	chr1A	155080466	155080566
IAAV8664	57.287	1A	1DS_1905028	chr1A	134002244	134002044
wsnp_Ex_c14733_22819625	57.379	1A	1AS_3259970	chr1A	100293104	100292904
wsnp_Ex_c6826_11775106	57.379	1A	1AL_3914226	chr1A	238680854	238680753
Excalibur_c2389_90	58.697	1A	1AS_3102997	chr1A	155082434	155082534
BS00068036_51	58.834	1A	1DL_738302	chr1A	268932326	268932226
wsnp_JD_c722_1080592	59.142	1A	1AL_3894307	chr1A	490520637	490520812
Excalibur_c7692_139	59.421	1A	1AL_3881707	chr1A	252324234	252324303
Ra_c7062_430	59.421	1A	1AL_3952372	chr1A	222917613	222917713
wsnp_Ex_rep_c67763_66441222	59.421	1A	1AS_1890139	chr1A	189716120	189716213
IAAV742	59.506	1A	1AL_3914101	chr1A	246130145	246129945
IACX7695	59.725	1A	1AL_3948465	chr1A	301897716	301897892
Kukri_rep_c101022_1595	60.322	1A	1AS_3271290	chr1A	121740703	121740803
wsnp_Ex_c50235_54588957	60.434	1A	1AS_3290039	chr1A	103319455	103319555
BobWhite_c24113_529	60.434	1A	1AS_3259970	chr1A	100292954	100293054
BobWhite_c45409_389	60.434	1A	1AS_3267950	chr1A	111538233	111538133
BS00003813_51	60.434	1A	1AS_3315902	chr1A	150894934	150894834
BS00010004_51	60.434	1A	1AS_3301787	chr1A	120010596	120010496
BS00010287_51	60.434	1A	1AS_3301787	chr1A	120010893	120010793
BS00026917_51	60.434	1A	1AS_3276878	chr1A	126544579	126544677
BS00028874_51	60.434	1A	1AS_3256139	chr1A	117808327	117808227
BS00033760_51	60.434	1A	1AS_3305844	chr1A	157831718	157831818
BS00037007_51	60.434	1A	1AS_3315496	chr1A	119496794	119496694
BS00066308_51	60.434	1A	1AS_2444593	chr1A	147908225	147908325
BS00067277_51	60.434	1A	1AS_3290039	chr1A	103316427	103316327
BS00067330_51	60.434	1A	1AL_3949267	chr1A	233921781	233921881
BS00076538_51	60.434	1A	1AS_3297788	chr1A	180412496	180412596
BS00077504_51	60.434	1A	1AL_3923348	chr1A	256697118	256697018
CAP11_c2984_419	60.434	1A	1AS_3256586	chr1A	102370373	102370473
Ex_c2389_1828	60.434	1A	1AS_3102997	chr1A	155080472	155080572
Ex_c27351_850	60.434	1A	1AS_3313396	chr1A	208713465	208713533
Excalibur_c35312_109	60.434	1A	1AS_3288202	chr1A	129999711	129999811
Excalibur_c44731_1000	60.434	1A	1AL_3911713	chr1A	213905451	213905516
Excalibur_c62832_446	60.434	1A	1AL_3901600	chr1A	252623974	252624074
GENE-0561_311	60.434	1A	1AS_2416038	chr1A	145371666	145371760
IAAV2342	60.434	1A	1AS_1538923	chr1A	115359314	115359114
IAAV3998	60.434	1A	1AS_929110	chr1A	201744663	201744863
IAAV5581	60.434	1A	1AS_3253292	chr1A	169654158	169653958
IAAV7414	60.434	1A	1AS_3259970	chr1A	100292629	100292829
Ku_c2449_578	60.434	1A	1AS_3267948	chr1A	108076842	108076917
Ku_c2898_1247	60.434	1A	1AS_3290227	chr1A	182069437	182069537
Ku_c2898_1284	60.434	1A	1AS_3290227	chr1A	182069400	182069500
Ku_c2898_221	60.434	1A	1AS_233696	chr1A	182144376	182144476
Kukri_c24402_564	60.434	1A	1AS_3296224	chr1A	181771891	181771976
Kukri_c26669_515	60.434	1A	1AS_3311117	chr1A	127075651	127075751
Kukri_c46608_277	60.434	1A	1AL_3901600	chr1A	252624541	252624641
RAC875_c2021_1417	60.434	1A	1AS_3310274	chr1A	166322447	166322347
RAC875_c2202_1097	60.434	1A	1AS_3267948	chr1A	108078188	108078288
RAC875_c2313_410	60.434	1A	1AS_3279333	chr1A	175173890	175173990
RAC875_c25442_231	60.434	1A	1AL_3962901	chr1A	216415193	216415093
RAC875_c7305_75	60.434	1A	1AL_3928376	chr1A	232606233	232606133
RAC875_c7891_426	60.434	1A	1AS_3309439	chr1A	177478052	177477952
tplb0032d09_1393	60.434	1A	1AS_1824843	chr1A	101377495	101377595
wsnp_BF478737A_Ta_2_1	60.434	1A	1AS_3275296	chr1A	99017463	99017549
wsnp_CAP11_c3968_1874257	60.434	1A	1AS_929110	chr1A	201744863	201744663
wsnp_CAP12_c2645_1267978	60.434	1A	1AL_3911586	chr1A	224806044	224805844
wsnp_Ex_c11697_18821490	60.434	1A	1AL_3978469	chr1A	236721313	236721113
wsnp_Ex_c13724_21535046	60.434	1A	1AS_1128350	chr1A	185141494	185141694
wsnp_Ex_c13783_21613564	60.434	1A	1AS_2214254	chr1A	208913504	208913304
wsnp_Ex_c14733_22819350	60.434	1A	1AS_3259970	chr1A	100292829	100292629
wsnp_Ex_c15722_24074399	60.434	1A	1AL_3949267	chr1A	233923284	233923404
wsnp_Ex_c17684_26426672	60.434	1A	1AS_929110	chr1A	201746560	201746360
wsnp_Ex_c19730_28728245	60.434	1A	1AL_3976018	chr1A	232073888	232073690
wsnp_Ex_c2389_4477096	60.434	1A	1AS_3102997	chr1A	155082251	155082451
wsnp_Ex_c2389_4477621	60.434	1A	1AS_3102997	chr1A	155081624	155081789
wsnp_Ex_c2389_4478587	60.434	1A	1AS_3102997	chr1A	155080536	155080736
wsnp_Ex_c2389_4479352	60.434	1A	1AS_3102997	chr1A	155079139	155079339
wsnp_Ex_c25220_34487119	60.434	1A	1AS_3309439	chr1A	177482685	177482494
wsnp_Ex_c26800_36025663	60.434	1A	1AS_3309439	chr1A	177480256	177480056
wsnp_Ex_c28165_37310070	60.434	1A	1AS_3278875	chr1A	131964616	131964816
wsnp_Ex_c3142_5808220	60.434	1A	1AL_3871189	chr1A	254386006	254386161
wsnp_Ex_c3142_5808330	60.434	1A	1AL_3871189	chr1A	254385506	254385593
wsnp_Ex_c3365_6183009	60.434	1A	1AL_3882538	chr1A	245523989	245524113
wsnp_Ex_c39661_46902650	60.434	1A	1AS_3252861	chr1A	114545947	114545747
wsnp_Ex_c41237_48104282	60.434	1A	1AS_3251256	chr1A	176458091	176457891
wsnp_Ex_c43586_49862663	60.434	1A	1AS_1552672	chr1A	149874377	149874177
wsnp_Ex_c44498_50537128	60.434	1A	1AS_3285301	chr1A	105905541	105905741
wsnp_Ex_c48375_53299028	60.434	1A	1AS_3256586	chr1A	102372011	102372211
wsnp_Ex_c6075_10637792	60.434	1A	1AS_3276435
wsnp_Ex_c6278_10941843	60.434	1A	1AL_3947020	chr1A	242012756	242012556
wsnp_Ex_c645_1273901	60.434	1A	1AL_3977019	chr1A	219894901	219895101
wsnp_Ex_c8162_13799067	60.434	1A	1AS_3292395	chr1A	113878128	113878328
wsnp_Ex_c8374_14111734	60.434	1A	1AL_3897581	chr1A	235688853	235688653
wsnp_Ex_c8666_14522816	60.434	1A	1AL_3873934	chr1A	245116995	245116795
wsnp_Ex_rep_c105244_89727546	60.434	1A	1AS_3299157	chr1A	136959401	136959259
wsnp_Ex_rep_c105244_89727666	60.434	1A	1AS_3299157	chr1A	136959521	136959321
wsnp_Ex_rep_c105244_89727820	60.434	1A	1AS_3299157	chr1A	136959675	136959475
wsnp_Ex_rep_c66382_64577768	60.434	1A	1AS_3301581	chr1A	165172698	165172899
wsnp_Ex_rep_c66875_65276404	60.434	1A	1AS_3283712	chr1A	208209536	208209736
wsnp_Ku_rep_c104517_90964418	60.434	1A	1AS_3299738	chr1A	135509353	135509522
wsnp_Ku_rep_c68419_67400635	60.434	1A	1AS_3276512	chr1A	112036379	112036549
wsnp_Ra_c26956_36503468	60.434	1A	1AS_3283712	chr1A	208208479	208208283
RAC875_c9965_354	60.463	1A	2AL_4508396	chr1A	103319519	103319455
Excalibur_c6141_1337	60.463	1A	1DL_2246569	chr1A	225512992	225512892
GENE-0379_108	60.463	1A	1BL_3914991	chr1A	252323415	252323513
GENE-0561_101	60.463	1A	1BS_3440731	chr1A	145371638	145371738
IAAV5756	60.463	1A	1AS_3290227	chr1A	182069550	182069350
RAC875_c18355_804	60.463	1A	1BL_3796162	chr1A	232340964	232341032
wsnp_Ex_c26098_35349418	60.463	1A	1AS_3281232	chr1A	107227556	107227745
wsnp_Ex_c3142_5808713	60.463	1A	1BL_3796992	chr1A	254384946	254385146
wsnp_Ex_rep_c69775_68731015	60.463	1A	1BS_3480165	chr1A	133416278	133416387
wsnp_Ra_c20163_29413615	60.463	1A	1DS_1897566	chr1A	234807373	234807518
Excalibur_c8495_140	60.548	1A	1AL_3886721	chr1A	258871400	258871325
BS00021730_51	60.548	1A	1AL_3909387	chr1A	272313291	272313191
BS00022217_51	60.548	1A	1AL_3875697	chr1A	281094928	281095028
BS00048887_51	60.548	1A	1AL_3904457	chr1A	274785671	274785571
BS00069117_51	60.548	1A	1AL_3840377	chr1A	287305060	287305160
BS00090408_51	60.548	1A	1AL_3977939	chr1A	343681214	343681314
BS00090634_51	60.548	1A	1AL_3947392	chr1A	320222898	320222998
Excalibur_rep_c88290_94	60.548	1A	1AL_3915626	chr1A	298108901	298108827
GENE-1214_288	60.548	1A	1AL_3935861	chr1A	347918980	347919072
IAAV5391	60.548	1A	1AL_3892002	chr1A	278145503	278145389
IACX9019	60.548	1A	1AL_1381826	chr1A	264983035	264982897
Kukri_c6106_470	60.548	1A	1AL_3918477	chr1A	291255277	291255179
Kukri_c6622_763	60.548	1A	1AL_3947392	chr1A	320223755	320223855
RAC875_c53748_52	60.548	1A	1AL_3915626	chr1A	298109423	298109527
RAC875_rep_c85118_294	60.548	1A	1AL_3928868	chr1A	292078795	292078895
TA003382-0407	60.548	1A	1AL_3933581	chr1A	292877973	292878023
wsnp_Ex_c9979_16421462	60.548	1A	1AL_3952934	chr1A	347640388	347640588
GENE-0041_182	60.656	1A	1BS_3470697	chr1A	108690044	108689942
IAAV3552	61.022	1A	1AL_3883106	chr1A	304037245	304037445
BS00031200_51	61.022	1A	1AL_3959546	chr1A	301782384	301782284
BS00085851_51	61.022	1A	1AL_3950781	chr1A	309401634	309401734
BS00101116_51	61.022	1A	1AL_3962192	chr1A	313161760	313161860
CAP7_c3885_73	61.022	1A	1AL_3874577	chr1A	305327719	305327619
IAAV4916	61.022	1A	1AL_3959546	chr1A	301776416	301776617
Kukri_c28532_103	61.022	1A	1AL_3883106	chr1A	304038659	304038559
Ra_c2322_174	61.022	1A	1AL_3904724	chr1A	301857764	301857664
Ra_c26970_1740	61.022	1A	1AL_3904825	chr1A	306114474	306114395
RAC875_c41581_176	61.022	1A	1AL_3905863	chr1A	305003277	305003377
RAC875_c49760_107	61.022	1A	1AL_3920922	chr1A	308210667	308210567
wsnp_BE585780A_Ta_2_1	61.022	1A	1AL_3910114	chr1A	319083127	319083007
wsnp_Ex_c2178_4086161	61.022	1A	1AL_3905863	chr1A	305003427	305003239
wsnp_Ku_rep_c71909_71634013	61.022	1A	1AL_1059868	chr1A	308813458	308813658
BS00062715_51	61.129	1A	1AL_3974776	chr1A	333776270	333776370
RAC875_c9833_297	61.275	1A	1AL_3946076	chr1A	394260153	394260253
BS00041358_51	61.339	1A	1AL_3901453	chr1A	381822456	381822356
BS00081455_51	61.339	1A	1AL_3869215	chr1A	370097246	370097158
BS00110415_51	61.339	1A	1AL_3975476	chr1A	372315772	372315872
IAAV7929	61.339	1A	1AL_3979305	chr1A	376670264	376670463
Kukri_c67601_267	61.339	1A	1AL_3869215	chr1A	370095315	370095221
RAC875_c25799_457	61.339	1A	1AL_3974931	chr1A	381314771	381314871
TA001772-0625	61.339	1A	1AL_3889659	chr1A	374216765	374216814
wsnp_Ex_c25628_34888253	61.339	1A	1AL_3881408	chr1A	380973376	380973176
wsnp_Ex_c25628_34888439	61.339	1A	1AL_3881408	chr1A	380973561	380973362
wsnp_Ex_c35563_43690084	61.339	1A	1AL_3963635	chr1A	377427876	377428003
wsnp_Ex_c3986_7217641	61.339	1A	1AL_3915818	chr1A	385355502	385355702
wsnp_Ex_c4605_8240189	61.339	1A	1AL_3976204	chr1A	370106519	370106627
wsnp_Ex_rep_c103087_88123733	61.339	1A	1AL_3917308	chr1A	369697131	369696931
wsnp_Ex_rep_c66562_64849366	61.339	1A	1AL_3963584	chr1A	385899545	385899345
wsnp_Ku_c37925_46678703	61.354	1A	1DL_420457	chr1A	382233168	382233059
BobWhite_c12841_56	61.354	1A	4AL_425097	chr1A	384333013	384332936
D_contig35755_111	61.354	1A	1DL_2246056	chr1A	485215217	485214983
GENE-0446_243	61.354	1A	1DL_2291943	chr1A	387523595	387523498
IAAV7551	61.354	1A	1BL_3796602	chr1A	370107375	370107175
IACX293	61.354	1A		chr1A	375468775	375468895
Kukri_c61766_907	61.354	1A	1BL_3869890	chr1A	377427585	377427681
Kukri_rep_c106037_96	61.354	1A	1DL_2235467	chr1A	380953862	380953953
RAC875_c24560_604	61.354	1A	5BL_10919875	chr1A	380973041	380973141
wsnp_Ex_rep_c101414_86781128	61.354	1A	1BL_3796602	chr1A	370107175	370107375
Kukri_c88698_296	61.646	1A	1AL_3896307	chr1A	464837203	464837103
Ku_c8351_2029	61.816	1A	1AL_3896301	chr1A	487311497	487311597
BobWhite_c12568_900	61.816	1A	1AL_3841495	chr1A	491149068	491149168
BobWhite_c5356_1272	61.816	1A	1AL_3817390	chr1A	485356367	485356467
BS00032112_51	61.816	1A	1AL_2752572	chr1A	494446959	494446871
Excalibur_c30591_637	61.816	1A	1AL_3916443	chr1A	482780934	482781035
Excalibur_c32167_59	61.816	1A	1AL_3960013	chr1A	485342313	485342413
Excalibur_c49421_443	61.816	1A	1AL_3974714	chr1A	487011979	487012079
IAAV1225	61.816	1A	1AL_3846534	chr1A	477046769	477046569
IAAV5406	61.816	1A	1AL_3896301	chr1A	487311647	487311447
IAAV5535	61.816	1A	1AL_3895353	chr1A	496311734	496311534
IACX3047	61.816	1A	1AL_3968757	chr1A	496478893	496478774
IACX4378	61.816	1A	1AL_3933057	chr1A	482335867	482335986
Ku_c1571_1457	61.816	1A	1AL_3966269	chr1A	481691733	481691833
Kukri_c27785_400	61.816	1A	1AL_3967246	chr1A	479827719	479827819
RAC875_c23081_141	61.816	1A	1AL_3965760	chr1A	491130134	491130234
RAC875_c53185_802	61.816	1A	1AL_3870269	chr1A	480549403	480549303
wsnp_Ex_c12336_19686808	61.816	1A	1AL_3902838	chr1A	485005177	485005377
wsnp_Ex_c16592_25117132	61.816	1A	1AL_3846534	chr1A	477048617	477048417
wsnp_Ex_c21336_30465618	61.816	1A	1AL_3844371	chr1A	492123859	492124059
wsnp_Ex_c27940_37101775	61.816	1A	1AL_3905740	chr1A	484335655	484335455
wsnp_Ex_c34344_42676379	61.816	1A	1AL_3817390	chr1A	485355441	485355241
wsnp_Ex_c34344_42677360	61.816	1A	1AL_3817390	chr1A	485356517	485356317
wsnp_Ex_c42282_48900922	61.816	1A	1AL_3974714	chr1A	487017125	487017235
wsnp_Ex_c5192_9203100	61.816	1A	1AL_3902838	chr1A	485003175	485003352
wsnp_Ex_c5192_9203682	61.816	1A	1AL_3902838	chr1A	485002282	485002482
wsnp_Ex_c8588_14419007	61.816	1A	1AL_3960013	chr1A	485343598	485343798
wsnp_Ex_rep_c66628_64934660	61.816	1A	1AL_3817390	chr1A	485357501	485357301
wsnp_Ex_rep_c70358_69302556	61.816	1A	1AL_994841	chr1A	479836647	479836735
wsnp_Ku_c21316_31053745	61.816	1A	1AL_3980673	chr1A	498141836	498141636
wsnp_Ku_c21316_31053776	61.816	1A	1AL_3980673	chr1A	498141867	498141667
wsnp_Ku_c21356_31093507	61.816	1A	1AL_3869375	chr1A	483033225	483033425
wsnp_Ku_c23926_33870364	61.816	1A	1AL_3960013	chr1A	485343151	485343016
wsnp_Ku_c24239_34199356	61.816	1A	1AL_3902838	chr1A	485003783	485003650
wsnp_Ku_c2815_5317230	61.816	1A	1AL_2956225	chr1A	477019328	477019128
wsnp_Ra_c37745_45806931	61.816	1A	1AL_3960013	chr1A	485343239	485343039
wsnp_Ra_c7818_13376644	61.816	1A	1AL_3899356	chr1A	477654758	477654958
wsnp_Ex_c40942_47886087	62.222	1A	1BS_3482988	chr1A	163395519	163395422
Ex_c14515_218	62.222	1A	7AL_144125	chr1A	251590716	251590816
Excalibur_c27500_469	62.222	1A	1BS_3477494	chr1A	188224275	188224348
Excalibur_c6255_1119	62.222	1A	1DS_1901004	chr1A	155693819	155693919
GENE-2795_120	62.222	1A	1BS_1895008	chr1A	186989862	186989962
IAAV1851	62.222	1A	1DL_1702728	chr1A	245116795	245116995
RAC875_c7847_1352	62.222	1A	1DS_1902123	chr1A	135517049	135516949
RAC875_rep_c70404_755	62.222	1A	1DS_296232	chr1A	132785520	132785614
RFL_Contig1563_1180	62.222	1A	4BS_4959972	chr1A	168739832	168739932
wsnp_Ex_c17684_26426785	62.222	1A	1AS_929110	chr1A	201746673	201746473
wsnp_Ex_rep_c68183_66958099	62.222	1A	1DS_296232	chr1A	132785614	132785472
wsnp_RFL_Contig1736_858448	62.222	1A	1DS_1899380	chr1A	101764613	101764713
GENE-0287_28	62.274	1A	1BL_3883002	chr1A	276971876	276971953
BS00021895_51	62.274	1A	1DL_2280001	chr1A	270007746	270007846
BS00022216_51	62.274	1A	1AL_738060	chr1A	279832147	279832047
Excalibur_c57766_92	62.274	1A	4BS_4944643	chr1A	278364071	278363970
IACX9067	62.274	1A	1DL_1313988	chr1A	279904102	279903902
Ex_c5759_663	62.573	1A	1AL_3919107	chr1A	345108185	345108277
Excalibur_rep_c84731_611	62.851	1A	1AL_3977707	chr1A	392529338	392529438
GENE-0283_330	62.876	1A	5BL_10810855	chr1A	388159827	388159727
Kukri_c362_151	63.093	1A	1AL_3915626	chr1A	298116954	298116864
BS00066336_51	63.093	1A	1AL_3975239	chr1A	345308615	345308515
Ex_c5759_628	63.093	1A	1AL_3919107	chr1A	345108212	345108312
Excalibur_c20133_87	63.093	1A	1AL_3844256	chr1A	298037347	298037447
Excalibur_c22728_610	63.093	1A	1AL_3848984	chr1A	342875463	342875370
IACX500	63.093	1A	1AL_3980528	chr1A	301130640	301130520
Kukri_c362_91	63.093	1A	1AL_3915626	chr1A	298116738	298116651
wsnp_Ex_c43454_49770425	63.093	1A	1AL_3930526	chr1A	349998070	349998163
wsnp_Ex_c8364_14095508	63.093	1A	1AL_3935254	chr1A	338842814	338843014
Ex_c28144_1843	63.314	1A	1AL_3882246	chr1A	471320663	471320762
Ex_c8514_1342	63.314	1A	1AL_3906036	chr1A	471700463	471700365
Ra_c58315_265	63.314	1A	1AL_3970437	chr1A	473637206	473637106
wsnp_Ex_c25734_34995416	63.314	1A	1AL_3894811	chr1A	472169130	472168930
BS00023126_51	63.431	1A	1AL_3887658	chr1A	480604396	480604496
IAAV5730	63.603	1A	1AL_3958879	chr1A	344481003	344480803
CAP8_c806_297	63.779	1A	1BL_3853386	chr1A	297380792	297380892
BS00067021_51	64	1A	1AL_3977152	chr1A	483606827	483606727
wsnp_Ex_c3963_7179957	64.434	1A	1AS_3102997	chr1A	155082842	155082642
BS00011835_51	64.908	1A	1AL_3915626	chr1A	298117441	298117341
GENE-0572_334	65.183	1A	1AL_3893618	chr1A	313740656	313740756
IACX542	65.183	1A	1AL_3893618	chr1A	313740766	313740646
BS00064357_51	65.37	1A	1AL_3890630	chr1A	343410668	343410768
wsnp_Ex_c14866_22995097	65.448	1A	1AL_3890630	chr1A	343409313	343409113
IACX3496	65.743	1A	1AL_3931178	chr1A	471488459	471488578
BS00094925_51	66.076	1A	1AL_3901281	chr1A	482966427	482966527
BS00002216_51	66.076	1A	1AL_3933057	chr1A	482335866	482335966
BS00087600_51	66.076	1A	1AL_3884150	chr1A	481655037	481654937
IAAV2072	66.076	1A	1AL_3878287	chr1A	482279082	482278930
IACX4386	66.076	1A	1AL_3933057	chr1A	482337455	482337574
Kukri_c60564_136	66.076	1A	1AL_3875538	chr1A	482245922	482245822
BS00003758_51	66.5	1A	1BS_3482988	chr1A	163393937	163394029
Ex_c14515_220	66.5	1A	7AL_144125	chr1A	251590714	251590814
wsnp_Ex_rep_c104050_88861052	66.5	1A	1BS_3482988	chr1A	163394079	163393937
Xgwm164	66.972	1A
Xwmc278	67.244	1A
BS00033262_51	68.32	1A	1AL_3913071	chr1A	484328680	484328780
Tdurum_contig55009_1153	68.901	1A	1DL_989898	chr1A	370105507	370105407
Excalibur_c11374_1126	69.915	1A	1AS_1006208	chr1A	132483947	132483881
BS00008865_51	70.222	1A	1AL_3925146	chr1A	295228449	295228549
wsnp_Ex_c4605_8241260	71.253	1A	1AL_3976204	chr1A	370105357	370105557
wsnp_Ex_c645_1273590	71.526	1A	1BL_3917865	chr1A	219895734	219895850
BS00022207_51	71.723	1A	1AL_3889447	chr1A	264213753	264213853
Tdurum_contig11004_400	72.818	1A	1DS_1892139	chr1A	36564724	36564675
Xgwm135	73.213	1A
Kukri_c10453_875	73.901	1A	1DL_2202465	chr1A	471698499	471698401
wsnp_Ex_c45880_51550172	74.429	1A	1BS_3468709	chr1A	113539239	113539337
IAAV8147	76.728	1A	5BL_6074679	chr1A	345114315	345114253
Excalibur_c10657_1280	78.552	1A	1AS_3311457	chr1A	1174987	1174887
wsnp_Ex_c39661_46902689	79.05	1A	1AS_3252861	chr1A	114545986	114545786
RAC875_c12808_182	79.791	1A	1BL_3852164	chr1A	382233125	382233025
wsnp_Ex_c21450_30588044	82.066	1A	1AL_3942201	chr1A	224826800	224826971
Excalibur_c63243_361	82.066	1A	1AS_3285603	chr1A	140370696	140370796
BS00022797_51	97.977	1A	1AL_3975964	chr1A	590342357	590342457
Xbarc17	102.176	1A
Kukri_c1313_1158	103.431	1A	1AL_3976868	chr1A	513661910	513661810
wsnp_Ex_c3887_7051325	104.945	1A	1AL_3894708	chr1A	591929688	591929774
wsnp_Ex_rep_c72011_70562321	107.728	1A	1AL_2378657	chr1A	593399125	593399203
Kukri_c18608_729	107.728	1A	1AL_2378657	chr1A	593399024	593398953
wsnp_JD_c12333_12595897	107.728	1A	1AL_2378657	chr1A	593398639	593398726
Kukri_c18608_135	108.271	1A	1AL_2369445	chr1A	593397592	593397496
wsnp_Ex_c2918_5381441	108.44	1A	1AL_1834170	chr1A	593301701	593301501
wsnp_Ex_c412_814247	108.618	1A	1DL_2135903	chr1A	590344529	590344598
RAC875_c85550_73	108.669	1A	1AL_3898431	chr1A	591147552	591147452
BS00067741_51	108.669	1A	1AL_3934771	chr1A	590003301	590003201
wsnp_Ku_c754_1557338	109.264	1A	1AL_3945542	chr1A	589028227	589028332
IAAV4435	109.264	1A	1AL_3976442	chr1A	588906105	588906193
wsnp_Ex_rep_c67492_66096650	110.343	1A	1AL_3976804
BS00070695_51	111.08	1A	1AL_3962114	chr1A	586914353	586914453
BS00075271_51	111.08	1A	1AL_3962114	chr1A	586914300	586914400
IAAV2162	111.08	1A	1AL_3853056	chr1A	586952942	586953142
BobWhite_c1027_1127	111.422	1A	1AL_3976072	chr1A	586993722	586993822
Ku_c32704_43	112.95	1A	1AL_3959115	chr1A	586314091	586313999
wsnp_Ex_c9918_16332583	114.725	1A	1AL_3918869	chr1A	578522006	578521808
wsnp_Ex_rep_c66872_65273904	116.07	1A	1AL_3943349	chr1A	582417179	582417310
BS00065170_51	116.07	1A	1AL_3900315	chr1A	582749125	582749025
Excalibur_c85499_232	116.07	1A	1AL_3872470	chr1A	582219327	582219427
Kukri_c19837_432	116.07	1A	1AL_2756030	chr1A	582708476	582708576
wsnp_JD_rep_c65095_41464278	116.07	1A	1AL_3943349	chr1A	582424546	582424432
CAP11_c1500_171	116.554	1A	1DL_576441	chr1A	581543260	581543360
IACX882	116.689	1A	1AL_3847553	chr1A	581438451	581438571
RAC875_c52947_338	116.689	1A	1AL_2049981	chr1A	580496560	580496484
wsnp_Ra_c6891_11974621	116.689	1A	1AL_3908627	chr1A	581585720	581585520
wsnp_Ex_rep_c69932_68893867	117.058	1A	1DL_1088851	chr1A	582426240	582426142
Ra_c1295_635	117.959	1A	1AL_3941677	chr1A	581830181	581830275
Ku_c23222_204	117.959	1A	1AL_3941677	chr1A	581830181	581830275
Kukri_c310_1953	118.62	1A	1AL_3884595	chr1A	580424901	580424801
wsnp_Ex_c3201_5910659	119.168	1A	1AL_2936299	chr1A	579299439	579299239
BobWhite_c39668_143	121.655	1A	1AL_2389544	chr1A	576637223	576637123
BS00022824_51	123.058	1A	1AL_3978544	chr1A	577474164	577474264
Excalibur_c27376_74	126.191	1A	1AL_3853056	chr1A	586953742	586953842
BS00066682_51	0	1B	1BS_3450829	chr1B	38069254	38069354
wsnp_Ex_c6022_10552811	7.2	1B	1BL_3911035	chr1B	380885518	380885718
wsnp_BF485168B_Ta_2_1	7.655	1B	1BL_3858008	chr1B	540730131	540730251
Tdurum_contig83770_218	7.655	1B	1BL_1378484	chr1B	543473983	543473882
Excalibur_c40993_1129	7.785	1B	1BL_3858008	chr1B	540730123	540730023
Kukri_c50086_537	7.901	1B	1BS_3462126	chr1B	59474154	59474054
Jagger_c5878_119	7.901	1B	1BS_3451992	chr1B	1254518	1254448
Kukri_c44369_131	7.901	1B	1BS_3482116	chr1B	1419736	1419836
wsnp_CAP8_c4576_2228073	7.901	1B	1BS_3461542	chr1B	57713054	57713254
Kukri_c2535_98	8.066	1B	1BL_3800644	chr1B	314563237	314563137
BS00031948_51	8.066	1B	1BS_3425427	chr1B	119886487	119886387
BS00089524_51	8.066	1B	1BS_537990	chr1B	15448101	15448201
Excalibur_c20228_135	8.066	1B	1BL_3749987	chr1B	305270149	305270049
IAAV7260	8.066	1B	1BL_3800885	chr1B	304514736	304514840
IAAV8661	8.066	1B	1BL_604913	chr1B	302776813	302776613
Ku_c62848_956	8.066	1B	1BL_3920499	chr1B	314741856	314741932
Kukri_c84940_106	8.066	1B	1BL_3825938	chr1B	313483539	313483439
Ra_c1195_200	8.066	1B	1BL_3752353	chr1B	302511226	302511126
Ra_c70039_1705	8.066	1B	1BL_3871296	chr1B	302760748	302760820
Ra_c7745_1438	8.066	1B	1BL_3837612	chr1B	301257471	301257571
RAC875_c30381_573	8.066	1B	1BL_3051196	chr1B	297098782	297098866
RAC875_c5243_206	8.066	1B	1BS_3440902	chr1B	15745943	15746018
RAC875_c5243_479	8.066	1B	1BS_3440902	chr1B	15745670	15745770
RAC875_c63624_1040	8.066	1B	1BS_3414182	chr1B	11860020	11859920
RAC875_c78751_587	8.066	1B	1BS_3455654	chr1B	10204795	10204895
RAC875_rep_c117462_124	8.066	1B	1BL_3806685	chr1B	315530916	315530819
RFL_Contig1354_484	8.066	1B	1BL_3910785	chr1B	315383805	315383705
RFL_Contig1354_663	8.066	1B	1BL_3910785	chr1B	315383980	315383884
TA015141-0717	8.066	1B	1BL_3918527	chr1B	292341790	292341841
Tdurum_contig31201_201	8.066	1B	1BL_3910785	chr1B	315383884	315383984
Tdurum_contig63991_186	8.066	1B	1BL_3837612	chr1B	301257592	301257492
tplb0024i16_1177	8.066	1B	1BL_3821095	chr1B	307428528	307428428
wsnp_JD_c4444_5575748	8.066	1B	1BL_3796992	chr1B	288810144	288809944
RAC875_c37031_312	8.398	1B	1BL_3877158	chr1B	313276282	313276182
BS00106626_51	9.031	1B	1BL_3803599	chr1B	531167045	531166945
wsnp_Ex_c1600_3051075	9.19	1B	1BL_3838437	chr1B	524154547	524154747
Ra_c62804_1641	9.406	1B	1DL_1208478	chr1B	532166864	532166964
wsnp_Ex_c8865_14815305	9.609	1B	1BL_3814651	chr1B	433431811	433431611
BS00067434_51	9.699	1B	1BL_3869890	chr1B	409633234	409633334
BS00022632_51	9.904	1B	1DL_1253383	chr1B	336648736	336648636
RAC875_rep_c70803_1442	10.069	1B	1BL_3907000	chr1B	340373013	340372913
wsnp_Ku_c30982_40765254	10.095	1B	5BL_10900130	chr1B	336209977	336209777
IAAV2546	10.095	1B	1AL_3959546	chr1B	336209864	336210064
Ku_c11394_862	10.095	1B	5BL_9747845	chr1B	338881122	338881222
wsnp_Ex_c38116_45719983	10.095	1B	1BL_3907000	chr1B	340372863	340373063
wsnp_Ku_c30982_40765341	10.095	1B	5BL_10900130	chr1B	336210064	336209864
BS00022670_51	10.132	1B	1DL_2225080	chr1B	334549344	334549444
Kukri_c30982_1173	10.272	1B	1BL_3802710	chr1B	336210310	336210210
Kukri_c2297_181	10.454	1B	1DL_2242572	chr1B	374329369	374329469
CAP7_c302_518	10.457	1B	1BL_3820185	chr1B	388010939	388011039
BS00052075_51	10.457	1B	1BL_3892787	chr1B	385162395	385162495
BS00052089_51	10.457	1B	1BL_3892787	chr1B	385162523	385162623
GENE-0193_197	10.457	1B	1BL_3870181	chr1B	367440999	367440899
Ra_c23839_884	10.457	1B	1BL_3870181	chr1B	367440160	367440060
Ra_c33845_794	10.457	1B	1BL_3918535	chr1B	368559168	368559068
BS00060270_51	10.715	1B	1BL_3918108	chr1B	412895456	412895556
BS00078228_51	10.715	1B	1BL_3790873	chr1B	430168518	430168618
BS00110148_51	10.715	1B	1BL_3798412	chr1B	419204317	419204417
Excalibur_c29127_552	10.715	1B	1BL_3845160	chr1B	402572973	402572873
JD_c64600_281	10.715	1B	1BL_3869890	chr1B	409628095	409627995
tplb0023b14_704	10.715	1B	1BL_3826719	chr1B	445180514	445180614
wsnp_Ex_rep_c67036_65492436	10.715	1B	1BL_3910493	chr1B	445432700	445432515
Tdurum_contig8081_2331	10.804	1B	1BL_3847835	chr1B	415230405	415230305
wsnp_Ex_c17452_26163465	10.853	1B	5BL_10920225	chr1B	445434517	445434317
wsnp_Ra_c25590_35156699	10.921	1B	1BL_3837385	chr1B	527001591	527001391
BS00069723_51	11.053	1B	1BL_3879911	chr1B	456253836	456253736
BS00041355_51	11.11	1B		chr1B	489994263	489994163
Tdurum_contig58301_336	11.297	1B	1BL_3833567	chr1B	518182783	518182683
BS00023001_51	11.297	1B	1BL_3916386	chr1B	488658886	488658986
BS00072982_51	11.297	1B	1BL_3903678	chr1B	520810852	520810752
CAP7_c12162_251	11.297	1B	1BL_3810267	chr1B	521219022	521218935
Excalibur_rep_c103109_88	11.297	1B	1BL_3921196	chr1B	520522522	520522422
Ku_c20478_390	11.297	1B	1BL_3861673	chr1B	490452770	490452870
Kukri_c32430_109	11.297	1B	1BL_3804689	chr1B	488216026	488216124
Kukri_c50572_263	11.297	1B	1BL_3814237	chr1B	491242477	491242565
Ra_c6701_506	11.297	1B	1BL_3856122	chr1B	520785341	520785409
RAC875_c6701_291	11.297	1B	1BL_3856122	chr1B	520785524	520785624
RAC875_c87890_234	11.297	1B	1BL_3837996	chr1B	487406417	487406517
RAC875_c87890_312	11.297	1B	1BL_3837996	chr1B	487406339	487406439
tplb0024i15_1754	11.297	1B	1BL_3906048	chr1B	491087481	491087389
wsnp_BG313767B_Ta_2_1	11.297	1B	1BL_3746605	chr1B	509892358	509892478
wsnp_Ex_c30969_39821293	11.297	1B	1BL_3911211	chr1B	489201843	489201998
wsnp_Ex_c6611_11451949	11.297	1B	1BL_3804689	chr1B	488209653	488209853
wsnp_Ku_c39862_48205590	11.297	1B	1BL_3804689	chr1B	488215661	488215461
wsnp_Ra_c11232_18256748	11.297	1B	1BL_3921196	chr1B	520522372	520522534
wsnp_Ra_c5088_9081927	11.297	1B	1BL_3059064	chr1B	520527854	520528042
wsnp_Ex_c23992_33235984	11.341	1B	1BL_3799843	chr1B	532167668	532167827
Ex_c102909_778	11.416	1B	1BL_3799843	chr1B	532173054	532172954
IAAV4702	11.416	1B	1BL_3910654	chr1B	537694795	537694595
Ra_c1652_588	11.416	1B	1BL_3799843	chr1B	532173978	532173878
Ex_c24969_223	11.833	1B	1BL_3824509	chr1B	328820730	328820831
tplb0029b01_1022	11.833	1B	1BL_3920351	chr1B	328645381	328645298
BobWhite_c22266_315	11.971	1B	5BL_6308677	chr1B	329489625	329489697
RFL_Contig239_377	12.313	1B	1AL_3935186	chr1B	492306859	492306775
Tdurum_contig59449_249	12.313	1B	5BL_5020226	chr1B	487407513	487407613
Excalibur_c66050_450	12.546	1B	7AS_4255666	chr1B	23817719	23817819
wsnp_Ex_c1412_2711077	13.007	1B	1BL_3860979	chr1B	589070811	589070611
Tdurum_contig63991_280	13.359	1B	1BL_3837612	chr1B	301257686	301257586
wsnp_Ex_c5780_10153638	13.359	1B	1BS_3444985	chr1B	26186242	26186042
RAC875_c23743_552	13.957	1B	7AL_4436783	chr1B	532400009	532399942
RAC875_c5556_328	16.23	1B	5BL_10922627	chr1B	489900868	489900948
RFL_Contig5937_1699	22.026	1B	5BL_9132127	chr1B	623730625	623730534
wsnp_Ex_c3147_5816957	24.795	1B	1BL_3798174	chr1B	615110394	615110551
Tdurum_contig10362_555	26.555	1B	1BL_3897734	chr1B	614331647	614331747
BS00006033_51	26.75	1B	5BL_8020374	chr1B	613416923	613417013
Kukri_s117372_152	26.75	1B	1AL_3974981	chr1B	613323258	613323159
wsnp_JD_rep_c63201_40318622	26.75	1B	5BL_10825120	chr1B	613413372	613413176
IACX1891	27.084	1B	1BL_3798174	chr1B	615126860	615126738
Kukri_c30461_857	27.084	1B	1BL_3915296	chr1B	614791356	614791456
RFL_Contig2736_827	27.084	1B	5BL_10724647	chr1B	615112077	615112153
wsnp_BE590634B_Ta_2_1	27.084	1B	5BL_875688	chr1B	615126746	615126626
wsnp_BE590634B_Ta_2_5	27.084	1B	1BL_3798174	chr1B	615126860	615126738
RFL_Contig2176_1163	27.611	1B	1BL_3837516	chr1B	600891025	600891125
BS00023071_51	27.611	1B	1BL_3850618	chr1B	599340449	599340349
BS00064162_51	27.611	1B	1BL_3916414	chr1B	601007190	601007290
Excalibur_c44818_109	27.611	1B	1BL_3837516	chr1B	600890504	600890404
RAC875_c39401_229	27.611	1B	1BL_3850618	chr1B	599339561	599339470
RFL_Contig2176_932	27.611	1B	1BL_3837516	chr1B	600891256	600891356
Ku_c7195_2622	27.611	1B	6BS_2897570	chr1B	598670482	598670582
CAP7_c1137_53	27.611	1B	5BL_10910873	chr1B	598428406	598428507
Kukri_c13978_132	27.611	1B	1BL_3837516	chr1B	600890813	600890913
RAC875_c39401_277	27.611	1B	1BL_3850618	chr1B	599339598	599339509
RAC875_c39401_502	27.611	1B	1DL_2180339	chr1B	599339914	599339814
RFL_Contig2176_1111	27.611	1B	5BL_9222683	chr1B	600891077	600891177
Tdurum_contig27843_142	27.611	1B	5BL_5548367	chr1B	421671268	421671168
Tdurum_contig27843_281	27.611	1B	5BL_5548367	chr1B	421671407	421671307
Tdurum_contig27843_375	27.611	1B	4AL_10828	chr1B	421671501	421671401
Tdurum_contig27860_478	27.611	1B	1BL_3802763	chr1B	597551507	597551586
Tdurum_contig85180_99	27.611	1B	5BL_8133253	chr1B	600887801	600887701
BS00083060_51	28.485	1B	5BL_5946273	chr1B	623731628	623731528
RAC875_c1785_366	29.983	1B	1BL_3816177	chr1B	623729775	623729875
IACX6230	0	1B	1BL_3856040	chr1B	643101592	643101683
BS00010392_51	1.2	1B	1DL_1995707	chr1B	643095013	643094924
RAC875_c818_1185	1.33	1B	1BL_3824183	chr1B	642678003	642677903
wsnp_Ku_c51703_56915288	1.495	1B	1BL_3856040	chr1B	643096919	643096734
wsnp_Ku_c18881_28259811	1.648	1B	1BL_3856040	chr1B	643101606	643101406
BS00032076_51	1.648	1B	1BL_3856040	chr1B	643101937	643102037
BS00032077_51	1.648	1B	1BL_3856040	chr1B	643101935	643102035
TA004668-0687	1.684	1B	1DL_1995707	chr1B	643097047	643097096
Excalibur_c25597_508	1.774	1B	1BL_3856040	chr1B	643102154	643102254
IAAV7428	1.884	1B	1BL_3824183	chr1B	642678809	642678609
wsnp_Ex_c48677_53513032	1.995	1B	1DL_1995707	chr1B	643094897	643095013
Excalibur_c8585_561	5.097	1B	1BL_3839672	chr1B	645571328	645571228
BobWhite_c23617_167	5.296	1B	1BL_3839672	chr1B	645571327	645571427
Tdurum_contig50988_500	5.296	1B	1BL_3852056	chr1B	645514164	645514264
BS00021934_51	5.587	1B	1DL_2258466	chr1B	646189682	646189782
RFL_Contig1823_1044	5.736	1B	1BL_3907325	chr1B	645708209	645708109
wsnp_RFL_Contig3951_4390396	5.736	1B	1BL_3906585	chr1B	646167678	646167778
Tdurum_contig13516_251	7.949	1B	1AL_3886649	chr1B	652457666	652457566
RFL_Contig2971_282	9.482	1B	1BL_3810664	chr1B	653185500	653185425
wsnp_Ex_c26296_35541303	9.482	1B	1BL_3810664	chr1B	653185425	653185550
wsnp_Ex_c13878_21738866	9.706	1B	1BL_3751735	chr1B	652455170	652455350
Kukri_c25512_53	9.706	1B	1BL_3855042	chr1B	649679292	649679219
Tdurum_contig8840_540	10.648	1B	1BL_3808829	chr1B	654027208	654027306
wsnp_RFL_Contig395_4387107	10.98	1B	1DL_2240289	chr1B	654028553	654028629
BS00061472_51	12.441	1B	1BL_3908810	chr1B	654241439	654241339
BS00023173_51	12.5	1B		chr1B	655781589	655781689
BS00077831_51	13.984	1B	1BL_3792157	chr1B	656852397	656852297
tplb0034p10_1134	14.013	1B	1BL_3824738	chr1B	656235192	656235287
wsnp_CAP7_c4778_2155754	14.312	1B	1BL_3833600	chr1B	657177118	657177238
BobWhite_c39901_338	14.582	1B	1BL_3906802	chr1B	658531765	658531665
BS00075129_51	15.025	1B	1BL_3082007	chr1B	658482933	658482833
RAC875_c49225_66	15.025	1B	1BL_3909238	chr1B	658498422	658498330
BS00071893_51	16.239	1B	1BL_1878732	chr1B	658738489	658738589
Tdurum_contig57153_1356	18.484	1B	1BL_3815584	chr1B	661517201	661517101
GENE-0063_68	19.787	1B	1BL_3815584	chr1B	661515685	661515587
BS00015519_51	19.819	1B	1BL_3857397	chr1B	660528171	660528071
Xwmc830.1	22.714	1B
Xwmc830.2	25.338	1B
Tdurum_contig10475_87	26.324	1B	1BL_2809020	chr1B	662021480	662021580
CAP12_c1085_283	28.909	1B	1BL_2809020	chr1B	662021267	662021367
RAC875_c9082_267	30.9	1B	1BL_3810120	chr1B	667214392	667214292
Tdurum_contig4904_2923	31.98	1B	1BL_3794625	chr1B	667231314	667231214
BS00028747_51	33.407	1B	1BL_3837355	chr1B	666925176	666925076
wsnp_Ex_c38849_46284348	37.664	1B	1BL_3810120	chr1B	667214242	667214420
Tdurum_contig61914_169	37.906	1B	1DL_2225592	chr1B	667717000	667717100
BS00000010_51	40.634	1B	1BL_3916807	chr1B	670783665	670783568
Xgwm259	48.315	1B
BS00021877_51	51.285	1B	1DL_2267510	chr1B	673742994	673742894
RAC875_c3001_1236	51.285	1B	1DL_2267510	chr1B	673743525	673743425
Tdurum_contig84791_198	51.285	1B	1BL_3891993	chr1B	674003072	674002972
Tdurum_contig10354_170	51.621	1B	1BL_3851535	chr1B	673786365	673786465
Tdurum_contig10354_270	52.443	1B	1BL_3851535	chr1B	673786265	673786365
Kukri_c44604_203	52.644	1B	1DL_2286540	chr1B	674621299	674621208
RAC875_rep_c118984_119	52.72	1B	1DL_2292459	chr1B	675560440	675560540
Tdurum_contig8669_131	52.72	1B	1BL_3879346	chr1B	675559664	675559564
Tdurum_contig8669_296	52.72	1B	1BL_3879346	chr1B	675559799	675559729
BS00021667_51	59.152	1B	1BL_3839622
Excalibur_c5888_169	59.875	1B	1BL_3807238	chr1B	679749150	679749250
Tdurum_contig13879_919	59.875	1B	1BL_3835407	chr1B	680163622	680163536
Excalibur_c5888_641	59.907	1B	1DL_303732	chr1B	679748678	679748778
Kukri_c59535_186	59.907	1B	1DL_303732	chr1B	679748451	679748551
Kukri_c59535_393	59.907	1B	1DL_303732	chr1B	679748244	679748344
Tdurum_contig45965_563	59.907	1B	1DL_2290329	chr1B	679653070	679652970
BS00021697_51	60.344	1B	1BL_3824404	chr1B	679710341	679710441
Tdurum_contig13879_429	61.125	1B	1DL_2205520	chr1B	680162811	680162723
Excalibur_c55186_351	61.726	1B	1BL_3883113	chr1B	680862744	680862644
RAC875_c37075_283	64.305	1B	1BL_3899789	chr1B	687715412	687715336
BS00027006_51	64.305	1B	1BL_3899789	chr1B	687720366	687720466
wsnp_BE446672B_Ta_2_1	64.305	1B	1BL_3899789	chr1B	687718493	687718613
Kukri_c16608_761	64.316	1B	1BL_3916867	chr1B	687795919	687796019
Excalibur_c25640_110	64.316	1B	1BL_3918081	chr1B	687802260	687802360
RFL_Contig2550_679	64.316	1B	5BL_10921033	chr1B	688231105	688231172
Tdurum_contig51922_676	64.316	1B	5BL_10712918	chr1B	688231172	688231105
Tdurum_contig9144_222	64.316	1B	5BL_10413556	chr1B	687719683	687719783
wsnp_Ex_c17990_26770800	64.316	1B	1AL_1834170	chr1B	687797990	687797790
wsnp_Ex_c750_1474351	64.56	1B	1BL_3845345	chr1B	686844085	686843885
Ex_c6112_1248	64.56	1B	4AL_7070531	chr1B	685277484	685277386
RFL_Contig4538_657	64.56	1B	1DL_949420	chr1B	686930739	686930639
wsnp_Ex_c750_1474300	64.56	1B	1BL_3845345	chr1B	686844034	686843834
RAC875_rep_c111730_97	64.593	1B	1BL_3917246	chr1B	685723824	685723919
Tdurum_contig1631_240	64.593	1B	1BL_3845345	chr1B	686840646	686840546
Tdurum_contig60566_269	64.593	1B	1BL_3852452	chr1B	686932074	686932174
wsnp_Ex_c750_1474184	64.593	1B	1BL_3845345	chr1B	686843918	686843722
BS00067000_51	65.82	1B	1BL_3838714	chr1B	678484834	678484934
wsnp_Ku_c13952_22097856	67.04	1B	1DL_1516067	chr1B	687413626	687413792
Xwmc728	69.822	1B
Xbarc80	71.321	1B
RAC875_rep_c105597_205	72.438	1B	1BL_3892484	chr1B	678311701	678311779
RAC875_c9770_123	75.636	1B	1BL_3916654	chr1B	673743586	673743486
Xbarc149	0	1D
BS00000744_51	5.642	1D	2AL_1234098	chr1D	216912	216812
wsnp_Ex_c41048_47969948	6.001	1D	1DS_1881432	chr1D	216762	216962
wsnp_JD_c3091_4079762	6.001	1D	1DS_1881432	chr1D	216951	217050
BobWhite_c359_1026	6.529	1D	1DS_1912036	chr1D	417717	417617
Kukri_c26168_713	8.532	1D	1DS_1916038	chr1D	2112304	2112204
D_GDS7LZN02IXNP1_255	8.532	1D	1DS_541963	chr1D	2147546	2147298
Kukri_c7822_144	8.532	1D	1DS_1904229	chr1D	2089076	2089004
RAC875_c10925_1887	8.532	1D	1DS_1899543	chr1D	2224642	2224742
wsnp_Ku_c7822_13408189	8.532	1D	1DS_1904229	chr1D	2091411	2091240
Kukri_c54820_382	14.57	1D	1DS_1899543	chr1D	2226062	2226134
Kukri_c37718_187	21.236	1D	1DS_1889096	chr1D	7870202	7870102
Excalibur_rep_c105429_654	24.461	1D	1DS_1889096	chr1D	7870806	7870706
wsnp_CAP11_c8597_3709328	37.341	1D	1DS_600033	chr1D	9875313	9875175
BS00049071_51	62.451	1D	1DS_1915947	chr1D	28579551	28579451
BS00049072_51	62.451	1D	1DS_1915947	chr1D	28579643	28579543
BS00070085_51	62.451	1D	1DS_1911554	chr1D	28224778	28224878
IAAV3422	62.451	1D	1DS_1915947	chr1D	28576258	28576058
Excalibur_c16452_624	63.157	1D	1DS_1885297	chr1D	27897580	27897680
BS00046672_51	63.894	1D	4AL_2977216	chr1D	28167312	28167212
Kukri_c19622_131	64.329	1D	2AL_517249	chr1D	28489905	28490005
RAC875_c9594_1289	64.587	1D	1DS_1894194	chr1D	28203224	28203124
Xgwm131	68.301	1D
BS00031658_51	68.789	1D	1DS_1900532	chr1D	55670946	55671046
IACX8280	70.613	1D	1DL_2278118	chr1D	448656365	448656241
Xgwm458	71.646	1D
Xwmc216.2	73.717	1D
Kukri_c18350_151	74.795	1D	7DL_3346550	chr1D	170218731	170218823
Ku_c16809_845	75.466	1D	1DL_2251249	chr1D	268950171	268950240
BobWhite_c1488_299	75.879	1D	1AL_3968605	chr1D	290444058	290443977
TA003135-0494	75.879	1D	1DL_2055229	chr1D	275624363	275624415
wsnp_Ex_c3450_6323939	78.399	1D	4AL_7018710	chr1D	320396201	320396001
wsnp_Ex_c10959_17801482	79.716	1D	1DL_2233858	chr1D	347209597	347209397
D_contig14507_369	80.736	1D	1DL_2111128	chr1D	365845918	365846167
IAAV4656	81.186	1D	1DL_2225039	chr1D	357459926	357459758
Kukri_c20062_389	83.54	1D	1DL_2290736	chr1D	379455345	379455245
Xcfd61	83.673	1D
Xbarc240	87.034	1D
D_contig32652_163	87.776	1D	1DL_2286304	chr1D	410601762	410602005
Xcfd65	88.229	1D
BS00079095_51	89.535	1D	4AL_1852453	chr1D	408207012	408207112
Xwmc419	90.12	1D
Excalibur_c19237_895	90.39	1D	1DL_2223407	chr1D	408207783	408207683
wsnp_Ex_c3831_6966926	91.504	1D	1DL_2290849	chr1D	409496782	409496982
Xwmc216.1	91.791	1D
BobWhite_c10977_834	92.516	1D	1DL_2223407	chr1D	408204652	408204552
BS00004282_51	92.516	1D	4AL_7160240	chr1D	408244936	408244836
BS00014671_51	92.516	1D	1DL_2234149	chr1D	408535231	408535131
IAAV2840	92.516	1D	1DL_2234149	chr1D	408535081	408535271
wsnp_Ex_c1318_2520706	92.516	1D	4AL_7152957	chr1D	408073170	408073370
wsnp_Ex_c57601_59245380	92.516	1D	4AL_7160240	chr1D	408244786	408244986
wsnp_Ex_c57601_59245549	92.516	1D	4AL_7160240	chr1D	408244617	408244817
wsnp_Ex_c6920_11929748	92.516	1D	4AL_4466301	chr1D	408076160	408076360
wsnp_Ku_c7266_12551048	92.56	1D	1DL_1166848	chr1D	408242254	408242454
D_contig06122_208	92.56	1D	1DL_1086869	chr1D	408408225	408408474
D_GBF1XID01DNWRS_378	92.56	1D	1DL_2044648	chr1D	407808916	407808667
Ku_c5560_2665	92.56	1D	1DL_1086869	chr1D	408408400	408408300
RAC875_c3604_1527	92.56	1D	1DL_1166848	chr1D	408241891	408241991
RAC875_c43831_91	92.56	1D	1DL_2257958	chr1D	408078500	408078400
TA004358-0724	92.56	1D	1DL_1011346	chr1D	407875112	407875161
wsnp_Ex_c25974_35235456	92.56	1D	1DL_2257958	chr1D	408075255	408075055
wsnp_Ex_c6920_11928994	92.56	1D	1DL_2257958	chr1D	408076914	408077114
wsnp_Ku_c2624_4986980	92.56	1D	1DL_1166848	chr1D	408244046	408244246
wsnp_Ku_c5560_9851459	92.56	1D	1DL_1086869	chr1D	408404858	408404658
wsnp_Ku_c5560_9853214	92.56	1D	1DL_1086869	chr1D	408408033	408407834
wsnp_Ex_c3831_6965890	93.029	1D	1DL_2290849	chr1D	409499817	409500017
Kukri_c12758_2101	93.31	1D	1DL_551950	chr1D	410501036	410501136
Excalibur_c8188_243	93.447	1D	1DL_2278619	chr1D	410467953	410468053
Kukri_c6051_640	93.809	1D	1DL_2289899	chr1D	412158878	412158968
RAC875_c30569_210	93.883	1D	1DL_2241897	chr1D	332266425	332266495
RAC875_c49612_102	93.992	1D	1DL_2290608	chr1D	412023715	412023812
Ra_c21676_178	93.992	1D	1DL_2278619	chr1D	410464841	410464941
wsnp_Ex_c15396_23659859	93.992	1D	1DL_2290608	chr1D	412023858	412023662
BS00082503_51	94.302	1D	1DL_2284912	chr1D	412219194	412219294
BS00022768_51	94.302	1D	1DL_2230122	chr1D	412224018	412224118
IAAV4866	94.441	1D	1DL_2250442	chr1D	340558171	340558363
Excalibur_c48317_242	94.524	1D	5BL_10918768	chr1D	416099580	416099680
RAC875_c87321_108	95.115	1D	1DL_2249588	chr1D	416101217	416101117
BS00075001_51	95.115	1D	1DL_2224520	chr1D	414303521	414303421
GENE-0511_484	95.115	1D	1DL_2224520	chr1D	414301698	414301794
wsnp_Ex_c18665_27541568	95.115	1D	1DL_2249588	chr1D	416099572	416099372
wsnp_Ex_rep_c66423_64641680	95.115	1D	1DL_2241824	chr1D	415413630	415413710
BobWhite_c4236_410	96.172	1D	1DL_2275918	chr1D	229880080	229880159
RAC875_c4135_1028	97.255	1D	1DL_2242111	chr1D	409791282	409791181
BS00063907_51	104.417	1D	1DL_2238704	chr1D	434034391	434034291
BS00003816_51	105.257	1D	1DL_2252737	chr1D	435801503	435801603
BS00040568_51	105.257	1D	1DL_651714	chr1D	435928306	435928206
wsnp_Ex_c6378_11087794	106.157	1D	1DL_1880728	chr1D	436189715	436189839
wsnp_Ex_c35886_43950574	106.986	1D	1DL_1880728	chr1D	436190963	436191076
wsnp_Ex_c35886_43949442	107.273	1D	1DL_1880728	chr1D	436193539	436193715
wsnp_Ex_c35886_43950102	107.769	1D	1DL_1880728	chr1D	436191827	436192005
BS00093390_51	108.936	1D	1DL_1880728	chr1D	436189702	436189802
RAC875_c51177_261	112.166	1D	4AL_1852453	chr1D	408207308	408207199
BS00064881_51	112.751	1D	2AL_6439106
Xcfd63	117.254	1D
Excalibur_c50856_63	120.35	1D	1DL_2259291	chr1D	416458489	416458418
GENE-0129_110	123.807	1D	1DL_1755123	chr1D	473638273	473638180
D_contig12192_450	129.904	1D	1DL_2287441	chr1D	470540300	470540112
BS00094562_51	130.922	1D	1DL_2240289	chr1D	470729065	470729165
IACX8359	131.102	1D	1DL_2240289	chr1D	470729316	470729162
Tdurum_contig8840_575	132.485	1D	1DL_2240289	chr1D	470729236	470729336
CAP11_c2892_176	136.461	1D	1DL_2250675	chr1D	472561712	472561785
BobWhite_c44460_821	139.89	1D	5AS_580969	chr1D	473637978	473637907
BS00045568_51	141.354	1D	4DL_14349823
BS00021876_51	146.696	1D	1DL_1995707	chr1D	466365073	466365173
IACX8391	0	2A	2AS_5285493	chr2A	31089804	31089688
GENE-0137_1660	9.181	2A	2AS_5260516	chr2A	31081711	31081630
BobWhite_c19433_329	9.181	2A	2AS_1376828	chr2A	30866026	30866126
Excalibur_c29937_261	9.181	2A	2AS_5260516	chr2A	31081879	31081810
BobWhite_c24495_282	9.395	2A	2DS_5316996	chr2A	30551390	30551291
CAP7_c3132_150	9.395	2A	2DS_5316996	chr2A	30549683	30549783
Kukri_c33779_1069	9.815	2A	2BS_5156870	chr2A	31085686	31085746
RAC875_c20273_984	9.815	2A	2DS_5352598	chr2A	31089670	31089604
Kukri_c27040_309	11.037	2A	2DS_5390004	chr2A	30456620	30456692
BobWhite_c19433_185	12.576	2A	2AS_1376828	chr2A	30866170	30866270
wsnp_Ex_c19556_28530231	15.594	2A	2AS_5221758	chr2A	36050309	36050509
Ra_c2798_261	18.247	2A	2AS_5233155	chr2A	36632127	36632227
Tdurum_contig11803_850	18.699	2A	2BS_5242257	chr2A	36039975	36040075
Tdurum_contig92425_1673	19.224	2A	2BL_116279	chr2A	772373044	772373144
wsnp_Ex_c2033_3814035	19.787	2A	2AS_5233155	chr2A	36632117	36631917
BobWhite_c26374_339	19.787	2A	2AS_5267507	chr2A	36138769	36138698
IAAV2585	19.787	2A	2AS_5233155	chr2A	36631278	36631078
Ku_c269_2643	19.787	2A	2AS_5233155	chr2A	36632073	36631973
Kukri_c46426_338	19.787	2A	2AS_5221758	chr2A	36050447	36050347
Tdurum_contig11803_306	19.787	2A	2AS_3107782	chr2A	36041083	36041183
Tdurum_contig11803_515	19.787	2A	2AS_3107782	chr2A	36040874	36040974
wsnp_Ex_c19556_28530243	19.787	2A	2AS_5221758	chr2A	36050297	36050497
RAC875_c1643_1548	21.696	2A	2AS_5233155	chr2A	36629046	36629146
Kukri_c24262_918	23.669	2A	6AS_4404833	chr2A	36930895	36930995
Tdurum_contig11803_475	23.844	2A	2DS_5389145	chr2A	36040914	36041014
BS00075524_51	25.466	2A	2AS_5204197	chr2A	42390300	42390200
wsnp_CAP12_c901_472535	28.636	2A	2AS_5196356	chr2A	78329276	78329384
BS00000905_51	32.902	2A	2AL_6354503	chr2A	500771361	500771457
wsnp_Ku_c14099_22301373	33.342	2A	2AS_5228114	chr2A	115432646	115432484
wsnp_Ex_rep_c101866_87158671	33.379	2A	2AS_5305147	chr2A	104972344	104972144
wsnp_Ex_c12219_19526749	33.645	2A	2AS_5298162	chr2A	117390941	117390803
Tdurum_contig560_239	36.406	2A	2AS_5184834	chr2A	72382564	72382644
wsnp_JG_c926_520103	37.826	2A	2AS_5302704	chr2A	115140923	115140779
BobWhite_rep_c64680_305	37.826	2A	2AS_3982818	chr2A	94003233	94003167
RAC875_c13116_116	38.665	2A	2DS_5355722	chr2A	74962161	74962261
CAP8_c4813_252	38.665	2A	2AS_5241127	chr2A	72740726	72740626
RAC875_rep_c70093_1079	38.704	2A	2AS_5196356	chr2A	78331361	78331261
Excalibur_c37912_326	38.954	2A	2AS_5245500	chr2A	65672948	65673048
RAC875_rep_c80737_162	38.954	2A	2DS_5346401	chr2A	67521512	67521434
Excalibur_c113208_303	38.96	2A	2AS_5259316	chr2A	67528097	67528002
Kukri_rep_c71876_521	39.685	2A	2AS_5196356	chr2A	78330156	78330234
wsnp_Ex_c15325_23565794	41.243	2A	2BS_5245285	chr2A	78331251	78331411
wsnp_JD_c12088_12411845	41.243	2A	2DS_5357883	chr2A	78341599	78341494
Kukri_c47534_1509	42.206	2A	2DS_5355722	chr2A	74961984	74962084
Kukri_c86015_224	42.206	2A	2BS_5240081
RAC875_c13116_541	42.206	2A	2DS_5331816	chr2A	74961050	74961150
RAC875_c7699_292	42.206	2A	2DS_5382667	chr2A	76344603	76344503
BS00070692_51	42.441	2A	2AS_5277322	chr2A	62302270	62302370
wsnp_Ex_c2887_5330426	42.791	2A	2AS_5201824	chr2A	71623382	71623182
BS00036766_51	42.791	2A	2AS_5297936	chr2A	74107954	74107854
BS00039209_51	42.791	2A	2AS_5201598	chr2A	74164556	74164456
BS00039983_51	42.791	2A	2AS_3125385	chr2A	77163177	77163077
BS00055933_51	42.791	2A	2AS_3125385	chr2A	77158045	77157945
BS00066978_51	42.791	2A	2AS_5195944	chr2A	74788499	74788599
Excalibur_c15733_252	42.791	2A	2AS_5195944	chr2A	74789344	74789429
Excalibur_c3108_5476	42.791	2A	2AS_5235280	chr2A	74968146	74968046
Excalibur_rep_c111743_194	42.791	2A	2AS_5195944	chr2A	74789564	74789632
GENE-1365_255	42.791	2A	2AS_5291608	chr2A	75137670	75137770
Jagger_c2047_362	42.791	2A	2AS_5208469	chr2A	70984324	70984414
Kukri_rep_c73477_888	42.791	2A	2AS_5201824	chr2A	71623236	71623332
Kukri_rep_c83485_398	42.791	2A	2AS_5304394	chr2A	74136298	74136401
TA005222-0574	42.791	2A	2AS_3950482	chr2A	75291520	75291471
Tdurum_contig48302_532	42.791	2A	2AS_5195944	chr2A	74788592	74788492
Tdurum_contig48302_539	42.791	2A	2AS_5195944	chr2A	74788599	74788499
Tdurum_contig5311_67	42.791	2A	2AS_3950482	chr2A	75292083	75292183
Tdurum_contig9731_121	42.791	2A	2AS_5201598	chr2A	74164456	74164556
wsnp_BG314532A_Ta_2_1	42.791	2A	2AS_5291608	chr2A	75139134	75139254
JG_c883_445	43.236	2A	2AS_5263481	chr2A	65403594	65403494
GENE-1246_393	43.236	2A	2AS_5203194	chr2A	68254744	68254840
JD_c4427_288	43.236	2A	2AS_5245500	chr2A	65673152	65673213
wsnp_JD_c13086_13174510	43.953	2A	2AS_5268426	chr2A	77532254	77532384
BS00062843_51	43.953	2A	2AS_5234150	chr2A	77335135	77335035
Kukri_c15308_173	43.953	2A	2AS_5268426	chr2A	77532384	77532304
Kukri_c24852_466	43.953	2A	2AS_5278548	chr2A	78844361	78844461
Kukri_c40035_258	43.953	2A	2AS_5162556	chr2A	78564363	78564263
Kukri_rep_c104727_91	43.953	2A	2AS_5305194	chr2A	77756823	77756723
wsnp_Ex_c15325_23565935	43.953	2A	2AS_5196356	chr2A	78330872	78330979
wsnp_Ex_rep_c68113_66877517	43.953	2A	2AS_5268426	chr2A	77529425	77529545
Kukri_c44997_377	44.439	2A	2AS_5302704	chr2A	115140779	115140873
BS00028759_51	44.439	2A	2AS_5306951	chr2A	93890603	93890703
BS00104558_51	44.439	2A	2AS_5192246	chr2A	99148562	99148662
Excalibur_c1535_1115	44.439	2A	2AS_5195655	chr2A	93405290	93405190
Excalibur_c21269_176	44.439	2A	2AS_5271710	chr2A	93926817	93926917
IACX636	44.439	2A	2AS_5242237	chr2A	89120456	89120336
Kukri_c45015_145	44.439	2A	2AS_5253768	chr2A	117180827	117180927
Kukri_c45015_363	44.439	2A	2AS_5253768	chr2A	117180609	117180709
RAC875_rep_c119471_174	44.439	2A	2AS_5196101	chr2A	101994279	101994179
TA003045-1227	44.439	2A	2AS_5306285	chr2A	115120840	115120791
TA004055-0626	44.439	2A	2AS_5308343	chr2A	111421059	111421010
Tdurum_contig44062_733	44.439	2A	2AS_5189252	chr2A	89768247	89768147
Tdurum_contig62073_376	44.439	2A	2AS_5196101	chr2A	101994179	101994279
wsnp_BE498730A_Ta_2_2	44.439	2A	2AS_5305669	chr2A	90741928	90742048
wsnp_CD453913A_Ta_2_1	44.439	2A	2AS_5216072	chr2A	96073150	96073270
wsnp_Ex_c60588_60977198	44.439	2A	2AS_5271397	chr2A	115420275	115420475
wsnp_Ex_rep_c69124_68035485	44.439	2A	2AS_5271397	chr2A	115421454	115421254
wsnp_Ex_rep_c69124_68035904	44.439	2A	2AS_5271397	chr2A	115422074	115421898
wsnp_JD_c6436_7600132	44.439	2A	2AS_5302704	chr2A	115140153	115140353
wsnp_Ku_c6826_11860405	44.439	2A	2AS_5250729	chr2A	104876195	104875995
wsnp_Ku_rep_c102140_89178676	44.439	2A	2AS_5305147	chr2A	104971500	104971300
wsnp_Ra_c19526_28719561	44.439	2A	2AS_5271397	chr2A	115419768	115419568
Kukri_c12849_1392	44.61	2A	2AL_6433352
tplb0035c15_1515	44.852	2A	2BL_7931894	chr2A	762502241	762502336
BobWhite_c13752_400	45.178	2A	2AL_6384029
Kukri_c7818_2581	45.551	2A	2AS_5196356	chr2A	78335476	78335381
RAC875_rep_c105312_95	45.551	2A	2AS_5208469	chr2A	70986762	70986860
Kukri_c7914_99	45.654	2A	2DS_5388811	chr2A	74138776	74138868
GENE-1075_265	45.654	2A	2DS_5324295	chr2A	71623162	71623062
wsnp_Ex_c15325_23564654	45.769	2A	2DS_5357883	chr2A	78335381	78335488
RAC875_c17628_867	46.875	2A	2AS_5279078	chr2A	90764113	90764013
BobWhite_c17476_149	48.429	2A	2DS_5348862	chr2A	77939282	77939372
Kukri_rep_c100955_214	49.819	2A	2AS_5305147	chr2A	104972194	104972294
Tdurum_contig30201_63	51.523	2A	2AL_6426362	chr2A	767944537	767944437
BS00090569_51	54.701	2A	2AL_6329519	chr2A	653680962	653680862
IACX6337	55.553	2A	2AL_6330390	chr2A	676720075	676720178
BS00022241_51	56.459	2A	2AL_6385463	chr2A	663328917	663329017
GENE-1792_762	56.974	2A	2AL_6394135	chr2A	675938728	675938628
wsnp_Ex_c28942_38018762	57.547	2A	2AL_6330390	chr2A	676718182	676717982
wsnp_Ra_c107797_91270622	58.173	2A	2AL_6435863	chr2A	675896618	675896801
RAC875_rep_c113120_326	58.564	2A	2BL_8046272	chr2A	675896497	675896397
Excalibur_rep_c69799_1999	58.676	2A	2AL_6435863	chr2A	675896498	675896598
BS00027830_51	59.083	2A	2AL_6327821	chr2A	676977062	676977162
wsnp_Ex_rep_c67751_66428606	59.254	2A	2BL_8088486	chr2A	676986738	676986642
IAAV6972	59.291	2A	2AL_6330390	chr2A	676717355	676717519
RAC875_c13247_1032	59.816	2A	2AL_6342491	chr2A	675079366	675079466
wsnp_Ex_c5984_10493714	59.816	2A	2AL_6342491	chr2A	675079516	675079332
wsnp_Ex_rep_c69799_68761171	59.816	2A	2AL_6435863	chr2A	675896795	675896995
Kukri_rep_c69422_54	60.161	2A	2BL_8088486	chr2A	676986642	676986707
IAAV2718	61.284	2A	2AL_6406355	chr2A	681106789	681106657
RAC875_rep_c70010_692	62.974	2A	2AL_3630815	chr2A	715300515	715300615
BS00064174_51	63.353	2A	2AS_5243689	chr2A	18301171	18301271
Excalibur_c11870_477	63.353	2A	2AL_6321976	chr2A	712573184	712573284
GENE-1381_132	63.383	2A	2AL_6436792	chr2A	690932140	690932236
wsnp_Ex_c10084_16572374	63.849	2A	2AL_6404220	chr2A	692934606	692934406
RAC875_c13390_174	64.346	2A	2AL_3630815	chr2A	715303291	715303191
RAC875_c13390_1096	64.346	2A	2AL_3630815	chr2A	715304213	715304113
Ku_c8927_2075	64.513	2A	2AL_6361730	chr2A	691217602	691217702
RAC875_c21906_247	64.882	2A	2AL_6315305	chr2A	691478630	691478730
RAC875_c52458_454	64.882	2A	2AL_6356732	chr2A	692755001	692755101
wsnp_Ex_c1604_3060855	64.882	2A	2AL_6395012	chr2A	692633922	692634122
Kukri_c62142_683	65.018	2A	2BL_7953703	chr2A	692637048	692636948
BobWhite_c17403_635	65.223	2A	2AL_6335738	chr2A	693241897	693241997
BS00035883_51	65.535	2A	2AL_6345017	chr2A	694589258	694589158
wsnp_Ex_c7829_13320760	65.535	2A	2AL_6323654	chr2A	693293577	693293377
TA001163-0861	65.88	2A	2AL_6422019	chr2A	728414208	728414329
BobWhite_c12090_117	65.88	2A	2AL_6324945	chr2A	725347025	725346925
BobWhite_c3599_565	65.88	2A	2AL_6411996	chr2A	732584884	732584814
BS00063295_51	65.88	2A	2AS_5243689	chr2A	18301037	18301137
Excalibur_c54115_317	65.88	2A	2AL_6381795	chr2A	745026463	745026363
Kukri_c13187_556	65.88	2A	2AS_5243689	chr2A	18299239	18299339
tplb0042l03_580	65.88	2A	2AL_6317701	chr2A	734767464	734767542
wsnp_Ex_c15681_24016359	65.88	2A	2AL_6436346	chr2A	739875650	739875850
IAAV1698	65.977	2A	2AL_6365362	chr2A	694451238	694451038
Kukri_c34983_190	67.146	2A	2AL_6375652	chr2A	740010473	740010373
TA005373-0506	67.307	2A	2AL_6320341	chr2A	715394374	715394324
BobWhite_c8982_226	67.307	2A	2AL_6342816	chr2A	733922198	733922104
GENE-0684_1473	67.406	2A	2DL_9907826	chr2A	728408897	728408816
BobWhite_c12157_747	67.406	2A	2DL_9906723	chr2A	709842702	709842800
BobWhite_c16917_732	67.406	2A	2BL_4287435	chr2A	687505193	687505098
BobWhite_c22273_227	67.406	2A	2AL_5133291	chr2A	738436431	738436487
BobWhite_c2244_314	67.406	2A	5AL_2674173
BobWhite_c26329_71	67.406	2A	2DL_9827280	chr2A	731157895	731157795
BobWhite_c30745_232	67.406	2A	2DL_6708829	chr2A	726025126	726025029
BobWhite_c32336_504	67.406	2A	2DL_9908939	chr2A	737047940	737047845
BobWhite_c36545_259	67.406	2A	2DL_9861982	chr2A	687315067	687315166
BobWhite_c38419_677	67.406	2A	2DL_9842556	chr2A	729294619	729294696
BobWhite_c58572_190	67.406	2A	2DL_9908939	chr2A	737049526	737049430
BobWhite_c9297_291	67.406	2A	2BL_7959819	chr2A	740368038	740368138
BobWhite_rep_c50186_469	67.406	2A	2DL_739916	chr2A	731159791	731159891
BobWhite_rep_c50186_522	67.406	2A	2DL_739916	chr2A	731159738	731159838
BobWhite_rep_c53418_120	67.406	2A	2DL_9860240	chr2A	733923755	733923855
BobWhite_rep_c65086_86	67.406	2A	2DL_9909583	chr2A	740368174	740368077
BobWhite_rep_c65414_271	67.406	2A	2BL_7959819	chr2A	740367032	740366932
BS00031459_51	67.406	2A	2AL_6381795	chr2A	745013212	745013312
BS00064459_51	67.406	2A	2DL_9830887	chr2A	724302418	724302320
BS00067927_51	67.406	2A	2DL_9789756
BS00068203_51	67.406	2A	2BL_8041862	chr2A	746604826	746604926
BS00092666_51	67.406	2A	2DL_9886879	chr2A	687505802	687505902
BS00097299_51	67.406	2A	2DL_9865895	chr2A	748964223	748964323
D_contig67844_85	67.406	2A	2DL_9812464	chr2A	738438083	738437878
D_F5MV3MU01EQX37_66	67.406	2A	2DL_9845364	chr2A	112757427	112757236
D_GDS7LZN02FDZX8_269	67.406	2A	2DL_9880498	chr2A	735703412	735703658
Ex_c8179_1452	67.406	2A	2DL_9875944	chr2A	709708444	709708544
Excalibur_c10133_292	67.406	2A	2DL_9910009	chr2A	733396649	733396749
Excalibur_c1027_927	67.406	2A	2DL_9908534	chr2A	725347094	725346994
Excalibur_c1140_1044	67.406	2A	2DL_9894039
Excalibur_c12922_1888	67.406	2A	3B_10482354	chr2A	712579344	712579244
Excalibur_c19305_473	67.406	2A	2DL_9855231	chr2A	746798619	746798519
Excalibur_c22687_1091	67.406	2A	2AL_6370794	chr2A	709774723	709774623
Excalibur_c2426_931	67.406	2A	2DL_9843968	chr2A	712722176	712722276
Excalibur_c3120_889	67.406	2A	2BL_8090538	chr2A	739308892	739308983
Excalibur_c42799_210	67.406	2A	2AL_6317701	chr2A	734767803	734767703
Excalibur_c47219_820	67.406	2A	2AL_6377147	chr2A	711640768	711640868
Excalibur_c4775_71	67.406	2A	2BL_7973734	chr2A	731159969	731160069
Excalibur_c65341_321	67.406	2A	2BL_8087327	chr2A	716178529	716178434
Excalibur_c65796_394	67.406	2A	2DL_9847408	chr2A	712308347	712308446
Excalibur_c95944_300	67.406	2A	2BL_8017662	chr2A	735008166	735008066
Excalibur_rep_c104620_183	67.406	2A	2DL_9909583	chr2A	740360754	740360656
GENE-0342_117	67.406	2A	2BL_7983406
GENE-0684_1611	67.406	2A	2DL_9907826	chr2A	728408998	728408927
GENE-0746_101	67.406	2A	2BL_8056443	chr2A	716919557	716919649
GENE-0808_728	67.406	2A	3B_10353271	chr2A	712575720	712575827
GENE-0862_322	67.406	2A	2AL_6407556	chr2A	745031654	745031583
GENE-1000_141	67.406	2A	2BL_8088690	chr2A	709773909	709773825
GENE-1000_186	67.406	2A	2BL_8088690	chr2A	709773954	709773870
GENE-1012_303	67.406	2A	2DL_9769177	chr2A	715249573	715249646
GENE-1176_655	67.406	2A	2DL_9841807	chr2A	732586084	732586177
GENE-1236_418	67.406	2A	2BL_8026460	chr2A	734764633	734764541
GENE-1316_218	67.406	2A	2BL_8031277	chr2A	715337387	715337482
GENE-1388_216	67.406	2A	2DL_9865895	chr2A	748966773	748966855
GENE-1388_98	67.406	2A	2DL_9865895	chr2A	748966869	748966962
GENE-4595_327	67.406	2A	2DL_9860020	chr2A	743387547	743387639
IAAV2142	67.406	2A	2BL_7936983	chr2A	728405210	728405060
IAAV8053	67.406	2A	2AL_6435439	chr2A	717821383	717821255
JD_c19101_46	67.406	2A	2DL_9907310	chr2A	727184891	727184807
Jagger_c9471_247	67.406	2A	2BL_7936983	chr2A	728407279	728407352
Kukri_c13624_201	67.406	2A	2BL_7968403	chr2A	714339099	714339198
Kukri_c209_477	67.406	2A	2DL_9826098	chr2A	749090193	749090133
Kukri_c3115_279	67.406	2A	2AL_6374461	chr2A	722141713	722141613
Kukri_c33884_551	67.406	2A	2BL_8084640	chr2A	734526954	734527022
Kukri_c33884_632	67.406	2A	2DL_9908862	chr2A	734526873	734526973
Kukri_c411_251	67.406	2A	2BL_8065748	chr2A	732586433	732586532
Kukri_c65988_297	67.406	2A	2BL_8090371	chr2A	718378184	718378084
Kukri_c8502_180	67.406	2A	2BL_4287435	chr2A	687505885	687505985
Kukri_c85862_95	67.406	2A	2DL_9832924	chr2A	729170038	729170138
Kukri_c9274_1004	67.406	2A	2DL_9865895	chr2A	748966165	748966255
Kukri_c98474_481	67.406	2A	2DL_9866378	chr2A	732569084	732569184
Kukri_rep_c103890_185	67.406	2A	2AL_6439430	chr2A	718120839	718120740
Kukri_rep_c68291_559	67.406	2A	2AL_6438682	chr2A	738988999	738989099
Kukri_rep_c74359_1069	67.406	2A	2DL_9908211
Ra_c70114_3713	67.406	2A	2AL_6374461	chr2A	722141883	722141783
RAC875_c10218_944	67.406	2A	2BL_7944286	chr2A	729297254	729297162
RAC875_c110838_690	67.406	2A	2BL_392057	chr2A	712721766	712721666
RAC875_c13774_161	67.406	2A	2BL_8069905	chr2A	712579945	712580045
RAC875_c16967_68	67.406	2A	2AL_6295860	chr2A	729286802	729286702
RAC875_c17722_1533	67.406	2A	2DL_9860020	chr2A	743387221	743387321
RAC875_c21514_77	67.406	2A	2BL_392057	chr2A	712720981	712720886
RAC875_c2176_2416	67.406	2A	2DL_9910080	chr2A	734891136	734891236
RAC875_c3257_1089	67.406	2A	2DL_9826644	chr2A	716903527	716903456
RAC875_c3257_1155	67.406	2A	2DL_9826644	chr2A	716903593	716903493
RAC875_c3257_1179	67.406	2A	2DL_9826644	chr2A	716903616	716903517
RAC875_c3257_729	67.406	2A	2BL_8093378	chr2A	716901713	716901648
RAC875_c37638_174	67.406	2A	4BS_4914306
RAC875_c43244_404	67.406	2A	2AL_6346243	chr2A	712793965	712793865
RAC875_c53568_391	67.406	2A	7AL_4514931
RAC875_c54927_1000	67.406	2A	2BL_8087327	chr2A	716179976	716179876
RAC875_c54927_800	67.406	2A	2AL_6439766	chr2A	716178974	716178874
RAC875_c7201_229	67.406	2A	2DL_9903734	chr2A	718120720	718120620
RAC875_rep_c108548_253	67.406	2A	2AL_6360901	chr2A	709836844	709836944
RAC875_rep_c114621_200	67.406	2A	2AL_6431936	chr2A	748964430	748964521
RAC875_rep_c69194_867	67.406	2A	2BL_8065324
RAC875_rep_c85788_126	67.406	2A	2DL_9871718	chr2A	711067302	711067202
RFL_Contig3016_1091	67.406	2A	2BL_8089115	chr2A	722840724	722840639
RFL_Contig3172_444	67.406	2A	2DL_9845635	chr2A	715343016	715343116
TA003523-0559	67.406	2A	2DL_9908939
TA004133-0887	67.406	2A	2DL_9826644	chr2A	716906617	716906666
TA004545-0174	67.406	2A	1AS_1061324	chr2A	629321471	629321430
TA005542-0450	67.406	2A	2DL_9894919	chr2A	749804259	749804311
TA006409-0318	67.406	2A	2DL_9854567	chr2A	747612848	747612897
Tdurum_contig12912_308	67.406	2A	2AL_6407556	chr2A	745035396	745035346
tplb0021f10_469	67.406	2A	2AL_6364245	chr2A	722746283	722746190
tplb0050m09_1890	67.406	2A	2AL_6430454	chr2A	722841720	722841620
wsnp_Ex_c9345_15516120	67.406	2A	2DL_9826644	chr2A	716901277	716901370
wsnp_Ku_c9269_15583444	67.406	2A	2DL_9856577	chr2A	742151268	742151468
wsnp_Ra_c3057_5773050	67.406	2A	5BL_10899473	chr2A	709708483	709708378
wsnp_Ra_rep_c112625_94438013	67.406	2A	2DL_9849597	chr2A	712578265	712578456
Excalibur_c28325_140	67.692	2A	2AL_3552825	chr2A	704710596	704710496
Tdurum_contig13837_573	68	2A	2BL_7942088	chr2A	699514452	699514552
GENE-3975_114	68.475	2A	2AL_6421780	chr2A	701485844	701485936
BS00098423_51	68.556	2A	2DL_9910257	chr2A	701482885	701482785
Excalibur_c40617_983	68.749	2A	2AL_6430509	chr2A	703976401	703976501
wsnp_JD_c15127_14676522	68.749	2A	2AL_6372800	chr2A	705784182	705784347
Excalibur_rep_c102052_721	69.231	2A	2AL_6407558	chr2A	705823391	705823491
Ra_c26702_797	70.071	2A	2AL_6421780	chr2A	701482523	701482423
BS00096882_51	70.379	2A	2AL_6399751	chr2A	700955008	700955108
BS00083497_51	70.379	2A	2AL_6421780	chr2A	701487839	701487939
CAP12_c2436_132	70.994	2A	2AS_5295153	chr2A	16881256	16881353
BS00048108_51	71.412	2A	2AS_5255452	chr2A	17040655	17040555
BS00108517_51	71.653	2A	2AL_3475142	chr2A	711976279	711976179
BobWhite_c34598_70	71.653	2A	2AL_6360901	chr2A	709847298	709847198
BobWhite_rep_c64766_352	71.653	2A	2AL_6386928	chr2A	711075288	711075385
BS00086329_51	71.653	2A	2AL_6386928	chr2A	711077592	711077692
Excalibur_c41125_360	71.653	2A	2AL_6414720	chr2A	713444629	713444729
Excalibur_c47219_186	71.653	2A	2AL_6377147	chr2A	711641748	711641821
IAAV6408	71.653	2A	2AL_3475142	chr2A	711976171	711976289
Ku_c13700_1196	71.653	2A	2AL_6430546	chr2A	712721579	712721679
Ku_c69608_894	71.653	2A	2AL_3369196	chr2A	712577923	712578023
Ra_c12874_2478	71.653	2A	2AL_6414720	chr2A	713445606	713445706
RAC875_c64377_350	71.653	2A	2AL_5375621	chr2A	709711842	709711942
RAC875_rep_c119619_54	71.653	2A	2AL_6346042	chr2A	712308347	712308425
TA001297-0826	71.653	2A	2AL_6423344	chr2A	711969300	711969251
wsnp_BG605368A_Ta_2_4	71.653	2A	2AL_6346042	chr2A	712318215	712318095
wsnp_Ex_c23768_33006588	71.653	2A	2AL_6325565	chr2A	710097773	710097573
wsnp_Ex_c2426_4542393	71.653	2A	2AL_6430546	chr2A	712721002	712721202
wsnp_Ex_rep_c67848_66550974	71.653	2A	2AL_6355839	chr2A	709041588	709041788
wsnp_Ex_rep_c71983_70544041	71.653	2A	2AL_6360901	chr2A	709837110	709836910
wsnp_Ku_c52392_57380726	71.653	2A	2AL_6360901	chr2A	709836910	709837110
BS00107804_51	71.789	2A	2AL_6436110	chr2A	707040272	707040172
Kukri_c9118_1891	71.862	2A	2DL_9906745	chr2A	709860590	709860490
BobWhite_c9505_515	71.862	2A	2DL_9909117	chr2A	712792805	712792723
RAC875_c10218_91	72.003	2A	2BL_7944286	chr2A	729294723	729294624
Kukri_c2951_2574	72.049	2A	6AS_4394696	chr2A	709623931	709623831
wsnp_Ku_c28467_38394887	72.262	2A	2AL_6436264	chr2A	709852089	709851890
Excalibur_c3171_416	72.262	2A	2AL_6436264	chr2A	709850333	709850270
JD_c11109_572	72.665	2A	2BL_8059111	chr2A	717941356	717941260
RAC875_c13390_1329	72.764	2A	2AL_3630815	chr2A	715304446	715304346
wsnp_CAP12_c510_276361	72.909	2A	2DL_9887366	chr2A	718223815	718223929
Excalibur_c36481_1319	73.032	2A	2AL_6360679	chr2A	717940824	717940924
BS00080752_51	73.032	2A	2AL_6408426	chr2A	718355488	718355388
BS00108778_51	73.032	2A	2AL_6435050	chr2A	718724020	718723920
Excalibur_c36481_1140	73.032	2A	2AL_6360679	chr2A	717941003	717941103
Excalibur_c36481_519	73.032	2A	2AL_6360679
Jagger_c4026_328	73.032	2A	2AL_6382150	chr2A	717170920	717170824
Jagger_c9554_114	73.032	2A	2AL_6373512	chr2A	716548892	716548992
Kukri_c47259_416	73.032	2A	2AL_4735397	chr2A	717189549	717189449
wsnp_Ex_c36481_44425685	73.032	2A	2AL_6360679	chr2A	717941254	717941406
wsnp_Ra_c32271_41304469	73.032	2A	2AL_6388541	chr2A	716457425	716457625
Xgwm312	73.728	2A
wsnp_Ra_c3378_6318431	75.742	2A	2AL_6438802	chr2A	723525764	723525913
RFL_Contig3509_229	76.341	2A	2AL_6337123	chr2A	723823760	723823660
Excalibur_c72359_56	76.546	2A	2AL_6377650	chr2A	752102389	752102289
RAC875_c19672_342	76.916	2A	2AL_6360679	chr2A	717941042	717940942
Xgwm356	77.759	2A
BS00082084_51	78.25	2A	2AL_6411996	chr2A	732569826	732569726
wsnp_Ex_c14953_23104041	79.087	2A	2AL_6386392	chr2A	728758630	728758430
Excalibur_c14953_899	79.087	2A	2AL_6386392	chr2A	728758953	728758853
RAC875_rep_c107961_348	79.087	2A	2AL_6394458	chr2A	727580413	727580313
BobWhite_c47555_106	81.238	2A	2AL_6339596	chr2A	750550131	750550031
Xwmc181.1	81.866	2A
CAP12_c1380_238	82.386	2A	2AL_6368058	chr2A	759822825	759822925
Excalibur_c4372_262	82.396	2A	2AL_216652	chr2A	758396871	758396771
GENE-1151_455	82.434	2A	2AL_216652	chr2A	758401732	758401830
RAC875_c62278_69	82.761	2A	2AS_5305368	chr2A	47908387	47908287
Kukri_c12368_82	82.761	2A	2AS_5305368	chr2A	47910840	47910940
Kukri_rep_c69803_82	82.761	2A	2DS_5341072	chr2A	47910020	47909920
RAC875_c95948_614	82.761	2A	2BS_5241782
Kukri_c2951_1188	82.804	2A	6AS_4394696	chr2A	709622722	709622622
Excalibur_c108170_294	84.132	2A	2AS_5300197	chr2A	49175275	49175374
Kukri_c3688_407	86.631	2A	2AL_6426270	chr2A	763691111	763691188
Kukri_rep_c68187_743	86.631	2A	2AL_6426270	chr2A	763693731	763693664
BS00064836_51	87.427	2A	2BL_8089137	chr2A	765269521	765269621
IAAV880	88.504	2A	2AL_4408244	chr2A	755788534	755788335
Tdurum_contig61938_424	88.922	2A	2AL_4408244	chr2A	755788711	755788811
IAAV6070	89.51	2A	2AL_216652	chr2A	758399334	758399181
Xwmc658	89.944	2A
RAC875_c21750_784	91.489	2A	2DL_9829039	chr2A	757946692	757946592
BobWhite_c42181_327	91.489	2A	2AL_6375566	chr2A	757942924	757942824
Excalibur_c44834_80	91.489	2A	2AL_6375566	chr2A	757942916	757943016
Tdurum_contig25539_248	91.489	2A	2AL_6358116	chr2A	758287104	758287004
Ku_c72620_132	91.682	2A	2AL_216652	chr2A	758396765	758396665
Excalibur_c4372_363	91.911	2A	2AL_216652	chr2A	758396972	758396872
Excalibur_c52319_257	92.004	2A	2AL_6375566	chr2A	757948188	757948288
Excalibur_c923_837	92.367	2A	2AL_216652	chr2A	758396291	758396191
Kukri_c50391_219	92.566	2A	2AL_6337357	chr2A	751511280	751511192
IAAV3757	92.737	2A	2AL_6393238	chr2A	758421347	758421147
Excalibur_c7971_712	93.253	2A	2BL_8066849	chr2A	759815606	759815682
BobWhite_rep_c64068_213	93.253	2A	2BL_8084929	chr2A	759822837	759822937
BS00010477_51	93.253	2A	2DL_9843569	chr2A	758927944	758928038
BS00010760_51	93.253	2A	2BL_705390	chr2A	759829822	759829722
Excalibur_c91176_326	93.253	2A	2DL_9843569	chr2A	758923244	758923336
IAAV6102	93.253	2A	2AL_6401556	chr2A	760565482	760565617
IAAV8933	93.253	2A	2DL_9725774	chr2A	759967602	759967802
Kukri_c24081_1386	93.253	2A	2BL_8090274	chr2A	760115075	760115171
RAC875_c22328_1356	93.253	2A	2BL_8066849	chr2A	759816104	759816004
RAC875_c22328_490	93.253	2A	2BL_8066849	chr2A	759813991	759813897
RAC875_c27530_860	93.253	2A	2DL_9848651	chr2A	760571491	760571591
RFL_Contig5122_974	93.253	2A	2BL_8072721	chr2A	759456261	759456161
Tdurum_contig42282_10323	93.253	2A	2BL_8034417	chr2A	760569095	760569195
Tdurum_contig42282_11463	93.253	2A	2DL_9848651	chr2A	760567052	760567152
Tdurum_contig52350_636	93.253	2A	2BL_705390	chr2A	759830090	759830158
IAAV5232	93.361	2A	2AL_6401556	chr2A	760565617	760565482
BS00097473_51	93.361	2A	2AL_6401556	chr2A	760564812	760564912
Excalibur_c62106_387	93.361	2A	2AL_6338011	chr2A	780714998	780714899
Tdurum_contig12556_183	93.361	2A	2AL_6334724	chr2A	758923458	758923534
Tdurum_contig49366_118	93.361	2A	2AL_1962760	chr2A	759826938	759826838
Tdurum_contig92425_3144	93.361	2A	2AL_6436486	chr2A	772371448	772371518
wsnp_Ex_c10555_17235832	93.361	2A	2AL_6401556	chr2A	760565927	760565727
wsnp_Ex_c3695_6740063	93.361	2A	2AL_1962760	chr2A	759830158	759830040
wsnp_Ex_c3695_6740339	93.361	2A	2AL_1962760	chr2A	759830702	759830536
CAP8_c3129_381	93.672	2A	2AL_6300678	chr2A	779269535	779269637
BS00087932_51	93.672	2A	2AL_6368366	chr2A	779673713	779673613
Excalibur_rep_c69149_1588	93.672	2A	2AL_6326485	chr2A	778922027	778921927
Tdurum_contig50720_482	93.672	2A	2AL_6324843	chr2A	779818455	779818555
tplb0025l18_1788	93.672	2A	2AL_6438663	chr2A	779646104	779646004
wsnp_BE498892A_Ta_2_25	93.672	2A	2AL_6324843	chr2A	779819429	779819543
wsnp_Ku_c2838_5354231	93.672	2A	2AL_6368366	chr2A	779670406	779670606
BobWhite_c48552_673	93.703	2A	2AS_5303988	chr2A	12912550	12912650
BS00027799_51	94.102	2A	2AL_6365472	chr2A	778442486	778442586
BS00009692_51	94.258	2A	2DL_9704538	chr2A	778425182	778425082
BobWhite_c45336_130	94.292	2A	2DS_5390745	chr2A	84939932	84939860
BobWhite_c45336_321	94.292	2A	2AS_5283687	chr2A	84941004	84940933
Excalibur_c13339_561	94.292	2A	2DS_5390745	chr2A	84937449	84937518
Excalibur_c26042_260	94.292	2A	2BS_5245487	chr2A	84829763	84829861
Excalibur_c721_484	94.292	2A	6BS_2944916	chr2A	85597174	85597074
RAC875_rep_c72435_90	94.292	2A	2DS_5390434	chr2A	85289225	85289326
GENE-1196_146	94.628	2A	2AS_5282834	chr2A	92311851	92311751
wsnp_Ex_rep_c66448_64683704	94.668	2A	2BS_5210449	chr2A	93936110	93936313
BS00068691_51	94.863	2A	2AL_3507030	chr2A	777518421	777518521
GENE-4937_1435	98.423	2A	2BL_8008296	chr2A	762292103	762292183
Excalibur_rep_c102984_157	98.59	2A	2DL_9909746	chr2A	766399899	766399824
RAC875_c1757_1183	99.623	2A	2AL_6317106	chr2A	770010484	770010584
BS00010098_51	99.782	2A	2AL_6334109	chr2A	743096723	743096823
RFL_Contig5277_1283	99.803	2A	2AL_6417141	chr2A	771512363	771512463
Tdurum_contig86183_177	99.925	2A	2AL_6407556	chr2A	745039221	745039321
Tdurum_contig41912_893	100.432	2A	2BL_8071817	chr2A	766567506	766567451
BS00094172_51	100.664	2A	2AL_6364940	chr2A	762292157	762292257
wsnp_Ra_c15518_23944753	100.664	2A	2AL_6364940	chr2A	762287902	762287702
Excalibur_rep_c66399_930	100.928	2A	2AL_6400443	chr2A	766400446	766400346
BS00101944_51	100.928	2A	2AL_6421201	chr2A	764094009	764094109
Excalibur_c9525_105	101.096	2A	2AL_6352622	chr2A	769220403	769220303
Excalibur_c33560_256	101.262	2A	2BL_8080616
Kukri_c1621_107	101.262	2A	2AL_6421990	chr2A	766568526	766568626
RAC875_c42539_104	101.262	2A	2AL_6400443	chr2A	766400363	766400263
Tdurum_contig42600_527	101.262	2A	2AL_6400443	chr2A	766400263	766400363
Kukri_c100591_287	101.289	2A	2AL_6332674	chr2A	766707785	766707685
Ra_c1757_256	101.861	2A	2AL_6317106	chr2A	770011645	770011745
Tdurum_contig41914_353	101.866	2A	2AL_6415487	chr2A	416008877	416008977
wsnp_JD_c30_49073	102.475	2A	2AL_6364940	chr2A	762289196	762289396
Excalibur_c49266_154	102.475	2A	2AL_6333346	chr2A	765707450	765707550
Kukri_c498_1817	102.475	2A	2AL_6364940	chr2A	762289346	762289246
RAC875_c29056_299	102.723	2A	2AL_6401899	chr2A	769496974	769496888
BS00022925_51	102.9	2A	2AL_6340291	chr2A	766464235	766464335
CAP12_rep_c6900_73	102.9	2A	2AL_6421990	chr2A	766567188	766567287
Kukri_c81100_105	102.9	2A	2AL_6421201	chr2A	764089901	764090001
BobWhite_rep_c63940_205	103.228	2A	2AL_6439862	chr2A	770358503	770358431
wsnp_JD_c30_49149	103.598	2A	2AL_6364940	chr2A	762289120	762289320
Excalibur_c58231_273	103.976	2A	2BL_8011713	chr2A	766468391	766468291
RAC875_c75800_331	103.976	2A	2AL_6436194	chr2A	768998642	768998543
RAC875_rep_c113375_533	103.987	2A	2DS_5328979	chr2A	3100766	3100665
JD_c10324_88	104.223	2A	2AL_6317106	chr2A	770009095	770008995
Tdurum_contig42937_1564	104.268	2A	2AL_6401899	chr2A	769497755	769497655
RFL_Contig4560_1503	104.896	2A	2AL_6369902	chr2A	764322369	764322469
BS00019095_51	104.896	2A	2AL_6283702
BS00021676_51	104.896	2A	2AL_4144983	chr2A	764784416	764784516
Ex_c3115_2742	104.896	2A	2AL_6364940	chr2A	762288728	762288661
Excalibur_c28710_103	104.896	2A	2AL_6373565	chr2A	762623309	762623209
Excalibur_c28710_589	104.896	2A	2AL_6373565	chr2A	762624129	762624032
GENE-4443_109	104.896	2A	2AL_6369902	chr2A	764312077	764311985
Kukri_c23400_362	104.896	2A	2AL_6333346	chr2A	765710344	765710244
Kukri_rep_c68068_95	104.896	2A	2AL_6400443	chr2A	766400399	766400499
RAC875_c24364_526	104.896	2A	2AL_6364940	chr2A	762291257	762291357
wsnp_Ex_c2311_4327681	104.896	2A	2AL_6333346	chr2A	765708050	765707850
wsnp_JD_c30_49876	104.896	2A	2AL_6364940	chr2A	762288183	762288291
RAC875_c20979_234	105.042	2A	2AL_6435709	chr2A	742132395	742132495
Excalibur_c31744_369	105.229	2A	2AL_6342314	chr2A	762318256	762318156
BS00067284_51	106.077	2A	5BL_10888452
Excalibur_c10461_394	106.077	2A	2DL_9863518
Excalibur_c1999_1178	106.077	2A	2AL_6346199	chr2A	762508016	762507916
Excalibur_c1999_1451	106.077	2A	2AL_6346199	chr2A	762508289	762508189
Excalibur_c22201_542	106.077	2A	2DL_9899683	chr2A	672526615	672526515
Excalibur_c28710_340	106.077	2A	2DL_4612625	chr2A	762623717	762623617
Excalibur_c37167_266	106.077	2A	2BL_8042496	chr2A	764218947	764219047
GENE-2383_730	106.077	2A	4DL_14451316	chr2A	764386358	764386444
Kukri_c35516_93	106.077	2A	2BL_8042496	chr2A	764217862	764217962
RFL_Contig4560_1206	106.077	2A	2AL_6369902	chr2A	764322666	764322766
TA004902-0755	106.077	2A	2AL_6433352
wsnp_JD_c16948_15934352	106.077	2A	2DL_9910097	chr2A	765708867	765708669
RAC875_rep_c69411_672	108.207	2A	2AL_6400443	chr2A	766396423	766396323
BS00060594_51	108.207	2A	2AL_6400443	chr2A	766393821	766393921
BS00012942_51	109.027	2A	2AL_6317106	chr2A	770012777	770012877
Kukri_c6306_685	111.087	2A	2AS_5247752	chr2A	2652671	2652771
Tdurum_contig70471_308	111.974	2A	2AL_6362838	chr2A	764324085	764324185
Excalibur_s116597_198	114.658	2A	2AL_6291471	chr2A	734891349	734891449
Tdurum_contig12761_125	114.824	2A	2AL_6345426	chr2A	727243349	727243449
BobWhite_c6365_1154	121.05	2A	2AL_6291471	chr2A	734890644	734890744
GENE-1080_39	123.772	2A	2AL_6362680	chr2A	686999302	686999214
Kukri_c9785_384	128.117	2A	2AL_6334200	chr2A	683012351	683012251
RAC875_rep_c80745_106	128.117	2A	2DL_9830266	chr2A	683012942	683013042
RAC875_c39634_370	133.611	2A	2DS_5390890	chr2A	10993222	10993323
wsnp_Ex_c322_624793	137.124	2A	2AS_5307939	chr2A	7443550	7443738
BobWhite_c10673_138	137.968	2A	2AS_5188336	chr2A	10993170	10993270
BobWhite_c10673_330	137.968	2A	2AS_5188336	chr2A	10992978	10993078
Excalibur_c12980_2621	138.9	2A	2AS_5260383	chr2A	7545098	7545198
Excalibur_c29231_905	139.604	2A	2AS_5203038	chr2A	5939024	5938924
Kukri_c40204_141	139.964	2A	2DS_5388609
Excalibur_c12980_2392	140.193	2A	2AS_5260383	chr2A	7545327	7545400
RAC875_c63018_348	140.833	2A	2AS_5275619	chr2A	5783484	5783584
Ra_c510_171	140.833	2A	2AS_5273836	chr2A	5912322	5912422
RAC875_c510_923	140.833	2A	2AS_5273836	chr2A	5911570	5911670
wsnp_Ex_c342_670243	140.833	2A	2AS_5273836	chr2A	5912182	5911982
wsnp_Ex_c342_670415	140.833	2A	2AS_5273836	chr2A	5912354	5912154
Kukri_c33374_1048	141.605	2A	2AS_5212673	chr2A	4790434	4790334
BobWhite_c22714_132	142.231	2A	2AS_5274670	chr2A	4168375	4168475
BS00064392_51	142.231	2A	2AS_5272586	chr2A	4646367	4646467
Kukri_c22152_1059	142.231	2A	2AS_5265661	chr2A	4213871	4213771
wsnp_Ex_c11950_19164191	142.231	2A	2AS_5265661	chr2A	4216066	4216266
wsnp_Ku_c33374_42877546	142.231	2A	2AS_5212673	chr2A	4790198	4789998
BS00022024_51	142.993	2A	2AS_5264433	chr2A	3965100	3965200
BobWhite_c13373_250	143.472	2A	2AS_5264433	chr2A	3962381	3962481
BS00003735_51	143.472	2A	2AS_5264433	chr2A	3962604	3962504
RAC875_c44680_90	144.632	2A	2AS_5304481	chr2A	820443	820543
Xgwm210	146.249	2A
Xbarc124	147.363	2A
Excalibur_rep_c106338_424	157.821	2A	7DS_3879594	chr2A	16077503	16077403
BS00067046_51	0	2B	2BS_5179728	chr2B	31422182	31422082
Excalibur_c60347_56	22.748	2B	2BS_5210449	chr2B	146772560	146772459
RAC875_c52566_551	42.771	2B	6DS_2082777	chr2B	126949373	126949293
RAC875_rep_c109207_706	44.679	2B	2BS_5202580	chr2B	69015203	69015103
Kukri_c32247_293	45.496	2B	6BS_3045680	chr2B	115608813	115608913
wsnp_JD_c20720_18369335	47.856	2B	2DL_7568990	chr2B	117618884	117618705
RAC875_c44407_364	49.251	2B	6BS_3009562	chr2B	615875693	615875593
wsnp_JD_c4699_5834958	50.657	2B	2BS_5179218	chr2B	176706126	176705926
wsnp_Ra_c2842_5399988	51.699	2B	2BS_5243829	chr2B	202917462	202917263
Kukri_c4632_115	51.868	2B	2BS_5171460	chr2B	129662504	129662604
BobWhite_c6166_319	51.868	2B	2BS_5244412	chr2B	128943289	128943189
BS00014923_51	51.868	2B	2BS_5198838	chr2B	126731231	126731331
BS00022657_51	51.868	2B	2BS_5233362	chr2B	132340583	132340683
GENE-0644_370	51.868	2B	2BS_5202128	chr2B	135000543	135000451
GENE-0644_421	51.868	2B	2BS_5202128	chr2B	135000594	135000502
Ku_c4042_1178	51.868	2B	2BS_5166742	chr2B	118286902	118287002
Ku_c4042_576	51.868	2B	2BS_5166742	chr2B	118287504	118287604
Kukri_c24586_923	51.868	2B	2BS_5207509	chr2B	116324330	116324230
Kukri_c60090_82	51.868	2B	2BS_5233362	chr2B	132340716	132340816
Ra_c107358_279	51.868	2B	2BS_5176019	chr2B	129657092	129657182
RAC875_c21378_474	51.868	2B	2BS_5207509	chr2B	116323270	116323170
RAC875_c52566_644	51.868	2B	2BS_5214986	chr2B	126949442	126949366
RAC875_c58652_80	51.868	2B	2BS_5207509	chr2B	116323242	116323342
RAC875_c79857_301	51.868	2B	2BS_5202128	chr2B	135007923	135008023
Tdurum_contig79134_450	51.868	2B	2BS_5229255	chr2B	133022937	133022837
wsnp_BM140364B_Ta_2_1	51.868	2B	2BS_5179254	chr2B	115381667	115381787
wsnp_Ex_c7246_12443506	51.868	2B	2BS_5186093	chr2B	133006973	133007173
wsnp_Ex_c7738_13195349	51.868	2B	2BS_5171460	chr2B	129662654	129662454
wsnp_Ku_c4042_7375053	51.868	2B	2BS_5166742	chr2B	118286501	118286701
wsnp_Ku_c4042_7375890	51.868	2B	2BS_5166742	chr2B	118285264	118285404
wsnp_Ex_c269_518324	53.274	2B	4BL_2983963	chr2B	118693598	118693457
wsnp_JG_c609_370792	53.324	2B	2BS_5167083	chr2B	108903878	108904001
GENE-0644_42	53.549	2B	2DS_5335507	chr2B	135000471	135000380
Kukri_c9387_372	53.728	2B	2BS_5180034	chr2B	146717623	146717723
BobWhite_c662_148	53.728	2B	2BS_5212069	chr2B	152569130	152569030
BS00059315_51	53.728	2B	2BS_5173800	chr2B	138536851	138536951
Jagger_c4412_265	53.728	2B	2BS_5247514	chr2B	136430632	136430532
Kukri_c9387_112	53.728	2B	2BS_5180034	chr2B	146717882	146717982
Ra_c2110_1660	53.728	2B	2BS_5192679	chr2B	146732926	146733026
Ra_c2110_494	53.728	2B	2BS_5192679	chr2B	146735793	146735893
Tdurum_contig18197_86	53.728	2B	2BS_5230104	chr2B	152712490	152712590
wsnp_BF202681B_Ta_2_2	53.728	2B	2BS_5197911	chr2B	146636885	146637005
Xbarc55	53.885	2B
Kukri_c51619_265	54.357	2B	6BS_3030371	chr2B	117608954	117608894
BobWhite_c38833_197	54.357	2B	2DS_5373554	chr2B	117932525	117932426
BobWhite_c5582_654	54.357	2B	2DS_5348862	chr2B	118866365	118866265
BS00088575_51	54.357	2B	2DL_6029017	chr2B	135003936	135003836
Excalibur_c1305_662	54.357	2B	2DS_5335507	chr2B	135002154	135002054
GENE-0767_62	54.357	2B	2BS_5231691	chr2B	117620113	117620013
IAAV2480	54.357	2B	2DS_5348862	chr2B	118865241	118865399
Kukri_c9102_84	54.357	2B	2DS_5324295	chr2B	110463942	110463842
Kukri_s109348_329	54.357	2B	2AS_5268426	chr2B	118603557	118603657
Tdurum_contig42214_1195	54.357	2B	4BS_4900959	chr2B	116157820	116157720
wsnp_BM140364B_Ta_2_3	54.357	2B	2BS_5179254	chr2B	115381131	115381251
wsnp_Ex_c31274_40086873	54.357	2B	2DS_5370262	chr2B	117618438	117618544
RFL_Contig4194_1665	54.68	2B	2BS_5158059	chr2B	296013035	296013135
wsnp_Ex_c7003_12065567	55.644	2B	2BS_5246098	chr2B	210259828	210259961
Xwmc474	55.953	2B
Xgwm374	56.545	2B
Xwmc344	56.698	2B
Xbarc18	56.932	2B
Xcfa2278	57.545	2B
Xbarc91	57.708	2B
Xwmc592	57.835	2B
Excalibur_c4303_184	58.067	2B	2BS_5218485	chr2B	101236601	101236701
wsnp_Ku_c18923_28319203	58.116	2B	2BS_5240463	chr2B	189597677	189597877
Kukri_rep_c102367_278	58.748	2B	2BS_5246993	chr2B	171024880	171024980
IAAV1296	58.748	2B	2BS_5193805	chr2B	190658435	190658582
IAAV2018	58.748	2B	2BS_5191402	chr2B	168622625	168622435
Kukri_c53629_239	58.748	2B	2BS_5159106	chr2B	168610692	168610766
RAC875_c16697_1415	58.748	2B	2BS_5218237	chr2B	174394211	174394296
wsnp_BF291736B_Ta_1_1	58.748	2B	2BS_5233319	chr2B	192440544	192440664
wsnp_Ex_c16582_25102216	58.748	2B	2BS_5244571	chr2B	174345723	174345568
wsnp_Ex_c38739_46196393	58.748	2B	2BS_5233624	chr2B	192364365	192364490
BS00043103_51	59.159	2B	2BS_5196729	chr2B	183200619	183200519
BobWhite_c5820_169	59.159	2B	2DS_5342186	chr2B	180543345	180543274
BobWhite_c7786_376	59.159	2B	2DS_5342186	chr2B	180543564	180543464
CAP12_rep_c4483_301	59.159	2B	2AS_5224601	chr2B	183315404	183315504
CAP7_c7349_21	59.159	2B	2BS_5238799	chr2B	210652160	210652092
CAP8_c3982_23	59.159	2B	2BS_5238799	chr2B	210652160	210652089
Kukri_c10054_567	59.159	2B	2DS_5328561	chr2B	182012145	182012045
Kukri_c34353_821	59.159	2B	4BS_4840534	chr2B	165506791	165506891
Kukri_c39230_362	59.159	2B	4BS_4896568	chr2B	184536358	184536248
RAC875_c3752_890	59.159	2B	2DS_5382812	chr2B	210262559	210262637
RAC875_c46023_492	59.159	2B	2DS_5389233	chr2B	189619916	189620016
RAC875_c97988_87	59.159	2B	6BS_2901695	chr2B	184596090	184595990
TA001732-0977	59.159	2B	2DS_5382812	chr2B	210259916	210259867
Tdurum_contig31263_473	59.159	2B	2AS_5298162	chr2B	166466123	166466223
wsnp_CAP11_c5474_2542512	59.159	2B	2BS_5238799	chr2B	210652211	210652084
wsnp_CAP7_c402_217331	59.159	2B	2BS_5213997	chr2B	180616368	180616536
wsnp_CAP8_rep_c6230_2943068	59.159	2B	2BS_5238799	chr2B	210652143	210652304
wsnp_Ex_rep_c102216_87433489	59.159	2B	2DS_5389233	chr2B	189620026	189619895
BS00031814_51	59.277	2B	2BS_5181220	chr2B	167798394	167798294
BobWhite_c948_52	59.277	2B	2BS_5213997	chr2B	180616486	180616387
BS00034315_51	59.277	2B	2BS_5240463	chr2B	189603733	189603633
BS00037278_51	59.277	2B	2BS_5211159	chr2B	184661626	184661726
BS00065558_51	59.277	2B	2BS_5175921	chr2B	210455749	210455849
BS00091007_51	59.277	2B	2BS_5241980	chr2B	183262786	183262686
Excalibur_c15696_1280	59.277	2B	2BS_5199925	chr2B	202739978	202740078
Excalibur_c15696_737	59.277	2B	2BS_5199925	chr2B	202740521	202740621
Excalibur_c44495_105	59.277	2B	2BS_5180337	chr2B	184118567	184118467
Excalibur_c90811_88	59.277	2B	2BS_5211023	chr2B	208625101	208625002
IAAV4497	59.277	2B	2BS_5181220	chr2B	167798244	167798444
IAAV5331	59.277	2B	2BS_5169445
IACX6743	59.277	2B	2BS_5234236	chr2B	189617217	189617098
Ku_c4777_2494	59.277	2B	2BS_5211724	chr2B	185760695	185760795
Kukri_c34193_102	59.277	2B	2BS_5180337	chr2B	184115552	184115475
Kukri_rep_c69267_496	59.277	2B	2BS_5214231	chr2B	206117401	206117301
Kukri_rep_c94009_116	59.277	2B	2BS_5233707	chr2B	182360987	182361087
RAC875_c12968_1526	59.277	2B	2BS_5194555	chr2B	199021503	199021603
RAC875_c32503_134	59.277	2B	2BS_5193090	chr2B	167469390	167469290
RAC875_c32503_241	59.277	2B	2BS_5193090	chr2B	167469497	167469397
RAC875_c57901_354	59.277	2B	2BS_5188054	chr2B	206373634	206373734
RFL_Contig5290_1493	59.277	2B	2BS_5128321	chr2B	200385532	200385432
TA001322-1176	59.277	2B	2BS_5231098	chr2B	181613777	181613826
wsnp_BE445278B_Ta_2_1	59.277	2B	2BS_5231482	chr2B	209097171	209097051
wsnp_BE445278B_Ta_2_3	59.277	2B	2BS_5231482	chr2B	209097237	209097117
wsnp_CAP11_c5240_2436441	59.277	2B	2BS_5238799	chr2B	210652119	210652304
wsnp_CAP11_c5474_2542616	59.277	2B	2BS_5238799	chr2B	210652304	210652114
wsnp_CAP7_rep_c7349_3284058	59.277	2B	2BS_5238799	chr2B	210652296	210652115
wsnp_CAP8_rep_c4147_2032009	59.277	2B	2BS_5238799	chr2B	210652139	210652304
wsnp_CAP8_rep_c5599_2654989	59.277	2B	2BS_5238799	chr2B	210652146	210652304
wsnp_Ex_c2557_4761174	59.277	2B	2BS_5240463	chr2B	189604083	189603883
wsnp_Ex_c33246_41764093	59.277	2B	2BS_5215879	chr2B	182013753	182013553
wsnp_Ex_c51461_55394646	59.277	2B	2BS_5172684	chr2B	177649857	177650057
wsnp_Ex_c7003_12065828	59.277	2B	2BS_5246098	chr2B	210259411	210259611
wsnp_Ex_c9935_16358436	59.277	2B	2BS_5240463	chr2B	189603418	189603281
wsnp_Ex_c9935_16358536	59.277	2B	2BS_5240463	chr2B	189603519	189603320
wsnp_Ex_rep_c101906_87187119	59.277	2B	2BS_5215879	chr2B	182011995	182012195
wsnp_Ex_rep_c106085_90293854	59.277	2B	2BS_5240463	chr2B	189594854	189594654
wsnp_JD_c6350_7517130	59.277	2B	2BS_5233707	chr2B	182361177	182360937
wsnp_Ku_c3042_5706318	59.277	2B	2BS_5240463	chr2B	189603625	189603425
Excalibur_c17039_436	59.389	2B	2BS_5208645	chr2B	97953875	97953775
D_contig31797_313	59.389	2B	2AS_5205099	chr2B	364948461	364948356
wsnp_Ex_c5943_10422207	59.448	2B	2DS_5368862	chr2B	172890849	172890958
Kukri_c12900_270	59.448	2B	2BS_5218987	chr2B	191752635	191752735
wsnp_CAP7_c2233_1085003	59.448	2B	2BS_5193805	chr2B	190658581	190658437
wsnp_Ex_c38739_46195930	59.448	2B	4BS_3960211	chr2B	192364753	192364953
Excalibur_c4709_576	59.449	2B	2BS_5186263	chr2B	247934945	247935045
Excalibur_c4303_206	59.695	2B	2BS_5218485	chr2B	101236579	101236679
Kukri_c48787_108	59.773	2B	2AS_4430643	chr2B	246953502	246953602
Kukri_c26474_540	59.932	2B	2BS_5205270	chr2B	245790692	245790787
BS00030090_51	59.932	2B	2BS_5239989	chr2B	245888747	245888647
TA001505-1171	59.973	2B	2BS_5186263	chr2B	247934067	247934116
Kukri_c79815_483	60.461	2B	2BL_8000560	chr2B	589879893	589879993
Tdurum_contig42112_2432	61.142	2B	2BS_5230888	chr2B	122699944	122700044
IAAV5674	61.142	2B	2AL_6302183	chr2B	644151466	644151271
BS00057475_51	61.183	2B	2BL_8053819	chr2B	652615109	652615009
GENE-1375_20	61.255	2B	2BL_7989839	chr2B	640104274	640104205
Excalibur_c73922_109	61.255	2B	2BL_8084797	chr2B	644146960	644147029
Excalibur_c73922_55	61.255	2B	2BL_8084797	chr2B	644146983	644147084
Excalibur_c3762_829	61.29	2B	2BL_2190218	chr2B	655602712	655602812
wsnp_BF291674B_Ta_2_1	61.373	2B	2BS_5158059	chr2B	296014599	296014698
Ex_c27097_736	61.373	2B	2BS_5143041	chr2B	291601232	291601292
wsnp_CAP8_c7453_3441062	61.373	2B	2BS_5241884	chr2B	297439489	297439340
RAC875_c35513_233	62.356	2B	2BS_5181023	chr2B	295831543	295831443
Ex_c27097_826	62.356	2B	2DS_5388634	chr2B	291601006	291601106
Kukri_c7885_1576	62.356	2B	2DS_5388634	chr2B	291584137	291584207
Kukri_c7885_871	62.356	2B	2DS_5388634	chr2B	291601015	291601115
Tdurum_contig41914_544	62.356	2B	2AL_6415487
Ku_c14053_772	62.412	2B	2BL_7984123	chr2B	437009807	437009707
BobWhite_c11800_96	62.412	2B	2BL_8025318	chr2B	407910033	407909933
BobWhite_c1654_440	62.412	2B	2BL_8020567	chr2B	434691760	434691660
BobWhite_c3693_85	62.412	2B	2BL_8072209	chr2B	429261098	429261195
BobWhite_c3757_55	62.412	2B	2BL_7950526	chr2B	398707021	398707120
BobWhite_rep_c54390_73	62.412	2B	2BL_8016456	chr2B	409344457	409344556
BS00071346_51	62.412	2B	2BS_5238434	chr2B	249198220	249198120
CAP7_c2854_46	62.412	2B	2BL_8088612	chr2B	403084944	403084852
Ex_c66545_551	62.412	2B	2BL_8083480	chr2B	413865773	413865673
Excalibur_c3839_2483	62.412	2B	2BL_8087568	chr2B	407237607	407237707
Excalibur_rep_c107546_206	62.412	2B	2BL_7984123	chr2B	437008649	437008581
Excalibur_rep_c111672_114	62.412	2B	2BL_7982489	chr2B	423661728	423661828
Excalibur_rep_c69016_57	62.412	2B	2BL_8013430	chr2B	396338403	396338303
IAAV8980	62.412	2B	2BL_7965872	chr2B	435342081	435341881
Ku_c3858_1078	62.412	2B	2BL_7965872	chr2B	435341177	435341277
Ku_c46339_317	62.412	2B	2BL_7942022	chr2B	408194856	408194756
Kukri_c11850_1711	62.412	2B	2BL_8072115	chr2B	395542809	395542909
Kukri_c34231_167	62.412	2B	2BL_8054718	chr2B	406110986	406111086
Kukri_c42289_582	62.412	2B	2BL_7909949	chr2B	422732234	422732134
Kukri_c5609_565	62.412	2B	2BL_8077613	chr2B	397920019	397920119
Kukri_rep_c100990_597	62.412	2B	2BL_8003360	chr2B	403698906	403699006
Kukri_rep_c70962_1545	62.412	2B	2BL_7970823	chr2B	436961232	436961136
RAC875_c57938_94	62.412	2B	2BS_5198198	chr2B	249374664	249374564
RAC875_c9122_395	62.412	2B	2BL_8041174	chr2B	429147231	429147131
RAC875_s109189_188	62.412	2B	2BS_5199521	chr2B	248149874	248149774
RFL_Contig3301_510	62.412	2B	2BL_8020386	chr2B	415055245	415055342
RFL_Contig3353_125	62.412	2B	2BL_7959293	chr2B	411143345	411143445
RFL_Contig4748_1076	62.412	2B	2BL_5987674	chr2B	390116829	390116929
wsnp_BE403506B_Ta_1_2	62.412	2B	2BL_8080499	chr2B	424331051	424330931
wsnp_be498599B_Ta_1_1	62.412	2B	2BL_8007925	chr2B	417080849	417080969
wsnp_CAP11_c1436_808089	62.412	2B	2BL_7965872	chr2B	435341881	435342081
wsnp_CAP11_c307_255609	62.412	2B	2BL_8086291	chr2B	423904596	423904796
wsnp_Ex_c1548_2961101	62.412	2B	2BL_8038417	chr2B	406875697	406875855
wsnp_Ex_c19819_28826877	62.412	2B	2BL_8041174	chr2B	429146527	429146727
wsnp_Ex_c20529_29609310	62.412	2B	2BL_7982489	chr2B	423663118	423663318
wsnp_Ex_c21532_30680512	62.412	2B	2BL_8065428	chr2B	404427599	404427404
wsnp_Ex_c36002_44045355	62.412	2B	2BL_8065428	chr2B	404427991	404427791
wsnp_Ex_c3839_6981725	62.412	2B	2BL_8087568	chr2B	407241581	407241781
wsnp_Ex_c39862_47046812	62.412	2B	2BL_7942774	chr2B	416874748	416874948
wsnp_Ex_c45595_51343969	62.412	2B	2BL_7984123	chr2B	437008581	437008699
wsnp_Ex_c45851_51530126	62.412	2B	2BL_8072046	chr2B	412991705	412991505
wsnp_Ex_c482_957514	62.412	2B	2BL_8085239	chr2B	405646363	405646563
wsnp_Ex_c51661_55533018	62.412	2B	2BL_7998446	chr2B	432134861	432135060
wsnp_Ex_c52405_56014689	62.412	2B	2BL_8080499	chr2B	424332471	424332271
wsnp_Ex_c52458_56049703	62.412	2B	2BL_8003360	chr2B	403699054	403698856
wsnp_Ex_c59991_60628628	62.412	2B	2BL_7957070	chr2B	397446769	397446952
wsnp_Ex_c6248_10896799	62.412	2B	2BL_7967145	chr2B	393468325	393468525
wsnp_Ex_c7516_12850225	62.412	2B	2BL_8020386	chr2B	415058405	415058522
wsnp_Ex_c8641_14485630	62.412	2B	2BL_8055960	chr2B	433540061	433540261
wsnp_Ex_c9133_15198714	62.412	2B	2BL_8030958	chr2B	389472392	389472592
wsnp_Ex_rep_c103248_88252209	62.412	2B	2BL_7982489	chr2B	423661878	423661678
wsnp_Ex_rep_c103248_88252281	62.412	2B	2BL_7982489	chr2B	423661950	423661750
wsnp_Ex_rep_c66482_64736708	62.412	2B	2BL_8016456	chr2B	409344607	409344407
wsnp_Ex_rep_c66545_64828871	62.412	2B	2BL_8083480	chr2B	413866412	413866212
wsnp_Ex_rep_c70228_69172301	62.412	2B	2BL_8001645	chr2B	390944164	390943964
wsnp_Ex_rep_c71064_69904031	62.412	2B	2BL_8021919	chr2B	385564939	385564789
wsnp_JD_c21530_18862705	62.412	2B	2BL_8080499	chr2B	424331895	424331770
wsnp_JD_c2631_3548229	62.412	2B	2BL_8086773	chr2B	406090816	406091016
wsnp_JD_c3166_4159751	62.412	2B	2BL_8006961	chr2B	426478550	426478350
wsnp_Ku_c52199_57246606	62.412	2B	2BL_7935750	chr2B	423836743	423836943
wsnp_Ku_c673_1393449	62.412	2B	2BL_7959293	chr2B	411140539	411140739
wsnp_Ku_c8088_13805885	62.412	2B	2BL_8089578	chr2B	390363187	390363387
wsnp_Ku_rep_c71678_71421327	62.412	2B	2BL_7935750	chr2B	423838199	423837999
wsnp_Ku_rep_c83117_78896856	62.412	2B	2BL_8041174	chr2B	429147078	429147278
wsnp_Ra_c4746_8540731	62.412	2B	2BL_8003360	chr2B	403700795	403700706
Kukri_rep_c91092_72	62.441	2B	2BL_8072412	chr2B	442795996	442796096
CAP12_c6259_207	62.441	2B	2BL_8072412	chr2B	442794848	442794748
Excalibur_c11125_1525	62.441	2B	2BL_7898513	chr2B	442338575	442338475
IAAV3255	62.441	2B	2BL_8026237	chr2B	442522702	442522626
Kukri_c17888_243	62.441	2B	2BL_7898513	chr2B	442338732	442338832
Kukri_c47082_109	62.441	2B	2BL_8035556	chr2B	442514885	442514812
RAC875_c21237_1064	62.441	2B	2BL_8072412	chr2B	442794554	442794454
RAC875_c21237_166	62.441	2B	2BL_8072412	chr2B	442792906	442792806
RAC875_c60230_122	62.441	2B	2BL_8071475	chr2B	440825271	440825332
RAC875_rep_c73058_116	62.441	2B	2BL_8035556	chr2B	442518480	442518415
tplb0034a02_1566	62.441	2B	2BL_7975844	chr2B	441078893	441078793
wsnp_CAP11_c1956_1045077	62.441	2B	2BL_8084142	chr2B	445177846	445177733
wsnp_Ex_rep_c108679_91802578	62.441	2B	2BL_8091996	chr2B	441867059	441866933
wsnp_Ex_rep_c66524_64799410	62.441	2B	2BL_8091996	chr2B	441860048	441860248
wsnp_Ex_rep_c66700_65028839	62.441	2B	2BL_8035556	chr2B	442518400	442518522
wsnp_JD_c9251_10121113	62.441	2B	2BL_8072412	chr2B	442796716	442796555
wsnp_JD_c9251_10121369	62.441	2B	2BL_8072412	chr2B	442796972	442796772
Kukri_rep_c91092_204	62.723	2B	2AL_6368723	chr2B	442795864	442795964
CAP8_c3701_331	62.744	2B	2BL_8056539	chr2B	448080600	448080662
RFL_Contig4849_702	62.744	2B	2BL_7964324	chr2B	464290308	464290408
wsnp_CAP11_rep_c4105_1940985	62.744	2B	2BL_8056539	chr2B	448080482	448080636
wsnp_CAP11_rep_c4105_1941066	62.744	2B	2BL_8056539	chr2B	448080482	448080555
wsnp_Ex_rep_c104478_89183627	62.744	2B	2BL_8026937	chr2B	447821421	447821283
wsnp_Ku_c37269_46153087	62.744	2B	2BL_8050787	chr2B	449842149	449841949
BobWhite_c13066_776	62.837	2B	2DL_8891606	chr2B	423836024	423836124
BobWhite_c14425_216	62.837	2B	2DS_5347050
BobWhite_c18672_757	62.837	2B	7BS_3129470	chr2B	412659564	412659466
Ex_c7628_2392	62.837	2B	3B_7518477	chr2B	412665561	412665461
Excalibur_c33079_199	62.837	2B	2DL_9853109	chr2B	430233055	430233154
Excalibur_c48957_395	62.837	2B	2DL_9826028	chr2B	409339899	409339999
Excalibur_c8457_1162	62.837	2B	2AL_6347090	chr2B	427950002	427950102
Ku_c65484_365	62.837	2B	3B_7518477	chr2B	412665493	412665593
Kukri_c20280_325	62.837	2B	2DS_5347050
Kukri_c38850_1476	62.837	2B	2AL_6417041	chr2B	403698776	403698676
Kukri_c42289_502	62.837	2B	2BL_7909949	chr2B	422732154	422732054
Kukri_c49219_76	62.837	2B	2DL_9910446	chr2B	437001724	437001824
Kukri_c5609_737	62.837	2B	2BL_8077613	chr2B	397919847	397919947
Kukri_c65484_1250	62.837	2B	5BL_10852263	chr2B	412664607	412664707
RAC875_c20366_376	62.837	2B	5AL_1854185	chr2B	399339098	399339198
RAC875_c400_1271	62.837	2B	3B_6509516	chr2B	412663791	412663691
RAC875_c400_2722	62.837	2B	2BL_8088363	chr2B	412718929	412718829
RAC875_c85261_84	62.837	2B	2DL_9906668	chr2B	435155881	435155792
wsnp_Ex_c1568_2993540	62.837	2B	2DL_9839159	chr2B	417793434	417793540
wsnp_Ex_c37950_45589555	62.837	2B	2BL_8072115	chr2B	395542959	395542759
wsnp_Ex_rep_c69928_68889568	62.837	2B	2DL_8891606	chr2B	423836174	423835974
wsnp_Ku_c6183_10867720	62.837	2B	2BL_8061876	chr2B	430233204	430233004
wsnp_RFL_Contig3304_3372802	62.837	2B	2DL_8891606	chr2B	423837727	423837627
wsnp_RFL_Contig3802_4108582	62.837	2B	2AS_5217335	chr2B	249208449	249208531
RFL_Contig2193_610	63.024	2B	2BL_7994755	chr2B	508647576	508647476
RAC875_rep_c108797_110	63.599	2B	2DL_9866986	chr2B	442795873	442795973
wsnp_Ex_c29434_38471452	64.188	2B	2DL_9840202	chr2B	447364850	447364737
wsnp_CAP8_c630_456418	64.338	2B	2BS_5246414	chr2B	146661113	146661271
TA006140-0798	64.862	2B	2BL_8016382	chr2B	560894848	560894899
BobWhite_c47948_76	65.377	2B	2DL_9878884	chr2B	561228487	561228418
Ra_c111671_555	65.44	2B	2BL_8059154	chr2B	546201916	546202016
BS00009962_51	65.44	2B	2BL_8087983	chr2B	545267458	545267358
Kukri_c32700_104	65.903	2B	2BL_8003779	chr2B	601334150	601334050
RAC875_c67311_429	66.263	2B	2BL_8084179	chr2B	545757361	545757261
BS00010745_51	66.882	2B	2BL_8059154	chr2B	546201874	546201974
BS00010829_51	66.882	2B	2BL_8059154	chr2B	546201881	546201981
IACX7505	66.882	2B	2BL_8059154	chr2B	546202195	546202064
IAAV8040	67.082	2B	2BS_5215259	chr2B	77174857	77174767
Excalibur_c20058_339	67.474	2B	2BS_5243097	chr2B	76817060	76817160
Excalibur_rep_c101660_869	67.662	2B	4BS_1677711	chr2B	77173079	77172979
Excalibur_c7136_1260	67.842	2B	2BS_5188368	chr2B	77781644	77781733
BS00110490_51	67.842	2B	2BS_5215259	chr2B	77170696	77170596
IAAV7837	67.842	2B	2BS_5225215	chr2B	76916392	76916582
BS00022422_51	68.054	2B	2BS_5247730	chr2B	89491705	89491605
BS00081428_51	68.054	2B	2BS_5247730	chr2B	89491895	89491795
Tdurum_contig26542_281	68.212	2B	2BL_7965156	chr2B	554292657	554292757
Tdurum_contig26542_457	68.212	2B	2BL_7965156	chr2B	554292481	554292581
RAC875_c29716_871	68.924	2B	2BL_8059154	chr2B	546203335	546203236
Kukri_c4097_898	69.123	2B	2BL_8026857	chr2B	561226953	561226859
RFL_Contig2290_1009	69.202	2B	2BL_8010964	chr2B	559427894	559427964
BobWhite_c16130_362	69.202	2B	2BL_7992439	chr2B	561283554	561283654
RFL_Contig2290_634	69.202	2B	2BL_8010964	chr2B	559429711	559429811
wsnp_BE490763B_Ta_2_1	69.202	2B	2BL_8019012	chr2B	563859737	563859617
RFL_Contig2290_184	69.473	2B	2BL_8010964	chr2B	559430334	559430434
BobWhite_c45218_687	69.473	2B	2BL_8048928	chr2B	563184939	563184839
IACX11084	69.473	2B	2BL_8072727	chr2B	564874628	564874491
Ex_c9729_243	69.654	2B	2BL_7940905	chr2B	643684899	643684999
Xwmc441	70.081	2B
wsnp_Ra_c3955_7262354	70.354	2B	2BL_8059655	chr2B	724693504	724693647
Excalibur_c52268_92	70.354	2B	2BL_8023225	chr2B	731001094	731000994
Excalibur_rep_c66577_159	70.817	2B	2DL_9835536	chr2B	572591268	572591368
Tdurum_contig18858_324	71.223	2B	2BL_7936341	chr2B	675340464	675340541
Ex_c87254_173	71.42	2B	2BS_5245406	chr2B	69344109	69344009
BS00010055_51	71.52	2B	2BS_5162880	chr2B	72610501	72610601
IACX8565	71.52	2B	2BS_5162880	chr2B	72610651	72610529
RAC875_c59545_122	71.88	2B	2DL_9858749	chr2B	573941817	573941903
RFL_Contig4856_71	72.231	2B	2BL_8090504	chr2B	586120486	586120586
BobWhite_rep_c48906_121	72.231	2B	2BL_8023531	chr2B	593678253	593678339
BS00019285_51	72.231	2B	2BL_8000313	chr2B	592585102	592585198
BS00035335_51	72.231	2B	2BL_7980722	chr2B	591915616	591915716
BS00064448_51	72.231	2B	2BL_7988452	chr2B	592039450	592039350
CAP12_c733_120	72.231	2B	2BL_7988920	chr2B	581468123	581468023
IAAV5350	72.231	2B	2BL_8000313	chr2B	592584290	592584090
IACX5850	72.231	2B	2BL_8062751	chr2B	599813214	599813110
Ku_c66850_494	72.231	2B	2BL_8092856	chr2B	579571443	579571343
Ku_c66850_510	72.231	2B	2BL_8092856	chr2B	579571459	579571359
wsnp_BE490267A_Ta_2_1	72.231	2B	2BL_8045172	chr2B	587247905	587248025
wsnp_Ex_c114_230248	72.231	2B	2BL_8089357	chr2B	580020556	580020356
wsnp_Ex_c7203_12370983	72.231	2B	2BL_8092925	chr2B	593658630	593658430
wsnp_JD_c744_1111659	72.231	2B	2BL_8089357	chr2B	580020758	580020958
wsnp_JD_rep_c67103_42432235	72.231	2B	2BL_8047012	chr2B	578601519	578601322
Ku_c5725_615	72.321	2B	2BS_5236141	chr2B	68363661	68363761
RAC875_c22429_249	72.783	2B	2BS_5244103	chr2B	69414764	69414864
Tdurum_contig45255_3473	72.783	2B	2BS_5244103	chr2B	69410709	69410809
Ku_c5725_892	72.832	2B	2BS_5236141	chr2B	68363384	68363484
Kukri_rep_c107572_121	72.916	2B	2BS_5236141	chr2B	68365305	68365389
CAP7_rep_c5636_102	72.986	2B	3B_10363244	chr2B	640103145	640103046
CAP7_rep_c5636_213	72.986	2B	3B_10363244	chr2B	640103256	640103156
GENE-0675_161	73.994	2B	2BL_8093120	chr2B	647105505	647105405
BobWhite_rep_c50458_213	73.994	2B	2BL_7954593	chr2B	641943113	641943018
BS00011315_51	73.994	2B	2BL_8090122	chr2B	647317136	647317036
BS00022314_51	73.994	2B	2BL_8028237	chr2B	643297943	643298043
BS00041922_51	73.994	2B	2BL_8058096	chr2B	640489898	640489998
BS00079621_51	73.994	2B	2BL_6901242	chr2B	655607436	655607504
BS00105315_51	73.994	2B	2BL_7948783	chr2B	641877332	641877232
BS00105409_51	73.994	2B	2BL_8050780	chr2B	655014278	655014378
Ex_c9729_126	73.994	2B	2BL_7940905	chr2B	643685016	643685116
Excalibur_c18989_1026	73.994	2B	2BL_8068018	chr2B	629022559	629022659
Excalibur_c71500_231	73.994	2B	2BL_8075890	chr2B	648482784	648482684
Excalibur_c7755_1057	73.994	2B	2BL_7873893	chr2B	655606067	655606167
Excalibur_c7755_1321	73.994	2B	2BL_7873893	chr2B	655605803	655605903
GENE-0675_104	73.994	2B	2BL_8093120	chr2B	647105452	647105352
Ku_c66734_472	73.994	2B	2BL_8027296	chr2B	640691862	640691772
Kukri_c4294_371	73.994	2B	2BL_8091156	chr2B	648920702	648920802
Kukri_c46361_295	73.994	2B	2BL_2190218	chr2B	655604391	655604473
Kukri_c65315_82	73.994	2B	2BL_8083931	chr2B	651932583	651932483
Ra_c68109_376	73.994	2B	2BL_8093120	chr2B	647108780	647108880
RAC875_rep_c77433_308	73.994	2B	2BL_7991987	chr2B	641665123	641665057
TA001720-0874	73.994	2B	2BL_8075890	chr2B	648481739	648481689
TA002269-1202	73.994	2B	2BL_8090122	chr2B	647316287	647316336
Tdurum_contig12459_405	73.994	2B	2BL_8083931	chr2B	651932483	651932583
Tdurum_contig12459_491	73.994	2B	2BL_8083931	chr2B	651932397	651932497
Tdurum_contig12459_664	73.994	2B	2BL_8083931	chr2B	651932224	651932324
Tdurum_contig45838_263	73.994	2B	2BL_8057794	chr2B	636209154	636209054
Tdurum_contig74826_330	73.994	2B	2BL_8053819	chr2B	652613213	652613113
wsnp_BF473744B_Ta_2_2	73.994	2B	2BL_7961027	chr2B	648082075	648081955
wsnp_Ex_c17845_26604587	73.994	2B	2BL_8087958	chr2B	650285277	650285204
wsnp_Ex_c2445_4573233	73.994	2B	2BL_8090122	chr2B	647316986	647317186
wsnp_Ex_c9729_16071358	73.994	2B	2BL_7940905	chr2B	643684986	643685186
wsnp_Ex_rep_c67561_66188180	73.994	2B	2BL_5595008	chr2B	648079768	648079666
wsnp_Ex_rep_c67561_66189356	73.994	2B	2BL_7961027	chr2B	648083781	648083659
wsnp_JD_c47318_32176833	73.994	2B	2BL_5665706	chr2B	632920784	632920983
wsnp_JD_c52_87219	73.994	2B	2BL_8027296	chr2B	640689218	640689063
Ra_c71978_532	74.17	2B	5AL_704548	chr2B	648083739	648083659
Tdurum_contig12831_69	74.17	2B	2DL_9888404	chr2B	647104623	647104561
Tdurum_contig23247_66	74.17	2B	2AL_3148576	chr2B	651363796	651363896
Excalibur_c3762_715	74.17	2B	2BL_2190218	chr2B	655602826	655602900
IAAV677	74.235	2B	2BL_8070148	chr2B	657844869	657845069
BS00009690_51	74.235	2B	2BL_7961845	chr2B	657793027	657793127
GENE-1444_162	74.235	2B	2BL_8070148	chr2B	657844104	657844012
GENE-1444_220	74.235	2B	2BL_8070148	chr2B	657844128	657844058
IAAV7841	74.235	2B	2BL_8041793	chr2B	657790978	657790778
Kukri_c3024_1268	74.235	2B	2BL_8041793	chr2B	657790955	657791055
Kukri_c20930_159	74.328	2B	2BL_7989839	chr2B	640103239	640103339
wsnp_Ex_c24711_33964543	74.328	2B	2BL_7991007	chr2B	640341316	640341116
Kukri_c1460_1032	74.465	2B	2DL_9872518	chr2B	644151505	644151605
Ex_c960_746	74.465	2B	2BL_8005233	chr2B	634203215	634203315
Ex_c960_776	74.465	2B	2BL_8005233	chr2B	634203185	634203285
Kukri_c9785_62	74.465	2B	2DL_9830266	chr2B	643682975	643682897
wsnp_Ex_c46576_52042185	74.465	2B	2BL_5665706	chr2B	632920984	632920784
Kukri_c40621_513	74.557	2B	2DL_9860543	chr2B	641102202	641102102
Kukri_c9785_1472	74.557	2B	2DL_9830266	chr2B	643684632	643684531
Excalibur_c181_265	74.689	2B	2BL_7936804	chr2B	577499586	577499498
Kukri_c9785_1135	74.796	2B	2BL_7940905	chr2B	643684294	643684194
Xgwm66	74.974	2B
Excalibur_c25234_143	75.496	2B	2BS_5216472	chr2B	66214670	66214770
BobWhite_c10578_272	75.496	2B	2BS_5159361	chr2B	66543578	66543478
BobWhite_c11739_325	75.496	2B	2BS_5159361	chr2B	66544101	66544201
Tdurum_contig27976_414	75.725	2B	2BS_5159361	chr2B	66543578	66543478
Xgwm120	75.788	2B
RAC875_c34516_70	76.086	2B	2BS_5226278	chr2B	65375313	65375213
BS00096182_51	76.086	2B	2BS_5226278	chr2B	65370533	65370433
RAC875_c15229_108	76.086	2B	2BS_5238173	chr2B	65114079	65113991
RAC875_c26469_480	76.086	2B	2BS_2839107	chr2B	65100733	65100804
RAC875_c34516_316	76.086	2B	2BS_5226278	chr2B	65375559	65375459
RAC875_c61801_299	76.086	2B	2BS_2839107	chr2B	65106946	65107046
Excalibur_c6502_397	76.345	2B	3B_10768103	chr2B	65463870	65463970
Xgwm501	76.454	2B
Excalibur_c64983_65	77.056	2B	2BL_7936341	chr2B	675345917	675345817
BobWhite_c1072_100	77.056	2B	2BL_8086946	chr2B	677218447	677218348
Excalibur_c1353_1364	77.056	2B	2BL_7939476	chr2B	676128349	676128449
Excalibur_c22637_235	77.056	2B	2BL_7972041	chr2B	679898901	679898801
RAC875_c817_2282	77.056	2B	2BL_5270038	chr2B	679743147	679743047
Excalibur_rep_c86807_132	77.308	2B	2AL_6434900	chr2B	679731283	679731383
Kukri_c52356_96	77.338	2B	2BL_8057572	chr2B	693314917	693314984
Tdurum_contig41990_1324	77.906	2B	2BL_8043159	chr2B	709425289	709425189
Ku_c9369_1726	78.011	2B	2BL_8008501	chr2B	695374727	695374627
Excalibur_c2484_2113	78.135	2B	2BL_7957646	chr2B	717474694	717474794
BS00069685_51	78.469	2B	2BL_8045605	chr2B	640794758	640794858
wsnp_Ex_c21092_30220702	78.71	2B	2BS_5206271	chr2B	58978926	58978726
BobWhite_c41535_52	78.71	2B	2BS_5206271	chr2B	58979494	58979394
wsnp_Ex_c21092_30220342	78.71	2B	2BS_5206271	chr2B	58978566	58978366
Tdurum_contig32692_271	79.594	2B	2DL_1036969	chr2B	58991098	58990998
Kukri_c5497_312	79.594	2B	2DS_5331485	chr2B	58845525	58845605
Ku_c71357_859	79.608	2B	2BL_7985920	chr2B	581704144	581704044
RAC875_c14775_1048	79.608	2B	2BL_8073352	chr2B	600705056	600705156
BS00047891_51	79.833	2B	2BL_7974652	chr2B	654375017	654374917
Excalibur_c76598_570	80.133	2B	2BL_7948488	chr2B	681539577	681539677
BobWhite_c3448_80	80.285	2B	2BS_5245032	chr2B	57651527	57651467
BS00104667_51	80.669	2B	2DL_9843968	chr2B	690218375	690218275
wsnp_Ex_rep_c102127_87360034	81.045	2B	2BL_8067129	chr2B	709821665	709821789
Tdurum_contig41990_1267	81.86	2B	6AS_4337884	chr2B	709425232	709425132
BS00082137_51	82.011	2B	2BL_8030240	chr2B	731481334	731481434
wsnp_Ex_c20029_29064315	82.011	2B	2BL_8033775	chr2B	723443516	723443316
IAAV6032	82.428	2B	2BL_8020296	chr2B	786229292	786229451
CAP8_c2833_303	82.428	2B	2AL_6288535	chr2B	786226014	786226114
IAAV2633	82.62	2B	2BL_7949726	chr2B	695689112	695689259
IAAV3474	82.676	2B	2BL_7949726	chr2B	695693502	695693359
wsnp_Ra_c54256_57628288	82.883	2B	2BL_8089722	chr2B	706730143	706730343
Kukri_c84629_315	83.155	2B	2AL_6439766	chr2B	695508949	695509049
TA005292-0114	83.438	2B	2BS_1208889	chr2B	52869282	52869233
Kukri_rep_c109142_264	84.22	2B	2DL_9908867	chr2B	712599927	712600027
Kukri_c1314_371	84.802	2B	2AL_6438802	chr2B	712603606	712603684
RAC875_c47743_81	85.159	2B	2BL_7965331	chr2B	712827133	712827033
Ku_c53298_1284	85.351	2B	2BL_8067129	chr2B	709821535	709821435
wsnp_Ex_c1016_1943827	85.351	2B	2BL_8067129	chr2B	709823878	709823713
wsnp_Ex_c1016_1943573	85.733	2B	2BL_8067129	chr2B	709822885	709822763
Tdurum_contig12879_1384	85.958	2B	2DL_1450244	chr2B	712604121	712604039
BS00044983_51	85.958	2B	2DL_334149	chr2B	716553722	716553622
Excalibur_c43926_163	86.067	2B	2BL_7952377	chr2B	713697726	713697626
Excalibur_c80601_308	86.067	2B	2BL_8013217	chr2B	713676090	713675990
Excalibur_c80601_83	86.067	2B	2BL_8013217	chr2B	713675865	713675765
tplb0024l03_910	86.067	2B	2BL_8013217	chr2B	713675808	713675708
Kukri_rep_c68903_708	86.314	2B	2BL_7983406	chr2B	730189422	730189340
Tdurum_contig12879_1200	86.591	2B	2DL_1450244	chr2B	712603639	712603539
Excalibur_c14988_388	86.726	2B	2BL_8065655	chr2B	716781490	716781390
wsnp_Ex_c45468_51254978	87.155	2B	2BL_8017662	chr2B	732606439	732606239
Excalibur_c13180_67	87.328	2B	2DL_9909353	chr2B	719520823	719520733
Excalibur_c24410_754	87.328	2B	2BL_7994540	chr2B	729767075	729767175
Excalibur_c5801_177	87.328	2B	2DL_9856870	chr2B	722085683	722085771
GENE-0638_1271	87.328	2B	2DL_9909353	chr2B	719524096	719524203
Kukri_rep_c68903_1118	87.328	2B	2BL_7983406	chr2B	730190731	730190641
RAC875_c46498_567	87.328	2B	2AL_6365908	chr2B	731343073	731342975
TA011763-0791	87.328	2B	3B_10743996
Tdurum_contig78534_314	87.328	2B	2BL_8077378	chr2B	720807443	720807543
Tdurum_contig54784_485	87.473	2B	2BL_7993945	chr2B	718967946	718968046
Excalibur_c6735_154	87.673	2B	2DL_9909353	chr2B	719523500	719523581
BobWhite_c17614_194	87.673	2B	2DL_9906445	chr2B	730998298	730998238
BobWhite_c6365_385	87.673	2B	2BL_7948402	chr2B	731895341	731895441
BS00063905_51	87.673	2B	1AS_3311852	chr2B	728365184	728365084
Excalibur_s109809_129	87.673	2B	2BL_1938490	chr2B	731305696	731305795
RAC875_c2176_3046	87.673	2B	2DL_9910080	chr2B	731891272	731891339
RAC875_c53285_834	87.673	2B	2BL_1938490	chr2B	731305669	731305769
Tdurum_contig10574_864	87.673	2B	2AL_6411996	chr2B	726550434	726550534
BS00022674_51	87.891	2B	2BL_4154397	chr2B	726547735	726547835
BobWhite_c35150_107	87.891	2B	2BL_8026460	chr2B	731609536	731609635
BobWhite_c6365_1022	87.891	2B	2BL_7948402	chr2B	731894115	731894215
BS00004224_51	87.891	2B	2BL_8030327	chr2B	730562980	730563070
BS00012298_51	87.891	2B	2BL_8026460	chr2B	731609199	731609113
BS00064607_51	87.891	2B	2BL_7941332	chr2B	732346596	732346496
CAP12_rep_c7164_108	87.891	2B	2BL_8026460	chr2B	731609384	731609284
CAP7_c317_174	87.891	2B	2BL_8023225	chr2B	731000076	731000176
Excalibur_c14201_111	87.891	2B	2BL_8030327	chr2B	730564031	730563969
Excalibur_c89565_263	87.891	2B	2BL_8030327	chr2B	730565565	730565628
Kukri_c2259_1052	87.891	2B	2BL_8030327	chr2B	730565577	730565477
Kukri_c2363_702	87.891	2B	2BL_3929536	chr2B	730851110	730851182
Kukri_c411_1530	87.891	2B	2BL_4154397	chr2B	726547709	726547809
Kukri_c411_1775	87.891	2B	2BL_4154397	chr2B	726547464	726547564
Kukri_rep_c68903_301	87.891	2B	2BL_7983406	chr2B	730188609	730188509
RAC875_c91522_523	87.891	2B	2BL_8089188	chr2B	731562426	731562352
RAC875_rep_c106542_272	87.891	2B	2BL_8061231	chr2B	731311023	731311088
TA002338-0901	87.891	2B	2BL_8061437	chr2B	719520344	719520295
Tdurum_contig42046_597	87.891	2B	2BL_7942933	chr2B	719801559	719801659
Tdurum_contig48260_249	87.891	2B	2BL_8033775	chr2B	723443366	723443466
Tdurum_contig56876_365	87.891	2B	2BL_4154397	chr2B	726547739	726547639
Tdurum_contig82393_581	87.891	2B	2BL_8030327	chr2B	730562811	730562711
wsnp_CAP7_c317_172502	87.891	2B	2BL_8023225	chr2B	730999903	731000103
wsnp_Ex_c13353_21046550	87.891	2B	2BL_7936983	chr2B	719970061	719969897
wsnp_Ex_c19772_28771627	87.891	2B	2BL_7936983	chr2B	719965345	719965145
wsnp_Ex_rep_c101581_86924089	87.891	2B	2BL_8054271	chr2B	721113450	721113603
wsnp_Ra_c4660_8405634	87.891	2B	2BL_8013221	chr2B	720480188	720480388
BS00041587_51	87.986	2B	2BS_5204122	chr2B	47425683	47425783
BS00041585_51	87.986	2B	2BS_5204122	chr2B	47426891	47426989
IAAV2277	87.986	2B	2BS_5204122	chr2B	47427372	47427172
IAAV4206	87.986	2B	2BS_5204122	chr2B	47430732	47430532
RAC875_c12766_461	87.986	2B	2BS_5204122	chr2B	47430582	47430682
GENE-0875_506	89.049	2B	2BS_5233024	chr2B	258030762	258030666
GENE-0875_620	89.049	2B	2BS_5233024	chr2B	258030872	258030772
Kukri_c9478_2764	89.332	2B	2BL_8091092	chr2B	733743312	733743412
Excalibur_c6735_214	89.509	2B	2DL_9909353	chr2B	719523335	719523416
Tdurum_contig11659_253	89.509	2B	2DL_9899320	chr2B	730187943	730187843
Excalibur_c65341_303	89.674	2B	2BL_8087327	chr2B	695581405	695581305
Xbarc200.2	90.492	2B
Xbarc200.1	90.882	2B
Tdurum_contig28795_219	91.988	2B	2BL_6669028	chr2B	743746390	743746490
Ku_c3479_1035	92.339	2B	2BL_7970668	chr2B	743331323	743331223
wsnp_Ex_rep_c67838_66536117	92.584	2B	2BL_7959819	chr2B	742466412	742466612
Kukri_c6944_714	92.78	2B	2DL_9852446	chr2B	742815419	742815519
wsnp_Ex_c25943_35203857	92.922	2B	2BL_8017056	chr2B	742815569	742815369
Excalibur_c37753_655	92.959	2B	2BL_6669028	chr2B	743746074	743745992
wsnp_RFL_Contig3917_4326857	93.051	2B	2DL_6311611	chr2B	743745640	743745549
Excalibur_c2157_173	93.065	2B	2BL_6669028	chr2B	743746456	743746556
wsnp_Ex_c4024_7278036	93.287	2B	2BL_8034268	chr2B	742525556	742525444
Tdurum_contig28795_381	93.287	2B	2BL_6669028	chr2B	743746228	743746328
RAC875_c40992_113	93.444	2B	2BL_6669028	chr2B	743745101	743745173
IAAV1776	93.602	2B	2BL_8017056	chr2B	742815054	742814854
wsnp_Ex_c12223_19533198	93.602	2B	2BL_8017056	chr2B	742814854	742815054
wsnp_RFL_Contig3273_3319580	93.602	2B	2BL_7961390	chr2B	743738797	743738897
GENE-1741_103	93.66	2B	2DS_5333319	chr2B	91039370	91039274
wsnp_Ex_c1962_3696626	93.896	2B	2BS_5183319	chr2B	40068342	40068142
wsnp_Ku_c4962_8872507	93.896	2B	2DS_5366894	chr2B	40447944	40448074
Excalibur_c37753_754	95.583	2B	2BL_6669028	chr2B	743746328	743746228
RAC875_c31358_214	95.654	2B	2BS_5217315	chr2B	41145794	41145694
Excalibur_c100910_239	95.863	2B	2BS_5158671	chr2B	40510342	40510409
wsnp_Ex_c1962_3696265	95.863	2B	2BS_5183319	chr2B	40067981	40067781
RAC875_c101495_63	96.267	2B	4BS_4957107	chr2B	41087795	41087695
BobWhite_c8664_94	96.67	2B	2AL_6397190	chr2B	654648876	654648776
BS00012081_51	96.927	2B	2BS_5217315	chr2B	41144241	41144341
wsnp_Ra_c265_560747	96.927	2B	2BS_5183319	chr2B	40067307	40067107
Tdurum_contig13432_860	97.195	2B	2BL_7964328	chr2B	469192131	469192065
wsnp_Ex_c18686_27560445	97.403	2B	2BL_7964219	chr2B	745699479	745699679
BS00100981_51	98.423	2B	2BL_7933811	chr2B	747602854	747602954
Excalibur_c10637_515	98.652	2B	2BL_8079555	chr2B	747821516	747821416
IAAV6288	98.652	2B	2BL_8059865	chr2B	748152669	748152503
BS00009060_51	98.843	2B	2BL_8079555	chr2B	747821475	747821575
Excalibur_c91034_141	98.859	2B	2BL_7954970	chr2B	748708675	748708775
BS00068181_51	99.129	2B	2BL_8076440	chr2B	751183035	751183135
BobWhite_c38001_528	99.273	2B	2DL_417856	chr2B	713675117	713675217
Tdurum_contig96648_192	100.144	2B	2BL_8031277	chr2B	694055912	694055812
Tdurum_contig23273_426	101.59	2B	7BL_6723930	chr2B	184672530	184672630
Excalibur_c25148_758	101.721	2B	2BL_8061838	chr2B	677346611	677346531
tplb0048j22_125	102.624	2B	2BL_8023225	chr2B	731001679	731001770
Xwmc257	103.004	2B
Tdurum_contig12879_264	105.035	2B	2BL_8047793	chr2B	712601574	712601474
Kukri_c11915_313	105.157	2B	2AL_6395336	chr2B	760950652	760950752
Excalibur_c9752_289	105.968	2B	2BL_8085192	chr2B	760950856	760950956
Excalibur_c9752_619	106.753	2B	2BL_8085192	chr2B	760950526	760950626
GENE-0095_82	107.053	2B	2DL_9909099	chr2B	758593380	758593480
Kukri_c16965_1077	107.053	2B	2DL_9850453	chr2B	212578981	212579075
Kukri_c30020_302	107.053	2B	2AL_6399230	chr2B	759173512	759173412
Kukri_c74469_351	107.053	2B	2DL_9910400	chr2B	760945044	760944944
GENE-0526_733	107.135	2B	2BL_8008594	chr2B	758594452	758594552
Xwmc25	108.216	2B
Kukri_c66820_96	109.046	2B	2BL_8008594	chr2B	758592675	758592775
BS00064658_51	109.505	2B	2DS_5361090	chr2B	40905270	40905170
RAC875_c11093_174	110.28	2B	2BL_8065936	chr2B	714499332	714499232
BS00074091_51	111.054	2B	2BL_7975732	chr2B	765897805	765897905
IACX5964	111.323	2B	6BS_2930884	chr2B	26575052	26574968
IAAV1502	111.594	2B	2BL_8084644	chr2B	769949930	769949801
BobWhite_c33464_133	111.882	2B	2BL_8035048	chr2B	767176714	767176615
RAC875_c22463_494	111.882	2B	2BL_8037264	chr2B	767170171	767170271
BobWhite_c24069_152	112.597	2B	2BL_7962539	chr2B	778849285	778849385
Excalibur_c22813_253	112.597	2B	2DL_9894301	chr2B	776699415	776699516
Excalibur_c73027_267	112.929	2B	2BL_8086363	chr2B	762518880	762518780
Excalibur_c40567_1893	113.967	2B	2BS_5229550	chr2B	28368594	28368520
Tdurum_contig54254_423	114.657	2B	2BS_5229550	chr2B	28368839	28368747
wsnp_Ra_rep_c117300_96881829	114.755	2B	2BS_5229550	chr2B	28367641	28367745
Kukri_rep_c101484_438	114.779	2B	2BL_8084542	chr2B	796347788	796347688
wsnp_Ex_c25043_34305764	114.779	2B	2BL_8038414	chr2B	797334363	797334280
GENE-1176_361	115.562	2B	2BL_8065748	chr2B	726551243	726551344
CAP11_c5888_216	115.562	2B	2BL_8077078	chr2B	722093157	722093257
Kukri_c11040_787	115.847	2B	2BL_8024127	chr2B	770684923	770684823
Kukri_c55909_1109	115.847	2B	2DL_9858407	chr2B	770681449	770681359
BobWhite_c30520_323	116.007	2B	2DS_5343186	chr2B	28451747	28451647
TA001263-0453	116.164	2B	2BS_5229550	chr2B	28368747	28368796
Kukri_rep_c95118_467	116.62	2B	2BL_8011702	chr2B	777335305	777335405
BS00031097_51	116.623	2B	2BL_8004185
wsnp_RFL_Contig3118_3061389	116.972	2B	2DS_5376916	chr2B	26298059	26298136
BS00011466_51	116.972	2B	2AS_5198028	chr2B	26588810	26588910
wsnp_Ku_c2486_4751761	116.972	2B	2DS_5390869	chr2B	26314397	26314309
GENE-1004_102	117.334	2B	2BL_7984118	chr2B	779861977	779862079
RFL_Contig1863_250	118.791	2B	2BS_5172124	chr2B	26563758	26563658
Kukri_rep_c103530_251	118.931	2B	2BS_5210094	chr2B	27088910	27088810
RAC875_c829_2014	118.931	2B	2BS_5140219	chr2B	26751708	26751808
RAC875_rep_c106596_127	118.931	2B	2BS_5140219	chr2B	26752941	26753041
JD_c11825_1135	119.001	2B	2BL_8061382	chr2B	770680727	770680802
RAC875_c21811_284	119.51	2B	2BS_5240221	chr2B	26297388	26297473
IACX9408	119.645	2B	2BS_5172124	chr2B	26581285	26581154
RAC875_c76186_510	119.922	2B	2BL_8057572	chr2B	693314845	693314945
RAC875_rep_c106566_197	119.982	2B	2BS_5240221	chr2B	26298059	26298136
BS00064153_51	121.312	2B	2BS_5160965	chr2B	25350840	25350740
BS00063694_51	121.936	2B	2BS_5172124	chr2B	26581548	26581648
BS00065036_51	122.711	2B	2BS_5172124	chr2B	26581552	26581652
BS00076003_51	122.845	2B	2BL_8014212	chr2B	751322546	751322446
BS00063107_51	123.259	2B	2BS_4973171	chr2B	26987182	26987082
Kukri_c2387_2011	124.712	2B	2BS_5186956	chr2B	122265549	122265649
BS00014345_51	124.712	2B	2BS_5186956	chr2B	122267505	122267605
Kukri_c21044_1231	124.712	2B	2BL_8056443	chr2B	696375300	696375200
Kukri_c2387_1665	124.712	2B	2BS_5186956	chr2B	122265895	122265995
TA014111-0612	124.712	2B	2BS_5186956	chr2B	122266001	122265952
BS00109268_51	125.362	2B	2BS_5217713	chr2B	32064948	32064848
IAAV2607	126.235	2B	2BL_8005433	chr2B	794049937	794049842
BobWhite_c5756_532	126.349	2B	2BL_8012453	chr2B	794501076	794501175
Kukri_c34647_218	127.254	2B	2BL_8088295	chr2B	723334065	723333965
BobWhite_c852_630	127.254	2B	2BL_4681208	chr2B	741445554	741445454
BS00108106_51	127.254	2B	2BL_7966647	chr2B	696080605	696080674
Excalibur_c95944_72	127.254	2B	2BL_8017662	chr2B	732607793	732607693
Excalibur_rep_c66400_52	127.254	2B	2BL_8065324	chr2B	700207531	700207431
Kukri_c8502_1456	127.254	2B	2BL_4287435	chr2B	702725300	702725400
RAC875_c14885_1052	127.254	2B	2BL_8056443	chr2B	696372085	696372172
RAC875_c14885_918	127.254	2B	2BL_8056443	chr2B	696372814	696372884
Tdurum_contig40560_375	127.254	2B	2BL_7975659	chr2B	694266656	694266756
Tdurum_contig47_148	127.254	2B	2BL_7955848	chr2B	738338713	738338813
wsnp_Ex_c2819_5213149	127.254	2B	2BL_8059111	chr2B	698963919	698964104
wsnp_Ex_c29382_38422739	127.254	2B	2BL_8013221	chr2B	720483658	720483785
wsnp_Ex_c34419_42734849	127.254	2B	2BL_8064097	chr2B	752490857	752490657
Kukri_rep_c110602_283	127.797	2B	2BL_7947952	chr2B	784619583	784619683
Excalibur_c60164_137	130.653	2B	2BL_8017662	chr2B	732607336	732607436
Kukri_c101063_1234	131.766	2B	2BL_8054271	chr2B	721113575	721113476
Tdurum_contig13876_121	131.931	2B	2BL_7975667	chr2B	754651219	754651145
Tdurum_contig10939_413	132.501	2B	2BS_5184871	chr2B	18121911	18122009
Excalibur_c41459_96	133.458	2B	2BS_5247579	chr2B	18263124	18263033
RAC875_c9543_99	135.547	2B	2BS_5246615	chr2B	17389965	17390065
GENE-3588_374	137.939	2B	2BL_8056443	chr2B	696373312	696373409
BobWhite_rep_c60776_638	137.939	2B	2BL_7975309	chr2B	682849438	682849342
Jagger_c4026_207	137.939	2B	2BL_8071166	chr2B	697441972	697441883
RAC875_c1790_777	137.939	2B	2BL_8034268	chr2B	742525210	742525280
wsnp_Ex_c3685_6723631	138.476	2B	2BS_5247579	chr2B	18273237	18273122
IACX8602	139.691	2B	2DL_9908963
RAC875_c25513_403	139.691	2B	2DL_9908963	chr2B	781181414	781181514
RAC875_c2698_132	140.108	2B	2BS_5195380	chr2B	17779331	17779425
Kukri_c18183_862	140.487	2B	2BL_6559793	chr2B	350307462	350307362
BS00065556_51	141.222	2B	2BS_5243783	chr2B	17456865	17456965
Excalibur_c841_609	141.222	2B	2BS_5246615	chr2B	17390954	17390854
BS00039187_51	141.448	2B	2BL_8003470	chr2B	781584249	781584349
BS00004413_51	141.538	2B	2BL_8087161	chr2B	784551315	784551415
BobWhite_c2963_1880	143.191	2B	2BS_5177680	chr2B	8593050	8593150
BS00067878_51	143.44	2B	2BL_7947952	chr2B	784621130	784621033
wsnp_Ex_c298_580660	143.738	2B	2BL_7943289	chr2B	785138839	785138641
Kukri_c94792_127	144.721	2B	2BL_8051421	chr2B	785890313	785890213
BS00022919_51	144.931	2B	2BL_8071109	chr2B	787956818	787956718
Excalibur_c12675_1147	144.931	2B	2BL_8038664	chr2B	788656650	788656724
Excalibur_c12675_1395	144.931	2B	2BL_8038664	chr2B	788656026	788656087
Excalibur_c5193_64	144.931	2B	2BL_8020296	chr2B	786230060	786229960
Jagger_c10188_98	144.931	2B	2BL_8054795	chr2B	786105507	786105407
RAC875_c16993_196	144.931	2B	2BL_8054795	chr2B	786105904	786106004
BS00101456_51	145.45	2B	2BS_5166772	chr2B	7645656	7645556
BS00083768_51	146.046	2B	2DL_2988543	chr2B	7443204	7443104
BS00066389_51	146.046	2B	7DL_611251	chr2B	454827139	454827227
Kukri_rep_c90581_382	146.975	2B	2BS_5157298	chr2B	122714266	122714166
GENE-1089_892	147.028	2B	2BL_2407480	chr2B	787978248	787978332
BS00025538_51	147.028	2B	2BL_7934267	chr2B	786272213	786272113
IAAV1798	147.028	2B	2DL_9838569	chr2B	788658744	788658824
Tdurum_contig42064_2318	147.028	2B	5BL_10874509	chr2B	787286552	787286652
Tdurum_contig92425_1868	147.028	2B	2AL_6433389	chr2B	787953472	787953572
BS00110626_51	147.108	2B	2BS_5175914	chr2B	6337880	6337980
GENE-1230_189	147.39	2B	2BS_5221251	chr2B	1270681	1270769
Kukri_c30847_551	148.793	2B	2BS_5186802	chr2B	4664547	4664485
Excalibur_c73791_296	149.323	2B	2DL_9908029	chr2B	789608830	789608930
Xwmc661.2	150.759	2B
Xwmc382	151.242	2B
Kukri_c9898_1766	151.971	2B	2BL_8080616
Xwmc661.1	152.522	2B
Excalibur_c2656_3198	153.15	2B	2BS_5217168	chr2B	7430906	7431006
Xbarc35	154.08	2B
GENE-2904_757	155.698	2B	3DL_1045863	chr2B	154250449	154250541
TA004478-0271	155.698	2B	2BS_2110178	chr2B	143774231	143774182
BS00027693_51	155.872	2B	2BS_5232840	chr2B	2116653	2116553
wsnp_JD_c640_960796	156.884	2B	2BS_5157821	chr2B	4644752	4644552
Kukri_c23905_151	156.884	2B	2BS_5157821	chr2B	4645527	4645427
IACX8446	157.969	2B	2DS_5388609	chr2B	4665315	4665180
Kukri_c3249_263	158.083	2B	2AS_5203038	chr2B	4634098	4633999
Kukri_c3249_806	158.083	2B	2AS_5203038	chr2B	11207519	11207605
BS00077762_51	158.527	2B	2BS_5157588	chr2B	5610717	5610817
Kukri_rep_c101462_172	160.16	2B	2BS_1841946	chr2B	159891816	159891911
BobWhite_c5562_219	160.16	2B	2BS_5210449	chr2B	146913293	146913393
Kukri_c3701_1980	161.497	2B	2BS_5242406	chr2B	9739814	9739714
GENE-1089_1078	162.749	2B	2BL_2407480	chr2B	787978081	787978166
GENE-1031_48	166.333	2B	2BS_5197551	chr2B	150714186	150714282
Excalibur_c18279_1219	166.333	2B	2AS_5249155	chr2B	147830015	147830115
Tdurum_contig56511_144	166.333	2B	7BS_3154633	chr2B	543539457	543539513
wsnp_Ex_c1782_3365844	166.333	2B	2DS_5318506	chr2B	159205815	159205657
wsnp_RFL_Contig3604_3795252	166.333	2B	2BS_5237539	chr2B	141989251	141989151
BS00092275_51	169.289	2B	2BS_5247155	chr2B	158624811	158624711
wsnp_Ra_c10658_17500498	172.107	2B	2BL_7946089	chr2B	689871339	689871539
BS00022487_51	183.473	2B	2BS_5156870	chr2B	47169721	47169621
BS00075852_51	191.879	2B	2BS_5222327	chr2B	46891653	46891553
Ku_c16247_120	194.493	2B	2BS_5222327	chr2B	47156130	47156063
GENE-0137_591	196.871	2B	2BS_5164503	chr2B	47140655	47140579
BS00022276_51	0	2D	2DS_775919	chr2D	29454272	29454372
Xgwm296	4.684	2D
Xwmc503	7.272	2D
Xgwm261	8.305	2D
D_contig10675_778	9.644	2D	2DS_5375260	chr2D	22449593	22449414
wsnp_JD_rep_c63957_40798083	11.327	2D	2DS_5341265	chr2D	20768682	20768482
Kukri_rep_c113120_104	12.31	2D	2DS_5341265	chr2D	20768570	20768670
wsnp_JD_rep_c63957_40798121	13.101	2D	2DS_5341265	chr2D	20768720	20768520
wsnp_Ex_c14779_22892053	13.302	2D	2DS_2179719	chr2D	20769171	20769370
tplb0053n05_793	13.574	2D	2DS_5375260	chr2D	22449235	22449334
Excalibur_c1408_236	15.842	2D	2DS_5343763	chr2D	18234236	18234336
BS00086387_51	15.842	2D	2DS_5343763	chr2D	18234463	18234363
BS00004040_51	16.671	2D	2DS_5356495	chr2D	18232261	18232161
Excalibur_c35611_446	17.292	2D	2DS_5389775	chr2D	17605349	17605249
BS00049514_51	17.409	2D	2DS_5389775	chr2D	17605378	17605478
Kukri_c29358_277	20.462	2D	2AS_5225942	chr2D	17170040	17169940
RAC875_c16897_367	20.991	2D	2DS_169559	chr2D	17814878	17814778
Kukri_c47664_191	25.908	2D	2DS_5379411	chr2D	17184487	17184387
Xgwm484	45.25	2D
BS00083623_51	49.914	2D	2DL_9905642	chr2D	637652638	637652738
D_contig02226_528	53.727	2D	2DL_9853709	chr2D	639280016	639280265
BobWhite_c16655_421	57.471	2D	2DS_5351475	chr2D	62593586	62593486
BobWhite_c11153_266	57.471	2D	2DS_5327357	chr2D	67441437	67441350
BobWhite_c16439_1102	57.471	2D	2DS_5373016	chr2D	62401892	62401992
BobWhite_c16439_1143	57.471	2D	2DS_5373016	chr2D	62401851	62401951
BobWhite_c20687_252	57.471	2D	2DS_2009819	chr2D	66867528	66867428
BS00022143_51	57.471	2D	2DS_5335331	chr2D	66868622	66868522
BS00032252_51	57.471	2D	2DS_5331777	chr2D	69504559	69504659
BS00062864_51	57.471	2D	2DS_5390743	chr2D	69251572	69251672
BS00062865_51	57.471	2D	2DS_5390743	chr2D	69251564	69251664
BS00067757_51	57.471	2D	2DS_5378117	chr2D	65537085	65536985
BS00067820_51	57.471	2D	2DS_5382880	chr2D	67557148	67557248
BS00073230_51	57.471	2D	2DS_5372541	chr2D	64981139	64981239
BS00081578_51	57.471	2D	2DS_5382880	chr2D	67552771	67552871
CAP11_c784_408	57.471	2D	2DS_5335331	chr2D	66868742	66868642
Excalibur_c15048_488	57.471	2D	2DS_1239774	chr2D	60946875	60946975
IACX9152	57.471	2D	2DS_5335331	chr2D	66869419	66869619
Kukri_c1016_2269	57.471	2D	2DS_5346401	chr2D	67231155	67231055
Kukri_c1016_2476	57.471	2D	2DS_5346401	chr2D	67231362	67231262
Kukri_c13329_800	57.471	2D	2DS_5387442	chr2D	60949185	60949085
Kukri_c36316_190	57.471	2D	2DS_5341668	chr2D	64066393	64066493
Kukri_c4790_1137	57.471	2D	2DS_5331777	chr2D	69504859	69504958
Kukri_c4790_1174	57.471	2D	2DS_5331777	chr2D	69504821	69504921
Kukri_c4790_893	57.471	2D	2DS_5331777	chr2D	69505102	69505193
Ra_c2033_337	57.471	2D	2DS_5362281	chr2D	63570641	63570741
RAC875_c57_1178	57.471	2D	2DS_5321656	chr2D	61234040	61234140
RAC875_rep_c69728_528	57.471	2D	2DS_5316580	chr2D	69536322	69536222
wsnp_BM140538D_Ta_2_1	57.471	2D	2DS_5368435	chr2D	66759688	66759568
wsnp_Ex_c19364_28303089	57.471	2D	2DS_5316580	chr2D	69536185	69536318
wsnp_Ex_c29666_38670435	57.471	2D	2DS_5371026	chr2D	62288920	62288723
[truncated: 4,314 more rows]
