# Supplementary material for: QTL Detection for Kernel Size and Weight in Bread Wheat (Triticum aestivum L.) Using a High-Density SNP and SSR-Based Linkage Map
Source: Front Plant Sci. 2018 Oct 11;9:1484. doi: 10.3389/fpls.2018.01484 (PMC6193082; doi:10.3389/fpls.2018.01484)
Supplement: Supplementary file 10 [file Table_6.XLSX]

## Sheet: Legend
Table S6 The names and positions of 951 newly mapped SNP markers.

## Sheet: Table S6
Newly mapped marker	Position	Chromosome
Ex_c34070_464	0	1A
Excalibur_rep_c66306_499	0	1A
Kukri_c11580_339	0	1A
Kukri_c11580_451	0	1A
Kukri_c11580_818	0	1A
Ra_c3837_797	0	1A
RAC875_c25708_503	0	1A
RAC875_c79971_61	0	1A
RAC875_rep_c101933_656	0	1A
TA005766-0499	0	1A
Jagger_c8952_378	4.101	1A
Kukri_c10308_342	4.101	1A
Kukri_c29655_155	4.101	1A
Kukri_c78742_122	4.101	1A
Kukri_rep_c68693_86	4.101	1A
RAC875_rep_c69640_88	4.101	1A
TA001286-0611-w	31.099	1A
wsnp_Ex_c5323_9409407	44.959	1A
BS00029346_51	52.019	1A
Tdurum_contig11004_613	52.713	1A
Ex_c2389_1834	57.287	1A
BS00068036_51	58.834	1A
Excalibur_c6141_1337	60.463	1A
IAAV5756	60.463	1A
BS00062715_51	61.129	1A
D_contig35755_111	61.354	1A
IACX293	61.354	1A
wsnp_Ex_rep_c101414_86781128	61.354	1A
wsnp_Ex_c17684_26426785	62.222	1A
wsnp_Ex_rep_c68183_66958099	62.222	1A
wsnp_RFL_Contig1736_858448	62.222	1A
BS00022216_51	62.274	1A
IACX9067	62.274	1A
BS00067021_51	64	1A
BS00064357_51	65.37	1A
Ex_c14515_220	66.5	1A
BS00022207_51	71.723	1A
Tdurum_contig11004_400	72.818	1A
Excalibur_c63243_361	82.066	1A
Kukri_c1313_1158	103.431	1A
BS00070695_51	111.08	1A
IAAV2162	111.08	1A
Ku_c32704_43	112.95	1A
CAP11_c1500_171	116.554	1A
Ku_c11394_862	10.095	1B
wsnp_Ex_c38116_45719983	10.095	1B
wsnp_Ex_c17452_26163465	10.853	1B
BS00041355_51	11.11	1B
RFL_Contig239_377	12.313	1B
RFL_Contig5937_1699	22.026	1B
BS00006033_51	26.75	1B
IACX1891	27.084	1B
Kukri_c30461_857	27.084	1B
wsnp_BE590634B_Ta_2_1	27.084	1B
wsnp_BE590634B_Ta_2_5	27.084	1B
Kukri_c13978_132	27.611	1B
RAC875_c39401_277	27.611	1B
Tdurum_contig27843_142	27.611	1B
Tdurum_contig27843_281	27.611	1B
Tdurum_contig27860_478	27.611	1B
Tdurum_contig85180_99	27.611	1B
IACX6230	0	1B
TA004668-0687	1.684	1B
BS00061472_51	12.441	1B
BS00023173_51	12.5	1B
BS00077831_51	13.984	1B
BS00015519_51	19.819	1B
Tdurum_contig61914_169	37.906	1B
BS00021877_51	51.285	1B
BS00021667_51	59.152	1B
Tdurum_contig45965_563	59.907	1B
Excalibur_c25640_110	64.316	1B
RFL_Contig4538_657	64.56	1B
RAC875_rep_c105597_205	72.438	1B
Kukri_c37718_187	21.236	1D
Excalibur_c16452_624	63.157	1D
Kukri_c19622_131	64.329	1D
IACX8280	70.613	1D
TA003135-0494	75.879	1D
wsnp_Ex_c3450_6323939	78.399	1D
D_contig32652_163	87.776	1D
BobWhite_c10977_834	92.516	1D
BS00004282_51	92.516	1D
wsnp_Ex_c57601_59245380	92.516	1D
wsnp_Ex_c57601_59245549	92.516	1D
BS00063907_51	104.417	1D
BS00064881_51	112.751	1D
BS00094562_51	130.922	1D
IACX8359	131.102	1D
BS00045568_51	141.354	1D
Kukri_c24262_918	23.669	2A
wsnp_Ex_rep_c101866_87158671	33.379	2A
CAP8_c4813_252	38.665	2A
Excalibur_c37912_326	38.954	2A
tplb0035c15_1515	44.852	2A
Kukri_rep_c100955_214	49.819	2A
wsnp_Ex_c28942_38018762	57.547	2A
Kukri_c62142_683	65.018	2A
GENE-0684_1473	67.406	2A
BobWhite_c16917_732	67.406	2A
BobWhite_c22273_227	67.406	2A
BobWhite_c30745_232	67.406	2A
BobWhite_c32336_504	67.406	2A
BobWhite_c36545_259	67.406	2A
BobWhite_c38419_677	67.406	2A
BS00031459_51	67.406	2A
BS00067927_51	67.406	2A
BS00092666_51	67.406	2A
D_contig67844_85	67.406	2A
D_F5MV3MU01EQX37_66	67.406	2A
Ex_c8179_1452	67.406	2A
Excalibur_c10133_292	67.406	2A
Excalibur_c1140_1044	67.406	2A
Excalibur_c19305_473	67.406	2A
Excalibur_c3120_889	67.406	2A
GENE-0684_1611	67.406	2A
GENE-0808_728	67.406	2A
GENE-1000_141	67.406	2A
GENE-1000_186	67.406	2A
GENE-1388_98	67.406	2A
IAAV2142	67.406	2A
Jagger_c9471_247	67.406	2A
Kukri_c13624_201	67.406	2A
Kukri_c3115_279	67.406	2A
Kukri_c33884_551	67.406	2A
Kukri_c33884_632	67.406	2A
Kukri_c65988_297	67.406	2A
Kukri_c8502_180	67.406	2A
Kukri_c85862_95	67.406	2A
Kukri_c9274_1004	67.406	2A
Kukri_c98474_481	67.406	2A
Kukri_rep_c74359_1069	67.406	2A
Ra_c70114_3713	67.406	2A
RAC875_c16967_68	67.406	2A
RAC875_c17722_1533	67.406	2A
RAC875_c3257_1089	67.406	2A
RAC875_c3257_1155	67.406	2A
RAC875_c3257_1179	67.406	2A
RAC875_c37638_174	67.406	2A
RAC875_c53568_391	67.406	2A
RAC875_c54927_1000	67.406	2A
RAC875_c54927_800	67.406	2A
RAC875_rep_c85788_126	67.406	2A
RFL_Contig3016_1091	67.406	2A
RFL_Contig3172_444	67.406	2A
TA004133-0887	67.406	2A
TA004545-0174	67.406	2A
TA006409-0318	67.406	2A
Tdurum_contig12912_308	67.406	2A
wsnp_Ku_c9269_15583444	67.406	2A
wsnp_Ra_c3057_5773050	67.406	2A
wsnp_Ra_rep_c112625_94438013	67.406	2A
Ra_c26702_797	70.071	2A
BS00107804_51	71.789	2A
Kukri_c9118_1891	71.862	2A
RAC875_c10218_91	72.003	2A
Excalibur_c3171_416	72.262	2A
GENE-1151_455	82.434	2A
RAC875_c62278_69	82.761	2A
RAC875_c95948_614	82.761	2A
Kukri_c2951_1188	82.804	2A
IAAV6102	93.253	2A
IAAV8933	93.253	2A
Kukri_c24081_1386	93.253	2A
RAC875_c22328_1356	93.253	2A
BobWhite_c48552_673	93.703	2A
BS00027799_51	94.102	2A
Excalibur_c26042_260	94.292	2A
RAC875_c75800_331	103.976	2A
JD_c10324_88	104.223	2A
BS00067284_51	106.077	2A
Excalibur_c1999_1451	106.077	2A
Kukri_c35516_93	106.077	2A
Tdurum_contig12761_125	114.824	2A
BobWhite_c6365_1154	121.05	2A
wsnp_Ex_c322_624793	137.124	2A
Excalibur_rep_c106338_424	157.821	2A
wsnp_Ex_c269_518324	53.274	2B
Kukri_c51619_265	54.357	2B
GENE-0767_62	54.357	2B
Tdurum_contig42214_1195	54.357	2B
wsnp_BM140364B_Ta_2_3	54.357	2B
Excalibur_c4303_184	58.067	2B
wsnp_Ku_c18923_28319203	58.116	2B
BS00043103_51	59.159	2B
CAP12_rep_c4483_301	59.159	2B
CAP7_c7349_21	59.159	2B
CAP8_c3982_23	59.159	2B
Kukri_c39230_362	59.159	2B
wsnp_CAP11_c5474_2542512	59.159	2B
wsnp_CAP7_c402_217331	59.159	2B
wsnp_CAP8_rep_c6230_2943068	59.159	2B
D_contig31797_313	59.389	2B
Kukri_c12900_270	59.448	2B
wsnp_CAP7_c2233_1085003	59.448	2B
Tdurum_contig42112_2432	61.142	2B
IAAV5674	61.142	2B
BobWhite_c18672_757	62.837	2B
Ex_c7628_2392	62.837	2B
Ku_c65484_365	62.837	2B
Kukri_c42289_502	62.837	2B
Kukri_c5609_737	62.837	2B
RAC875_c400_1271	62.837	2B
RAC875_c400_2722	62.837	2B
wsnp_Ex_c37950_45589555	62.837	2B
wsnp_Ku_c6183_10867720	62.837	2B
wsnp_RFL_Contig3802_4108582	62.837	2B
RFL_Contig2193_610	63.024	2B
Kukri_c32700_104	65.903	2B
Excalibur_c20058_339	67.474	2B
RFL_Contig2290_184	69.473	2B
BobWhite_c45218_687	69.473	2B
CAP7_rep_c5636_102	72.986	2B
Excalibur_c3762_715	74.17	2B
Ex_c960_746	74.465	2B
Ex_c960_776	74.465	2B
wsnp_Ex_c46576_52042185	74.465	2B
Tdurum_contig27976_414	75.725	2B
BS00082137_51	82.011	2B
wsnp_Ex_c20029_29064315	82.011	2B
IAAV2633	82.62	2B
Kukri_c84629_315	83.155	2B
Kukri_rep_c109142_264	84.22	2B
Kukri_rep_c68903_708	86.314	2B
Excalibur_c24410_754	87.328	2B
GENE-0638_1271	87.328	2B
Kukri_rep_c68903_1118	87.328	2B
RAC875_c46498_567	87.328	2B
TA011763-0791	87.328	2B
Tdurum_contig78534_314	87.328	2B
BobWhite_c6365_385	87.673	2B
Excalibur_s109809_129	87.673	2B
RAC875_c53285_834	87.673	2B
Kukri_c9478_2764	89.332	2B
RAC875_c40992_113	93.444	2B
wsnp_Ex_c1962_3696626	93.896	2B
BobWhite_c8664_94	96.67	2B
Tdurum_contig13432_860	97.195	2B
wsnp_Ex_c18686_27560445	97.403	2B
Excalibur_c10637_515	98.652	2B
IAAV6288	98.652	2B
Tdurum_contig12879_264	105.035	2B
Kukri_c16965_1077	107.053	2B
IACX5964	111.323	2B
Excalibur_c22813_253	112.597	2B
Excalibur_c73027_267	112.929	2B
Excalibur_c40567_1893	113.967	2B
Kukri_c11040_787	115.847	2B
BobWhite_c30520_323	116.007	2B
BS00011466_51	116.972	2B
wsnp_Ku_c2486_4751761	116.972	2B
Kukri_c101063_1234	131.766	2B
Tdurum_contig13876_121	131.931	2B
Tdurum_contig10939_413	132.501	2B
RAC875_c9543_99	135.547	2B
Jagger_c4026_207	137.939	2B
BS00066389_51	146.046	2B
GENE-1089_892	147.028	2B
BS00025538_51	147.028	2B
GENE-1230_189	147.39	2B
TA004478-0271	155.698	2B
Kukri_rep_c101462_172	160.16	2B
GENE-1089_1078	162.749	2B
Excalibur_c18279_1219	166.333	2B
Tdurum_contig56511_144	166.333	2B
D_contig10675_778	9.644	2D
Kukri_rep_c113120_104	12.31	2D
wsnp_JD_rep_c63957_40798121	13.101	2D
wsnp_Ex_c14779_22892053	13.302	2D
Excalibur_c35611_446	17.292	2D
BS00049514_51	17.409	2D
Kukri_c29358_277	20.462	2D
Kukri_c47664_191	25.908	2D
BS00083623_51	49.914	2D
Excalibur_c48295_249	119.131	2D
BobWhite_c4704_351	119.131	2D
Excalibur_c4248_1411	119.131	2D
RAC875_c49703_98	119.131	2D
D_GDEEGVY02G3Q15_336	3.956	2D
BobWhite_c8436_450	8.959	2D
wsnp_Ra_c12874_20497763	8.959	2D
IAAV717	12.481	2D
wsnp_BG274584B_Ta_2_3	15.229	2D
Kukri_c7193_5892	16.025	2D
IACX6231	22.025	2D
IACX6309	22.025	2D
IACX8096	22.025	2D
Ra_c69196_575	22.025	2D
D_F5MV3MU01EYV2M_33	30.327	2D
wsnp_RFL_Contig1892_1042675	33.043	2D
Excalibur_rep_c102310_1429	34.477	2D
BobWhite_c5261_252	41.479	2D
Excalibur_c14212_372	44.01	2D
IACX10969	47.788	2D
RAC875_c65882_668	49.466	2D
BobWhite_c10520_1517	72.627	2D
Kukri_c15954_189	74.354	2D
BS00062699_51	82.649	2D
BS00064813_51	84.436	2D
BS00070466_51	97.635	2D
Kukri_c2123_1254	11.35	3A
IACX10917	11.35	3A
RAC875_c36922_829	12.162	3A
Excalibur_c40580_104	14.37	3A
RAC875_c47976_291	19.763	3A
Excalibur_c25239_283	24.599	3A
Tdurum_contig5961_2764	35.62	3A
wsnp_Ex_c742_1458743	44.954	3A
JD_c7528_323	61.066	3A
wsnp_Ra_c29624_38979654	66.458	3A
RAC875_c5056_220	67.911	3A
wsnp_Ku_c18497_27803432	67.911	3A
Excalibur_c77321_196	67.95	3A
wsnp_Ex_c18223_27035083	69.524	3A
Tdurum_contig62283_334	70.906	3A
TA001038-0975	71.294	3A
TA005161-0899	74.343	3A
Kukri_c55381_67	77.088	3A
CAP12_c5387_372	78.093	3A
RAC875_c47550_437	79.19	3A
CAP11_rep_c8579_223	88.475	3A
Kukri_c14971_367	92.853	3A
BobWhite_c5337_225	96.504	3A
IAAV9179	96.672	3A
Tdurum_contig68305_796	97.61	3A
Tdurum_contig11297_358	0	3B
Ku_c35453_498	3.055	3B
BS00063245_51	3.055	3B
BS00066798_51	19.233	3B
RAC875_c5799_170	23.154	3B
BS00065934_51	23.154	3B
BobWhite_c23887_88	23.385	3B
Jagger_s10976_127	24.435	3B
Kukri_c908_155	24.435	3B
Kukri_c908_1645	24.435	3B
wsnp_Ex_c7108_12222660	24.435	3B
BS00092492_51	28.948	3B
BobWhite_rep_c55395_200	29.018	3B
wsnp_JD_c8629_9594108	40.752	3B
RFL_Contig1291_309	45.057	3B
Tdurum_contig3507_103	47.846	3B
BS00059525_51	47.876	3B
Excalibur_c23486_1091	48.392	3B
Tdurum_contig4913_705	50.357	3B
BobWhite_rep_c64944_264	50.904	3B
BS00062827_51	50.904	3B
Excalibur_c48047_90	50.904	3B
Kukri_c40034_123	52.394	3B
IAAV4560	52.394	3B
RAC875_c39926_313	53.019	3B
RAC875_rep_c74125_721	58.255	3B
wsnp_Ex_c64005_62987067	58.652	3B
wsnp_Ex_rep_c66893_65301351	60.339	3B
wsnp_Ex_c3907_7088011	62.862	3B
BS00054326_51	63.031	3B
Excalibur_c35203_334	64.085	3B
BS00065376_51	70.123	3B
Excalibur_c46437_169	70.123	3B
RAC875_c24504_119	77.076	3B
GENE-1785_732	77.707	3B
RAC875_c5222_245	86.236	3B
BobWhite_c3721_78	87.995	3B
Tdurum_contig59566_4435	95.555	3B
Excalibur_c4803_830	100.171	3B
BS00024499_51	101.042	3B
Excalibur_c23620_560	101.119	3B
Kukri_c11944_1316	101.24	3B
Tdurum_contig10458_140	103.159	3B
Tdurum_contig10352_373	104.416	3B
GENE-0293_346	109.831	3B
Excalibur_c45695_153	125.632	3B
Tdurum_contig99764_139	127.435	3B
Tdurum_contig99764_60	128.759	3B
GENE-2712_130	131.443	3B
GENE-2712_367	132.335	3B
GENE-2712_428	132.335	3B
RAC875_c68392_137	134.471	3B
RAC875_c35672_205	134.471	3B
RAC875_c35672_336	134.471	3B
Kukri_c23955_144	135.343	3B
BS00065873_51	136.922	3B
Excalibur_rep_c103408_230	137.795	3B
RAC875_rep_c72670_558	137.795	3B
wsnp_JD_rep_c50820_34666611	137.795	3B
Excalibur_c46729_268	142.136	3B
Kukri_c22748_211	148.161	3B
Jagger_c8905_84	159.226	3B
RAC875_rep_c72275_185	4.999	3D
CAP11_c3914_325	6.654	3D
RAC875_c309_159	12.084	3D
BS00070787_51	21.534	3D
BobWhite_rep_c66215_299	21.534	3D
BS00009992_51	21.534	3D
BS00040760_51	21.534	3D
BS00095248_51	21.534	3D
D_contig28406_150	21.534	3D
D_GDRF1KQ02FMFSH_337	21.534	3D
Excalibur_c24634_68	21.534	3D
Excalibur_c952_224	21.534	3D
Excalibur_rep_c67048_452	21.534	3D
GENE-1743_858	21.534	3D
IAAV2980	21.534	3D
IAAV5732	21.534	3D
Kukri_c50527_241	21.534	3D
Kukri_rep_c69028_1674	21.534	3D
RFL_Contig3158_598	21.534	3D
RFL_Contig5508_1283	21.534	3D
TA003056-1187	21.534	3D
Tdurum_contig25619_350	21.534	3D
GENE-1743_274	30.183	3D
BS00108577_51	35.996	3D
RAC875_c7727_1458	42.983	3D
BobWhite_c32377_278	67.837	3D
IAAV1218	67.837	3D
Kukri_c21405_679	67.837	3D
RAC875_rep_c70643_107	67.837	3D
CAP11_c2450_256	12.736	4A
wsnp_Ex_c5470_9657856	39.373	4A
RAC875_c10748_532	46.767	4A
RAC875_c961_341	69.584	4A
BS00108849_51	84.834	4A
RAC875_c59673_500	88.96	4A
RAC875_c59673_188	88.96	4A
Tdurum_contig40664_113	108.583	4A
RAC875_c33109_72	110.624	4A
wsnp_RFL_Contig3501_3652740	125.176	4A
BS00063752_51	131.218	4A
BS00032622_51	131.218	4A
BS00067903_51	131.218	4A
CAP7_c254_486	131.218	4A
Ex_c1246_1162	131.218	4A
Excalibur_c77192_78	131.218	4A
IAAV6615	131.218	4A
Ra_c60252_1208	131.218	4A
Tdurum_contig7992_605	137.711	4A
tplb0040j04_1007	140.274	4A
Tdurum_contig46867_658	0.013	4B
wsnp_Ex_c16389_24884920	14.229	4B
IACX8647	15.651	4B
Excalibur_rep_c79414_306	15.651	4B
GENE-4933_1085	15.651	4B
BS00011510_51	16.272	4B
wsnp_Ex_c37502_45236634	16.272	4B
Tdurum_contig50625_2342	20.094	4B
GENE-4933_489	20.094	4B
BobWhite_c40424_143	40.135	4B
Excalibur_rep_c109675_738	45.567	4B
Tdurum_contig8028_870	47.344	4B
TA004905-0613	47.604	4B
wsnp_Ra_c18498_27571740	48.625	4B
wsnp_Ex_c5769_10136243	48.682	4B
Kukri_c2526_1375	48.857	4B
Kukri_c49800_254	67.075	4B
Kukri_c56182_129	25.337	4D
BS00063095_51	5.151	5A
BS00013563_51	12.739	5A
Excalibur_rep_c97323_217	14.056	5A
Tdurum_contig94007_225	14.509	5A
BS00073404_51	17.507	5A
IAAV1417	19.089	5A
BobWhite_c5481_474	19.089	5A
BS00022914_51	19.089	5A
BS00060939_51	19.089	5A
BS00067456_51	19.089	5A
BS00067537_51	19.089	5A
BS00088895_51	19.089	5A
CAP8_c5592_77	19.089	5A
Excalibur_c19647_294	19.089	5A
IACX6241	19.089	5A
Kukri_c9468_831	19.089	5A
RAC875_rep_c91954_130	19.089	5A
RFL_Contig1917_221	19.089	5A
RFL_Contig4500_912	19.089	5A
Tdurum_contig43093_1179	19.089	5A
Kukri_rep_c77459_316	19.387	5A
RAC875_c35993_308	19.387	5A
Tdurum_contig49187_356	19.387	5A
Tdurum_contig43844_1266	20.123	5A
BobWhite_c2905_590	20.954	5A
IACX2640	21.119	5A
Ra_c700_2210	21.23	5A
BobWhite_c11512_157	21.574	5A
Kukri_rep_c103857_458	22.012	5A
Excalibur_c2598_2052	22.212	5A
RAC875_c68120_285	22.212	5A
Excalibur_c8110_231	25.976	5A
BobWhite_c23972_1007	28.205	5A
BobWhite_c15454_63	37.34	5A
BS00068069_51	37.34	5A
CAP12_c667_143	37.34	5A
Tdurum_contig45240_1309	37.34	5A
wsnp_Ex_rep_c68515_67349716	37.34	5A
RAC875_c2498_600	38.632	5A
BS00110139_51	48.491	5A
Excalibur_rep_c90275_262	65.299	5A
Kukri_c18952_1383	70.436	5A
IAAV7519	72.862	5A
BS00021968_51	76.896	5A
BS00022299_51	77.875	5A
wsnp_Ex_c8543_14357385	81.845	5A
BS00059098_51	82.494	5A
CAP7_c4064_162	90.818	5A
D_contig69254_95	93.906	5A
Kukri_c2726_61	9.033	5B
BS00064359_51	15.981	5B
Kukri_s112978_54	16.645	5B
BS00065313_51	18.222	5B
RAC875_c31670_389	18.222	5B
BS00009810_51	19.507	5B
GENE-3455_115	20.189	5B
wsnp_Ex_c2459_4591695	21.128	5B
TA015732-1144	31.98	5B
Ex_c8962_467	36.729	5B
wsnp_Ex_c214_422365	37.715	5B
RAC875_rep_c116173_605	39.065	5B
Kukri_c10780_511	46.669	5B
RAC875_c104514_534	46.669	5B
Kukri_c50923_104	47.36	5B
BS00068592_51	47.642	5B
Excalibur_c854_200	49.82	5B
Ku_c439_1308	49.82	5B
Tdurum_contig4708_1648	49.82	5B
wsnp_CAP11_rep_c8668_3741698	49.82	5B
wsnp_Ku_c25192_35167168	49.82	5B
RFL_Contig2458_2536	50.736	5B
Tdurum_contig12540_72	53.6	5B
BS00056147_51	53.901	5B
tplb0040d04_873	53.901	5B
IAAV5479	54.418	5B
RAC875_c34928_108	56.968	5B
BS00022574_51	56.968	5B
Excalibur_c6458_593	56.968	5B
RAC875_rep_c114200_428	56.968	5B
Ex_c66350_302	57.996	5B
Excalibur_c50033_144	59.428	5B
wsnp_Ex_c53426_56667282	60.144	5B
wsnp_Ex_c32488_41134388	60.516	5B
TA004924-0669	61.502	5B
Excalibur_c35398_114	62.56	5B
Kukri_c8073_1068	62.56	5B
wsnp_Ex_c3019_5578488	62.791	5B
RAC875_c35715_718	62.896	5B
BS00022098_51	62.937	5B
BS00023067_51	63.071	5B
BS00022689_51	63.743	5B
RAC875_c22696_98	63.948	5B
IACX7945	63.948	5B
Tdurum_contig50731_961	66.344	5B
Ex_c1583_1688	67.663	5B
Kukri_c2181_291	68.97	5B
Ku_c1031_670	68.97	5B
Kukri_c10530_1044	69.434	5B
Kukri_c11815_706	71.377	5B
Tdurum_contig12993_166	74.045	5B
Excalibur_rep_c68003_954	74.598	5B
GENE-3619_539	74.598	5B
RAC875_rep_c110690_104	75.021	5B
wsnp_JD_c9613_10432955	76.955	5B
CAP7_c319_166	77.632	5B
Tdurum_contig59606_2411	79.376	5B
wsnp_Ku_c11138_18252461	82.901	5B
BS00009987_51	83.757	5B
BS00064853_51	89.56	5B
JD_c61555_640	89.949	5B
IACX751	99.806	5B
wsnp_BE403214B_Ta_2_1	105.284	5B
BS00104690_51	107.306	5B
Excalibur_c78724_434	112.013	5B
wsnp_JD_rep_c50403_34392266	120.005	5B
BobWhite_rep_c51744_51	120.005	5B
BobWhite_c16916_658	123.835	5B
RAC875_c82589_246	124.931	5B
Kukri_c48575_470	129.079	5B
GENE-3603_141	0	5D
BobWhite_c44324_157	0	5D
Ex_c22908_270	0	5D
IAAV4790	0	5D
Kukri_c27207_1662	0	5D
Kukri_c58739_242	0	5D
RFL_Contig2458_805	0	5D
wsnp_Ex_c14549_22577209	0	5D
wsnp_Ex_c60190_60742719	0	5D
wsnp_Ex_c7334_12577656	0	5D
wsnp_Ku_c20874_30544139	0	5D
wsnp_Ku_c46323_53087840	0	5D
wsnp_Ra_c34608_43291682	0	5D
Ex_c2571_987	1.797	5D
D_GA8KES402JRBN7_105	20.718	5D
BobWhite_rep_c61555_115	24.403	5D
BS00068173_51	24.403	5D
Kukri_c13590_344	24.403	5D
Kukri_c42165_484	24.403	5D
Kukri_rep_c78086_735	24.403	5D
tplb0061l23_1365	24.403	5D
wsnp_Ex_c26312_35558700	24.403	5D
GENE-3310_647	26.604	5D
IAAV6298	26.604	5D
RAC875_c3485_1182	39.883	5D
Excalibur_c91745_337	42.714	5D
Kukri_rep_c106820_591	55.305	5D
BS00022688_51	59.739	5D
GENE-2281_931	60.542	5D
RAC875_c12181_1166	61.059	5D
IACX6176	61.475	5D
BS00025017_51	61.475	5D
BS00064893_51	61.475	5D
BS00075368_51	61.475	5D
Excalibur_c50584_358	61.475	5D
IACX7488	61.523	5D
Excalibur_c13901_98	62.949	5D
BS00010016_51	15.877	6A
BobWhite_c14999_479	30.957	6A
Excalibur_c13223_117	35.353	6A
Kukri_rep_c101465_416	36.599	6A
Kukri_c93507_110	41.263	6A
BS00066615_51	45.528	6A
Kukri_c3986_346	48.15	6A
Tdurum_contig13287_703	49.861	6A
RAC875_c25800_836	49.861	6A
wsnp_Ex_c31149_39976103	54.231	6A
RAC875_c6916_860	57.497	6A
GENE-1530_594	72.168	6A
Kukri_rep_c101615_148	72.833	6A
BobWhite_c5782_825	81.938	6A
BS00092676_51	84.57	6A
BS00093995_51	84.57	6A
BS00103842_51	85.063	6A
RAC875_c33523_648	85.744	6A
CAP7_c2381_149	85.744	6A
CAP7_c900_114	85.744	6A
Kukri_c19338_413	85.744	6A
Kukri_c45898_147	85.744	6A
Kukri_rep_c68344_627	85.744	6A
tplb0052b07_577	85.744	6A
wsnp_CAP11_rep_c8811_3803397	85.744	6A
wsnp_Ex_c14192_22135363	85.744	6A
wsnp_Ex_rep_c66433_64662690	85.744	6A
IACX6453	86.598	6A
BS00066636_51	87.159	6A
wsnp_CAP8_rep_c5136_2472055	90.257	6A
Excalibur_c2287_1327	90.65	6A
wsnp_CAP11_c1137_665073	91.033	6A
wsnp_Ex_c11348_18327861	95.635	6A
BS00078213_51	97.222	6A
BS00003616_51	97.408	6A
Excalibur_rep_c105491_144	97.595	6A
IAAV4703	97.595	6A
IACX5753	98.013	6A
Kukri_c15096_4174	100.363	6A
Ku_c15096_3417	101.517	6A
GENE-4005_179	107.187	6A
BS00065700_51	118.287	6A
IAAV5585	120.573	6A
GENE-3726_351	123.346	6A
GENE-3726_78	123.346	6A
GENE-3726_66	124.216	6A
Excalibur_c6326_77	140.933	6A
wsnp_Ex_c20457_29526403	142.385	6A
wsnp_Ex_c16423_24920805	143.079	6A
RFL_Contig6053_2072	143.769	6A
CAP8_c1361_367	147.217	6A
RAC875_c23251_864	147.217	6A
Excalibur_c50559_622	148.594	6A
RAC875_rep_c85247_82	148.997	6A
wsnp_Ku_c1318_2624758	150.053	6A
Kukri_rep_c107077_360	157.523	6A
BobWhite_c3506_1184	160.966	6A
IAAV5595	160.966	6A
Jagger_c5046_63	160.966	6A
wsnp_Ex_c749_1472258	160.966	6A
wsnp_JD_rep_c65886_41872083	163.796	6A
wsnp_Ra_c11651_18855691	172.847	6A
BS00105965_51	176.945	6A
RAC875_c23338_792	178.336	6A
BobWhite_c45410_242	178.336	6A
BS00041200_51	178.336	6A
BS00058288_51	178.336	6A
BS00058295_51	178.336	6A
BS00075803_51	178.336	6A
BS00082460_51	178.336	6A
IAAV2636	178.336	6A
Kukri_c15506_380	178.336	6A
Kukri_c494_1479	178.336	6A
Ra_c2235_3340	178.336	6A
wsnp_Ex_c4815_8597139	0.137	6B
wsnp_Ra_c3996_7334169	19.455	6B
BS00010430_51	27.542	6B
BS00063217_51	28.563	6B
wsnp_Ex_c3267_6026545	32.745	6B
BS00064620_51	35.012	6B
wsnp_Ex_c8011_13584847	35.797	6B
wsnp_Ex_c2936_5415651	35.797	6B
RAC875_rep_c107892_142	39.798	6B
Tdurum_contig13901_55	40.877	6B
BS00047044_51	41.013	6B
wsnp_Ex_c26172_35422935	43.082	6B
wsnp_Ex_c23122_32350412	43.144	6B
BS00066799_51	44.176	6B
BS00087190_51	44.789	6B
IAAV8967	44.789	6B
Tdurum_contig28405_288	44.789	6B
wsnp_Ku_c12559_20252463	47.217	6B
BS00033008_51	47.217	6B
Tdurum_contig67567_93	47.217	6B
BobWhite_c11231_615	47.516	6B
BS00073879_51	48.915	6B
BS00071498_51	48.915	6B
BS00014588_51	49.069	6B
Tdurum_contig6121_907	49.321	6B
IAAV1319	49.373	6B
Ra_c14852_1487	49.373	6B
Kukri_c27172_757	50.528	6B
Tdurum_contig15235_951	50.528	6B
RAC875_c32137_751	50.955	6B
wsnp_Ra_rep_c69821_67403173	51.221	6B
wsnp_Ex_c6928_11942620	51.411	6B
CAP8_c4223_13	52.108	6B
IACX9104	52.323	6B
IACX820	52.615	6B
GENE-0659_105	52.615	6B
IACX9184	52.615	6B
Excalibur_c26172_359	52.89	6B
Excalibur_rep_c94584_98	54.883	6B
JD_c1555_151	55.161	6B
CAP11_c3599_113	59.862	6B
wsnp_Ex_c13896_21759905	66.606	6B
CAP8_c1361_225	69.314	6B
Ku_c586_811	72.346	6B
RAC875_c76124_264	72.796	6B
Tdurum_contig29467_99	72.961	6B
BS00067983_51	76.734	6B
BS00084109_51	77.512	6B
BS00041633_51	86.799	6B
Kukri_c9406_337	92.179	6B
Tdurum_contig56658_269	95.682	6B
IAAV7717	98.023	6B
BS00064970_51	98.355	6B
BS00068245_51	98.843	6B
BS00077897_51	99.347	6B
wsnp_JD_c2297_3138694	100.021	6B
BS00030457_51	100.021	6B
Excalibur_c64119_345	104.431	6B
wsnp_Ex_c11573_18650189	106.499	6B
Kukri_c23491_274	107.442	6B
wsnp_Ex_c1988_3742291	109.111	6B
BS00037003_51	110.332	6B
RAC875_c26035_1037	110.332	6B
wsnp_Ku_c4446_8062906	110.332	6B
BobWhite_c27364_124	113.387	6B
wsnp_CAP8_rep_c4776_2319078	115.068	6B
Tdurum_contig53646_694	115.212	6B
BS00046263_51	117.832	6B
BobWhite_c38306_307	119.125	6B
Kukri_rep_c78973_834	119.613	6B
Ku_c104635_601	119.613	6B
tplb0052j03_499	119.613	6B
GENE-3988_631	120.195	6B
BobWhite_rep_c66074_232	121.163	6B
RAC875_rep_c106238_237	121.163	6B
Kukri_rep_c101126_469	121.525	6B
BS00069822_51	123.129	6B
Kukri_rep_c101126_353	126.204	6B
RAC875_rep_c112646_106	128.06	6B
RAC875_c4030_1310	128.32	6B
Kukri_c67474_466	135.75	6B
RAC875_rep_c119097_451	9.864	6D
RAC875_c2253_238	11.847	6D
Kukri_c14679_1082	16.051	6D
BS00066872_51	21.475	6D
BS00091538_51	21.475	6D
BS00107760_51	21.475	6D
Excalibur_c6604_616	21.475	6D
IACX8154	21.475	6D
Jagger_c8372_104	21.475	6D
Jagger_c8372_125	21.475	6D
Kukri_c49017_404	21.475	6D
RFL_Contig1622_923	21.475	6D
Tdurum_contig61363_249	21.475	6D
BobWhite_c16182_53	24.458	6D
Kukri_rep_c105406_308	24.458	6D
BobWhite_c3073_1156	25.025	6D
Kukri_c39873_66	25.025	6D
Tdurum_contig12045_1230	41.314	6D
GENE-4225_117	58.145	6D
RAC875_c45964_296	64.618	6D
BS00022462_51	71.578	6D
Excalibur_c45952_611	81.091	6D
Ku_c13514_146	87.614	6D
BobWhite_c17876_192	87.614	6D
BS00078932_51	87.614	6D
CAP8_c1801_231	87.614	6D
CAP8_c1851_62	87.614	6D
D_GBB4FNX01BO9N8_336	87.614	6D
IAAV2161	87.614	6D
Ku_c12681_198	87.614	6D
Ku_c32537_241	87.614	6D
Kukri_c20529_1006	87.614	6D
RAC875_c45791_450	87.614	6D
wsnp_Ex_c2218_4157473	87.614	6D
wsnp_Ex_c8843_14783989	87.614	6D
wsnp_Ex_rep_c101703_87021883	87.614	6D
wsnp_Ex_rep_c66381_64576423	87.614	6D
wsnp_JD_c681_1014454	87.614	6D
IACX11289	100.075	6D
BobWhite_c3392_749	106.514	6D
BS00000381_51	3.235	7A
Kukri_c107638_253	5.851	7A
Ex_c2767_429	15.946	7A
wsnp_Ex_rep_c68677_67531081	16.867	7A
Tdurum_contig22052_200	17.079	7A
Excalibur_c34115_271	17.384	7A
BS00035083_51	17.384	7A
RAC875_c22592_2255	17.682	7A
Tdurum_contig17365_336	21.567	7A
BobWhite_c33103_439	23.281	7A
Kukri_c36885_58	24.458	7A
TA001002-0479	26.747	7A
BS00022404_51	27.649	7A
GENE-4329_154	51.828	7A
IAAV314	61.256	7A
wsnp_Ex_c3609_6595329	72.967	7A
BobWhite_c4684_245	90.632	7A
BS00065102_51	90.632	7A
BS00067808_51	90.632	7A
Excalibur_c4515_1126	90.632	7A
IAAV1069	90.632	7A
IAAV3449	90.632	7A
IAAV5054	90.632	7A
Kukri_c9946_791	90.632	7A
Tdurum_contig22221_118	90.632	7A
Tdurum_contig24133_438	90.632	7A
Tdurum_contig45062_80	90.632	7A
Tdurum_contig75973_515	90.632	7A
BS00066713_51	91.118	7A
Excalibur_c8644_783	91.118	7A
IAAV5154	91.118	7A
Ku_c32860_825	91.118	7A
RAC875_rep_c72107_621	91.118	7A
RFL_Contig1008_1000	92.034	7A
BS00021936_51	92.395	7A
Ku_c2205_1317	92.395	7A
Ra_c64159_480	92.395	7A
RAC875_c25834_506	92.395	7A
RAC875_c53177_101	92.395	7A
Tdurum_contig28838_226	92.395	7A
wsnp_Ra_c20371_29633358	92.395	7A
wsnp_Ra_rep_c70756_68675384	92.395	7A
wsnp_Ex_c4819_8600618	92.592	7A
BS00006674_51	93.483	7A
Ex_c9556_2547	93.483	7A
Excalibur_c15411_643	93.483	7A
wsnp_Ex_c17693_26439725	93.483	7A
BobWhite_c13098_670	95.167	7A
Tdurum_contig4676_3675	97.294	7A
Tdurum_contig69843_158	97.294	7A
Kukri_c1406_490	100.976	7A
Kukri_c22243_533	101.786	7A
wsnp_Ex_c23156_32391014	101.831	7A
wsnp_Ex_c12556_19991969	104.341	7A
wsnp_Ex_c12556_19991962	104.804	7A
Excalibur_c28395_89	104.804	7A
Excalibur_c6240_577	104.804	7A
Kukri_c46228_213	104.804	7A
Kukri_rep_c105287_240	104.804	7A
RAC875_rep_c114781_165	104.804	7A
wsnp_Ku_c2648_5028958	104.804	7A
CAP12_c1717_222	104.812	7A
IACX5974	104.812	7A
BobWhite_c1441_1440	106.313	7A
BobWhite_c1441_1123	106.927	7A
BS00040070_51	107.8	7A
Excalibur_c24639_398	107.8	7A
RAC875_c38693_319	107.8	7A
RFL_Contig3338_1082	107.8	7A
Tdurum_contig11758_295	107.8	7A
Tdurum_contig56175_791	107.82	7A
Kukri_c80861_118	108.203	7A
Tdurum_contig62213_423	108.679	7A
TA003093-1305	122.756	7A
JD_c149_673	126.856	7A
Kukri_c50501_299	151.059	7A
RFL_Contig6074_1058	156.185	7A
wsnp_Ex_c3188_5889767	162.079	7A
BobWhite_c25527_313	189.846	7A
BS00110681_51	192.229	7A
wsnp_Ex_c6961_12000176	192.353	7A
Excalibur_c24486_947	192.816	7A
RFL_Contig4417_602	193.191	7A
BS00071693_51	193.397	7A
Excalibur_c3286_103	193.397	7A
Excalibur_rep_c105674_99	193.397	7A
Ku_c43151_811	193.397	7A
Kukri_c10243_475	193.397	7A
Kukri_c40353_179	193.397	7A
RAC875_c31997_103	193.397	7A
wsnp_CAP7_c1860_917952	202.12	7A
wsnp_Ex_c24486_33732900	203.83	7A
tplb0026f01_168	211.491	7A
IACX8328	212.145	7A
TA004354-0356	221.417	7A
Jagger_c3075_99	51.661	7B
IAAV5530	58.435	7B
wsnp_Ku_rep_c102842_89723861	69.965	7B
CAP12_c1816_325	73.027	7B
Ex_c101666_634	76.459	7B
RAC875_c46751_112	82.938	7B
BobWhite_rep_c51665_281	82.938	7B
BS00021952_51	82.938	7B
BS00083807_51	82.938	7B
Kukri_rep_c108469_113	82.938	7B
wsnp_Ra_rep_c71101_69119989	82.938	7B
wsnp_Ex_c3501_6407678	83.184	7B
BS00064871_51	96.297	7B
wsnp_Ex_c45195_51056529	105.701	7B
Excalibur_rep_c116278_53	110.679	7B
Kukri_c29414_105	110.679	7B
Tdurum_contig25773_174	115.809	7B
RAC875_c24101_284	116.784	7B
wsnp_Ex_c22955_32173776	121.265	7B
Tdurum_contig12525_769	125.679	7B
Tdurum_contig4658_418	127.604	7B
Ku_c5789_663	129.631	7B
BS00070583_51	159.175	7B
BS00075616_51	171.81	7B
BS00037198_51	172.86	7B
Kukri_c11467_993	173.38	7B
Kukri_c46447_1738	173.38	7B
BS00062611_51	174.8	7B
IACX7605	180.825	7B
Tdurum_contig28601_486	183.745	7B
Excalibur_c8931_432	22.563	7D
wsnp_Ku_c16895_25861847	22.563	7D
IAAV7708	44.216	7D
Excalibur_c5213_788	44.92	7D
Kukri_c10430_1138	44.92	7D
RAC875_rep_c95897_119	44.92	7D
Tdurum_contig16065_567	44.92	7D
Tdurum_contig44948_1132	44.92	7D
IAAV4890	82.678	7D
BS00101258_51	82.678	7D
CAP12_c3699_80	84.173	7D
BobWhite_c4240_78	84.173	7D
BS00052146_51	84.173	7D
Excalibur_c24639_562	84.173	7D
Tdurum_contig51105_510	84.173	7D
CAP7_c3589_211	86.649	7D
Tdurum_contig29880_329	88.247	7D
Kukri_rep_c101620_1848	88.474	7D
Excalibur_c5374_1252	88.474	7D
BS00066456_51	89.82	7D
Excalibur_c4484_985	91.165	7D
