# Supplementary material for: QTL Detection for Kernel Size and Weight in Bread Wheat (Triticum aestivum L.) Using a High-Density SNP and SSR-Based Linkage Map
Source: Front Plant Sci. 2018 Oct 11;9:1484. doi: 10.3389/fpls.2018.01484 (PMC6193082; doi:10.3389/fpls.2018.01484)
Supplement: Supplementary file 14 [file Table_10.XLSX]

## Sheet: Legend
Figure S5 Predicted genes of qTKW-5B.2 in SK-RIL population.
